# Supplementary material for: Comprehensive interpretation of in vitro micronucleus test results for 292 chemicals: from hazard identification to risk assessment application
Source: Arch Toxicol. 2022 Apr 21;96(7):2067–85. doi: 10.1007/s00204-022-03286-2 (PMC9151546; doi:10.1007/s00204-022-03286-2)
Supplement: Supplementary file 1 — Supplementary file1 Supplemental File 1. IVIVE analysis output of MN positive and Hypodiploidy positive chemicals. (XLSX 81 KB) [file 204_2022_3286_MOESM1_ESM.xlsx]

## Sheet: MN (2)
CAS	Compound	All.Compound.Names	SMILES.desalt	logP	logP.Reference	MW	MW.Reference	Human.Clint	Human.Clint.Reference	Human.Funbound.plasma	Human.Funbound.plasma.Reference	Css	AED	ExpoCast_Median	ExpoCast_95th_Percentile	log10BER_Median	log10BER_95th
2385-85-5	Mirex	Mirex	C12(C3(C4(C5(C3(C(C1(C5(C2(C4(Cl)Cl)Cl)Cl)Cl)(Cl)Cl)Cl)Cl)Cl)Cl)Cl	6.223	ChemmineOB	545.543	ChemmineOB	#N/A	ADMET v9.5	#N/A	ADMET v9.5	15222	0.00236499	3.17E-15	4.19e-13	11.8728	9.75162
60-57-1	Dieldrin	Dieldrin	C1C2C3C(C1C4C2O4)C5(C(=C(C3(C5(Cl)Cl)Cl)Cl)Cl)Cl	4.4814	ChemmineOB	380.909	ChemmineOB	#N/A	ADMET v9.5	#N/A	ADMET v9.5	16637.3	0.00444784	9.44E-11	1.41e-09	7.67318	6.49893
34256-82-1	Acetochlor	Acetochlor	CCC1=CC=CC(=C1N(COCC)C(=O)CCl)C	3.1232	ChemmineOB	269.767	ChemmineOB	8.03232	ADMET v9.5	0.19	ADMET v9.5	1.98308	19.6664	9.73E-08	2.79e-07	8.30561	7.84812
76-44-8	Heptachlor	Heptachlor	C1=CC(C2C1C3(C(=C(C2(C3(Cl)Cl)Cl)Cl)Cl)Cl)Cl	5.2415	ChemmineOB	373.318	ChemmineOB	#N/A	ADMET v9.5	#N/A	ADMET v9.5	219.483	0.0501178	6.67E-11	5.45e-07	8.87587	4.9636
1836-75-5	Nitrofen	Nitrofen	C1=CC(=CC=C1[N+](=O)[O-])OC2=C(C=C(C=C2)Cl)Cl	5.2171	ChemmineOB	284.095	ChemmineOB	19.8465	ADMET v9.5	0.0465	ADMET v9.5	114.001	0.675434	2.23E-07	6.57e-07	6.48128	6.01202
335-76-2	PFDA	PFDA	C(=O)(C(C(C(C(C(C(C(C(C(F)(F)F)(F)F)(F)F)(F)F)(F)F)(F)F)(F)F)(F)F)(F)F)O	5.7157	ChemmineOB	514.083	ChemmineOB	21.343	ADMET v9.5	0.0345	ADMET v9.5	734.726	0.0993568	4.38E-10	1.91e-06	8.35572	4.71616
143-50-0	Kepone	Kepone	C1(=O)C2(C3(C4(C1(C5(C2(C3(C(C45Cl)(Cl)Cl)Cl)Cl)Cl)Cl)Cl)Cl)Cl	4.6182	ChemmineOB	490.636	ChemmineOB	115.248	ADMET v9.5	0.0825	ADMET v9.5	11.481	2.61302	1.53E-10	9.57e-06	10.2325	5.43623
2921-88-2	Chlorpyrifos	Chlorpyrifos	CCOP(=S)(OCC)OC1=NC(=C(C=C1Cl)Cl)Cl	5.3687	ChemmineOB	350.586	ChemmineOB	10.8929	ADMET v9.5	0.0593	ADMET v9.5	608.548	0.0476544	4.36E-07	1.03e-05	5.03862	3.66527
72-55-9	p,p-DDE	p,p-DDE	C1=CC(=CC=C1C(=C(Cl)Cl)C2=CC=C(C=C2)Cl)Cl	6.1879	ChemmineOB	318.025	ChemmineOB	#N/A	ADMET v9.5	#N/A	ADMET v9.5	4.26568	6.79844	5.47E-08	1.24e-05	8.09442	5.73899
23564-05-8	Thiophanate-methyl	Thiophanate-methyl	COC(=O)NC(=S)NC1=CC=CC=C1NC(=S)NC(=O)OC	2.72	ChemmineOB	342.394	ChemmineOB	4.98101	ADMET v9.5	0.1875	ADMET v9.5	3.43909	4.07084	1.43E-07	1.49e-05	7.45435	5.4365
62-73-7	Dichlorvos	Dichlorvos	COP(=O)(OC)OC=C(Cl)Cl	2.6804	ChemmineOB	220.976	ChemmineOB	5.62747	ADMET v9.5	0.6211	ADMET v9.5	1238.91	0.0532725	3.23E-07	2.07e-05	5.2173	3.41053
129-00-0	Pyrene	Pyrene	C1=CC2=C3C(=C1)C=CC4=CC=CC(=C43)C=C2	4.584	ChemmineOB	202.251	ChemmineOB	77.9604	ADMET v9.5	0.0404	ADMET v9.5	438.587	0.0912019	7.14E-07	2.32e-05	5.10631	3.59452
1024-57-3	Heptachlor epoxide	Heptachlor epoxide	C12C(C(C3C1O3)Cl)C4(C(=C(C2(C4(Cl)Cl)Cl)Cl)Cl)Cl	4.4527	ChemmineOB	389.317	ChemmineOB	#N/A	ADMET v9.5	#N/A	ADMET v9.5	8098.31	0.00308707	8.46E-08	3.14e-05	4.56218	1.99262
1897-45-6	Chlorothalonil	Chlorothalonil	C(#N)C1=C(C(=C(C(=C1Cl)Cl)Cl)C#N)Cl	4.04356	ChemmineOB	265.911	ChemmineOB	65.4093	ADMET v9.5	0.2452	ADMET v9.5	59.3646	0.010107	2.38E-07	3.16e-05	4.62805	2.50494
77-47-4	Hexachlorocyclopentadiene	Hexachlorocyclopentadiene	C1(=C(C(C(=C1Cl)Cl)(Cl)Cl)Cl)Cl	4.5523	ChemmineOB	272.772	ChemmineOB	#N/A	ADMET v9.5	#N/A	ADMET v9.5	28489	0.000154446	1.96E-08	5.41e-05	3.89652	0.455579
65277-42-1	Ketoconazole	Ketoconazole	CC(=O)N1CCN(CC1)C2=CC=C(C=C2)OCC3COC(O3)(CN4C=CN=C4)C5=C(C=C(C=C5)Cl)Cl	4.2087	ChemmineOB	531.431	ChemmineOB	29.857	ADMET v9.5	0.0438	ADMET v9.5	10.0122	5.39344	6.65E-08	5.75e-05	7.90904	4.9722
1401-55-4	Tannic acid	Tannic acid	C1=C(C=C(C(=C1O)O)O)C(=O)OC2=CC(=CC(=C2O)O)C(=O)OCC3C(C(C(C(O3)OC(=O)C4=CC(=C(C(=C4)OC(=O)C5=CC(=C(C(=C5)O)O)O)O)O)OC(=O)C6=CC(=C(C(=C6)OC(=O)C7=CC(=C(C(=C7)O)O)O)O)O)OC(=O)C8=CC(=C(C(=C8)OC(=O)C9=CC(=C(C(=C9)O)O)O)O)O)OC(=O)C1=CC(=C(C(=C1)OC(=O)C1=CC(=C(C(=C1)O)O)O)O)O	4.8381	ChemmineOB	1701.2	ChemmineOB	0	ADMET v9.5	0	ADMET v9.5	1.77577	0.506821	1.60E-08	8.4e-05	7.50073	3.78058
127-07-1	Hydroxyurea	Hydroxyurea	C(=O)(N)NO	0.1351	ChemmineOB	76.0547	ChemmineOB	8.64	ADMET v9.5	0.9339	ADMET v9.5	16244	0.00116966	1.25E-07	8.42e-05	3.97115	1.14275
510-15-6	Chlorobenzilate	Chlorobenzilate	CCOC(=O)C(C1=CC=C(C=C1)Cl)(C2=CC=C(C=C2)Cl)O	3.7924	ChemmineOB	325.187	ChemmineOB	11.1354	ADMET v9.5	0.0545	ADMET v9.5	2.42459	19.3848	1.86E-07	8.74e-05	8.01795	5.34595
148-79-8	Thiabendazole	Thiabendazole	C1=CC=C2C(=C1)NC(=N2)C3=CSC=N3	2.6864	ChemmineOB	201.248	ChemmineOB	23.1434	ADMET v9.5	0.1198	ADMET v9.5	112.683	0.496968	3.38E-07	9.45e-05	6.16741	3.7209
115-28-6	Chlorendic acid	Chlorendic acid	C1(C(C2(C(=C(C1(C2(Cl)Cl)Cl)Cl)Cl)Cl)C(=O)O)C(=O)O	3.2335	ChemmineOB	388.844	ChemmineOB	4.13414	ADMET v9.5	0.0774	ADMET v9.5	41.8777	2.6267	2.05E-07	0.000109	7.10766	4.38198
1763-23-1	PFOS	PFOS	C(C(C(C(C(F)(F)S(=O)(=O)O)(F)F)(F)F)(F)F)(C(C(C(F)(F)F)(F)F)(F)F)(F)F	5.9219	ChemmineOB	500.13	ChemmineOB	10.4986	ADMET v9.5	0.0383	ADMET v9.5	1331.3	0.0135206	2.06E-06	0.000138	3.81713	1.99112
103-90-2	Acetaminophen	Acetaminophen	CC(=O)NC1=CC=C(C=C1)O	1.4236	ChemmineOB	151.163	ChemmineOB	7.64768	ADMET v9.5	0.664	ADMET v9.5	7.82708	15.3314	2.72E-07	0.000141	7.75101	5.03636
63612-50-0	Nilutamide	Nilutamide	CC1(C(=O)N(C(=O)N1)C2=CC(=C(C=C2)[N+](=O)[O-])C(F)(F)F)C	3.3654	ChemmineOB	317.221	ChemmineOB	5.90222	ADMET v9.5	0.25	ADMET v9.5	32.9387	0.637548	3.07E-07	0.000172	6.31737	3.56898
51-21-8	5-Fluorouracil	5-Fluorouracil	C1=C(C(=O)NC(=O)N1)F	-0.7977	ChemmineOB	130.077	ChemmineOB	10.4016	ADMET v9.5	0.7596	ADMET v9.5	2.23811	49.1485	3.95E-07	0.000177	8.09491	5.44354
56-04-2	6-Methyl-2-thiouracil	6-Methyl-2-thiouracil	CC1=CC(=O)NC(=S)N1	0.7409	ChemmineOB	142.179	ChemmineOB	7.5604	ADMET v9.5	0.6184	ADMET v9.5	32.2257	0.130331	3.07E-07	0.000208	5.62791	2.79698
3380-34-5	Triclosan	Triclosan	C1=CC(=C(C=C1Cl)O)OC2=C(C=C(C=C2)Cl)Cl	5.1447	ChemmineOB	289.542	ChemmineOB	#N/A	ADMET v9.5	#N/A	ADMET v9.5	34.0628	1.1743	1.93E-05	0.000336	4.78422	3.54344
140-56-7	Fenaminosulf	Fenaminosulf	CN(C)C1=CC=C(C=C1)N=NS(=O)(=O)[O-].[Na+]	2.3773	ChemmineOB	251.238	ChemmineOB	4.20525	ADMET v9.5	0.2461	ADMET v9.5	9.20944	2.93177	5.81E-07	0.000403	6.70295	3.86183
205-99-2	Benzo(b)fluoranthene	Benzo(b)fluoranthene	C1=CC=C2C3=C4C(=CC=C3)C5=CC=CC=C5C4=CC2=C1	5.6404	ChemmineOB	252.309	ChemmineOB	#N/A	ADMET v9.5	#N/A	ADMET v9.5	220.624	0.589238	2.43E-06	0.000481	5.38468	3.08815
446-72-0	Genistein	Genistein	C1=CC(=CC=C1C2=COC3=CC(=CC(=C3C2=O)O)O)O	2.5768	ChemmineOB	270.237	ChemmineOB	6.70384	ADMET v9.5	0.0725	ADMET v9.5	37.827	0.264362	7.54E-07	0.000491	5.54483	2.73112
556-52-5	Glycidol	Glycidol	C1C(O1)CO	-0.6225	ChemmineOB	74.0785	ChemmineOB	16.8663	ADMET v9.5	0.9496	ADMET v9.5	2.69596	36.7216	1.84E-06	0.000563	7.3001	4.81441
150-68-5	Monuron	Monuron	CN(C)C(=O)NC1=CC=C(C=C1)Cl	2.5065	ChemmineOB	198.649	ChemmineOB	11.798	ADMET v9.5	0.2092	ADMET v9.5	6.40475	1.34275	6.40E-07	0.000618	6.32182	3.33701
120-47-8	Ethylparaben	Ethylparaben	CCOC(=O)C1=CC=C(C=C1)O	1.5689	ChemmineOB	166.174	ChemmineOB	7.12404	ADMET v9.5	0.1958	ADMET v9.5	3.26097	21.466	1.68E-05	0.000658	6.10644	4.51353
486-66-8	Daidzein	Daidzein	C1=CC(=CC=C1C2=COC3=C(C2=O)C=CC(=C3)O)O	2.8712	ChemmineOB	254.238	ChemmineOB	9.41576	ADMET v9.5	0.0709	ADMET v9.5	7.79286	1.79652	7.21E-07	0.000759	6.3965	3.37419
842-07-9	C.I. Solvent Yellow 14	C.I. Solvent Yellow 14	C1=CC=C(C=C1)N=NC2=C(C=CC3=CC=CC=C32)O	4.9608	ChemmineOB	248.279	ChemmineOB	17.2832	ADMET v9.5	0.0305	ADMET v9.5	4200.32	0.00547577	1.11E-06	0.000782	3.69312	0.845239
92-87-5	Benzidine	Benzidine	C1=CC(=CC=C1C2=CC=C(C=C2)N)N	3.6804	ChemmineOB	184.237	ChemmineOB	17.8392	ADMET v9.5	0.1635	ADMET v9.5	7.16459	2.51236	2.65E-06	0.000787	5.97684	3.50411
60-35-5	Acetamide	Acetamide	CC(=O)N	0.1919	ChemmineOB	59.0672	ChemmineOB	8.67232	ADMET v9.5	0.9537	ADMET v9.5	5.30023	1.09429	7.01E-07	0.000842	6.19342	3.11382
17804-35-2	Benomyl	Benomyl	CCCCNC(=O)N1C2=CC=CC=C2N=C1NC(=O)OC	3.0363	ChemmineOB	290.318	ChemmineOB	4.52525	ADMET v9.5	0.141	ADMET v9.5	1930.82	0.0372898	2.94E-07	0.00105	5.10324	1.5504
95-83-0	4-Chloro-1,2-diaminobenzene	4-Chloro-1,2-diaminobenzene	C1=CC(=C(C=C1Cl)N)N	2.6668	ChemmineOB	142.586	ChemmineOB	14.9721	ADMET v9.5	0.4763	ADMET v9.5	1.21851	33.6478	1.47E-06	0.00105	7.35964	4.50577
119-93-7	3,3-Dimethylbenzidine	3,3-Dimethylbenzidine	CC1=C(C=CC(=C1)C2=CC(=C(C=C2)N)C)N	4.2972	ChemmineOB	212.29	ChemmineOB	19.4036	ADMET v9.5	0.1167	ADMET v9.5	99.2454	0.997528	2.11E-06	0.00121	5.67464	2.91614
80-15-9	Cumene hydroperoxide	Cumene hydroperoxide	CC(C)(C1=CC=CC=C1)OO	2.4113	ChemmineOB	152.19	ChemmineOB	17.4448	ADMET v9.5	0.4544	ADMET v9.5	4.40802	12.7041	2.92E-06	0.00122	6.63856	4.01758
92-84-2	Phenothiazine	Phenothiazine	C1=CC=C2C(=C1)NC3=CC=CC=C3S2	4.0328	ChemmineOB	199.272	ChemmineOB	106.647	ADMET v9.5	0.039	ADMET v9.5	1838.58	0.00924627	9.58E-07	0.00125	3.9846	0.869056
2243-62-1	1,5-Naphthalenediamine	1,5-Naphthalenediamine	C1=CC2=C(C=CC=C2N)C(=C1)N	3.1666	ChemmineOB	158.2	ChemmineOB	11.3067	ADMET v9.5	0.3048	ADMET v9.5	31.3508	0.274315	2.35E-06	0.00127	5.06718	2.33445
117-79-3	2-Aminoanthraquinone	2-Aminoanthraquinone	C1=CC=C2C(=C1)C(=O)C3=C(C2=O)C=C(C=C3)N	2.6254	ChemmineOB	223.227	ChemmineOB	7.09818	ADMET v9.5	0.0899	ADMET v9.5	11.4891	0.705015	2.69E-06	0.00133	5.41845	2.72435
91-53-2	Ethoxyquin	Ethoxyquin	CCOC1=CC2=C(C=C1)NC(C=C2C)(C)C	3.8307	ChemmineOB	217.307	ChemmineOB	47.5927	ADMET v9.5	0.0892	ADMET v9.5	91.0383	0.604141	1.38E-06	0.00138	5.64126	2.64126
110-44-1	Sorbic acid	Sorbic acid	CC=CC=CC(=O)O	1.2033	ChemmineOB	112.127	ChemmineOB	4.6998	ADMET v9.5	0.1836	ADMET v9.5	16.7529	1.73105	2.97E-06	0.00173	5.76555	3.00026
103-69-5	N-Ethylaniline	N-Ethylaniline	CCNC1=CC=CC=C1	2.1914	ChemmineOB	121.18	ChemmineOB	32.8695	ADMET v9.5	0.2554	ADMET v9.5	3.58994	21.4488	1.52E-05	0.00182	6.14956	4.07133
53-16-7	Estrone	Estrone	CC12CCC3C(C1CCC2=O)CCC4=C3C=CC(=C4)O	3.8174	ChemmineOB	270.366	ChemmineOB	19.1418	ADMET v9.5	0.0746	ADMET v9.5	278.78	0.00825022	1.24E-06	0.00196	3.82304	0.624209
121-79-9	Propyl gallate	Propyl gallate	CCCOC(=O)C1=CC(=C(C(=C1)O)O)O	1.3702	ChemmineOB	212.199	ChemmineOB	6.27394	ADMET v9.5	0.1716	ADMET v9.5	7.35712	2.31069	4.61E-06	0.00201	5.70004	3.06054
101-80-4	4,4-Oxydianiline	4,4-Oxydianiline	C1=CC(=CC=C1N)OC2=CC=C(C=C2)N	3.8057	ChemmineOB	200.236	ChemmineOB	12.4962	ADMET v9.5	0.1757	ADMET v9.5	31.8966	1.88108	1.95E-06	0.00204	5.98437	2.96478
57-41-0	5,5-Diphenylhydantoin	5,5-Diphenylhydantoin	C1=CC=C(C=C1)C2(C(=O)NC(=O)N2)C3=CC=CC=C3	2.4272	ChemmineOB	252.268	ChemmineOB	9.23475	ADMET v9.5	0.1464	ADMET v9.5	32.9035	0.395094	1.13E-06	0.00208	5.54362	2.27864
534-52-1	2-Methyl-4,6-dinitrophenol	2-Methyl-4,6-dinitrophenol	CC1=CC(=CC(=C1O)[N+](=O)[O-])[N+](=O)[O-]	2.5634	ChemmineOB	198.133	ChemmineOB	4.08889	ADMET v9.5	0.0478	ADMET v9.5	5216.57	0.0210867	5.78E-06	0.00213	3.56208	0.995628
104-67-6	5-Heptyldihydro-2(3H)-furanone	5-Heptyldihydro-2(3H)-furanone	CCCCCCCC1CCC(=O)O1	3.0525	ChemmineOB	184.275	ChemmineOB	8.90828	ADMET v9.5	0.1274	ADMET v9.5	24.9728	3.00327	4.60E-06	0.00217	5.81484	3.14113
148-24-3	8-Hydroxyquinoline	8-Hydroxyquinoline	C1=CC2=C(C(=C1)O)N=CC=C2	1.9404	ChemmineOB	145.158	ChemmineOB	15.6832	ADMET v9.5	0.2316	ADMET v9.5	2.90879	5.50058	4.68E-06	0.00225	6.07016	3.38823
112529-15-4	Pioglitazone hydrochloride	Pioglitazone hydrochloride	CCC1=CN=C(C=C1)CCOC2=CC=C(C=C2)CC3C(=O)NC(=O)S3.Cl	4.2904	ChemmineOB	392.9	ChemmineOB	9.03434	ADMET v9.5	0.0535	ADMET v9.5	37.363	0.0588818	1.16E-06	0.00231	4.70552	1.40637
80-43-3	Dicumyl peroxide	Dicumyl peroxide	CC(C)(C1=CC=CC=C1)OOC(C)(C)C2=CC=CC=C2	4.8052	ChemmineOB	270.366	ChemmineOB	64.7014	ADMET v9.5	0.0407	ADMET v9.5	30.3714	0.181092	2.20E-06	0.00234	4.91548	1.88868
26530-20-1	Octhilinone	Octhilinone	CCCCCCCCN1C(=O)C=CS1	3.2703	ChemmineOB	213.34	ChemmineOB	19.6234	ADMET v9.5	0.1091	ADMET v9.5	50.4735	0.0633997	4.99E-06	0.00256	4.10399	1.39385
1143-38-0	Anthralin	Anthralin	C1C2=C(C(=CC=C2)O)C(=O)C3=C1C=CC=C3O	2.233	ChemmineOB	226.227	ChemmineOB	12.1503	ADMET v9.5	0.0611	ADMET v9.5	15.1637	7.25414	1.68E-06	0.0027	6.63528	3.42922
95-95-4	2,4,5-Trichlorophenol	2,4,5-Trichlorophenol	C1=C(C(=CC(=C1Cl)Cl)Cl)O	3.3524	ChemmineOB	197.446	ChemmineOB	11.1289	ADMET v9.5	0.0521	ADMET v9.5	117.328	0.0554003	1.32E-06	0.00271	4.62294	1.31054
838-88-0	4,4-Methylenebis(2-methylaniline)	4,4-Methylenebis(2-methylaniline)	CC1=C(C=CC(=C1)CC2=CC(=C(C=C2)N)C)N	4.221	ChemmineOB	226.317	ChemmineOB	20.3863	ADMET v9.5	0.1102	ADMET v9.5	8.27331	4.47221	4.54E-06	0.00273	5.99347	3.21436
98-01-1	Furfural	Furfural	C1=COC(=C1)C=O	1.0921	ChemmineOB	96.0841	ChemmineOB	15.4085	ADMET v9.5	0.6513	ADMET v9.5	3.08972	42.075	9.92E-06	0.00278	6.62751	4.17998
3252-43-5	Dibromoacetonitrile	Dibromoacetonitrile	C(#N)C(Br)Br	1.62588	ChemmineOB	198.844	ChemmineOB	30.3224	ADMET v9.5	0.7488	ADMET v9.5	1.04391	30.6541	8.47E-06	0.00297	6.5586	4.01373
121-14-2	2,4-Dinitrotoluene	2,4-Dinitrotoluene	CC1=C(C=C(C=C1)[N+](=O)[O-])[N+](=O)[O-]	2.8578	ChemmineOB	182.134	ChemmineOB	6.63596	ADMET v9.5	0.135	ADMET v9.5	150.506	0.239194	7.47E-06	0.00308	4.50543	1.8902
90-04-0	2-Anisidine	2-Anisidine	COC1=CC=CC=C1N	1.8586	ChemmineOB	123.152	ChemmineOB	9.32525	ADMET v9.5	0.5002	ADMET v9.5	36.9816	1.24386	5.26E-06	0.00345	5.37379	2.55695
51-28-5	2,4-Dinitrophenol	2,4-Dinitrophenol	C1=CC(=C(C=C1[N+](=O)[O-])[N+](=O)[O-])O	2.255	ChemmineOB	184.106	ChemmineOB	4.44444	ADMET v9.5	0.0479	ADMET v9.5	748.534	0.114891	3.93E-06	0.00364	4.46589	1.49919
106-47-8	4-Chloroaniline	4-Chloroaniline	C1=CC(=CC=C1N)Cl	2.5034	ChemmineOB	127.572	ChemmineOB	24.3265	ADMET v9.5	0.3445	ADMET v9.5	42.8974	1.46862	8.28E-06	0.00388	5.24888	2.57808
102-06-7	1,3-Diphenylguanidine	1,3-Diphenylguanidine	C1=CC=C(C=C1)NC(=NC2=CC=CC=C2)N	3.5182	ChemmineOB	211.262	ChemmineOB	3.69455	ADMET v9.5	0.3846	ADMET v9.5	22.4339	3.47688	2.49E-06	0.00388	6.14499	2.95236
2634-33-5	1,2-Benzisothiazolin-3-one	1,2-Benzisothiazolin-3-one	C1=CC=C2C(=C1)C(=O)NS2	1.5896	ChemmineOB	151.186	ChemmineOB	12.5188	ADMET v9.5	0.257	ADMET v9.5	1.38203	23.1544	8.29E-06	0.00402	6.44608	3.76041
111-30-8	Glutaraldehyde	Glutaraldehyde	C(CC=O)CC=O	0.5545	ChemmineOB	100.116	ChemmineOB	9.93616	ADMET v9.5	0.8569	ADMET v9.5	3.60147	7.7746	1.15E-05	0.00463	5.82998	3.2251
122-66-7	1,2-Diphenylhydrazine	1,2-Diphenylhydrazine	C1=CC=C(C=C1)NNC2=CC=CC=C2	3.2716	ChemmineOB	184.237	ChemmineOB	40.7208	ADMET v9.5	0.069	ADMET v9.5	2804.77	0.00784379	8.69E-06	0.00534	2.95551	0.166985
101-54-2	N-Phenyl-1,4-benzenediamine	N-Phenyl-1,4-benzenediamine	C1=CC=C(C=C1)NC2=CC=C(C=C2)N	3.6666	ChemmineOB	184.237	ChemmineOB	24.6723	ADMET v9.5	0.0975	ADMET v9.5	13.4023	6.49141	4.19E-07	0.00535	7.19013	3.08399
83-32-9	Acenaphthene	Acenaphthene	C1CC2=CC=CC3=C2C1=CC=C3	2.9384	ChemmineOB	154.208	ChemmineOB	44.6998	ADMET v9.5	0.0646	ADMET v9.5	295.236	0.19984	1.46E-05	0.00563	4.13633	1.55017
111-96-6	Bis(2-methoxyethyl) ether	Bis(2-methoxyethyl) ether	COCCOCCOC	0.2958	ChemmineOB	134.174	ChemmineOB	6.24162	ADMET v9.5	0.9282	ADMET v9.5	2.39623	30.0472	1.49E-05	0.0059	6.30462	3.70695
91-59-8	2-Naphthylamine	2-Naphthylamine	C1=CC=C2C=C(C=CC2=C1)N	3.0032	ChemmineOB	143.185	ChemmineOB	17.9103	ADMET v9.5	0.1488	ADMET v9.5	10.2704	4.96575	1.51E-05	0.00608	5.51701	2.91208
79-43-6	Dichloroacetic acid	Dichloroacetic acid	C(C(=O)O)(Cl)Cl	0.8747	ChemmineOB	128.942	ChemmineOB	6.35475	ADMET v9.5	0.3417	ADMET v9.5	5.28193	17.7965	8.92E-06	0.00715	6.29997	3.39603
108-91-8	Cyclohexylamine	Cyclohexylamine	C1CCC(CC1)N	1.9781	ChemmineOB	99.1741	ChemmineOB	11.5814	ADMET v9.5	0.8755	ADMET v9.5	4.4017	16.3573	4.38E-06	0.0082	6.57224	3.2999
55-18-5	N-Nitrosodiethylamine	N-Nitrosodiethylamine	CCN(CC)N=O	1.0096	ChemmineOB	102.135	ChemmineOB	7.09172	ADMET v9.5	0.8878	ADMET v9.5	4.67471	4.49226	8.52E-06	0.00972	5.72202	2.6648
606-20-2	2,6-Dinitrotoluene	2,6-Dinitrotoluene	CC1=C(C=CC=C1[N+](=O)[O-])[N+](=O)[O-]	2.8578	ChemmineOB	182.134	ChemmineOB	6.90747	ADMET v9.5	0.1551	ADMET v9.5	3.96478	7.56663	3.15E-05	0.0102	5.38059	2.8703
86-30-6	N-Nitrosodiphenylamine	N-Nitrosodiphenylamine	C1=CC=C(C=C1)N(C2=CC=CC=C2)N=O	3.5061	ChemmineOB	198.221	ChemmineOB	9.0602	ADMET v9.5	0.0878	ADMET v9.5	54.2661	1.32679	1.93E-05	0.0118	4.83725	2.05092
100-01-6	4-Nitroaniline	4-Nitroaniline	C1=CC(=CC=C1N)[N+](=O)[O-]	2.2814	ChemmineOB	138.124	ChemmineOB	8.51394	ADMET v9.5	0.1906	ADMET v9.5	3749.31	0.00293387	5.12E-07	0.0132	3.75817	-0.653133
95-87-4	2,5-Dimethylphenol	2,5-Dimethylphenol	CC1=CC(=C(C=C1)C)O	2.009	ChemmineOB	122.164	ChemmineOB	15.3018	ADMET v9.5	0.3325	ADMET v9.5	3.45246	10.717	3.67E-05	0.0137	5.46541	2.89335
627-18-9	3-Bromo-1-propanol	3-Bromo-1-propanol	C(CO)CBr	0.7637	ChemmineOB	138.991	ChemmineOB	18.4921	ADMET v9.5	0.8199	ADMET v9.5	1.76195	62.4307	2.42E-05	0.0147	6.41158	3.62808
532-27-4	2-Chloroacetophenone	2-Chloroacetophenone	C1=CC=C(C=C1)C(=O)CCl	2.1081	ChemmineOB	154.594	ChemmineOB	20.3281	ADMET v9.5	0.292	ADMET v9.5	2.43795	24.6109	5.98E-05	0.0154	5.61443	3.20361
95-65-8	3,4-Dimethylphenol	3,4-Dimethylphenol	CC1=C(C=C(C=C1)O)C	2.009	ChemmineOB	122.164	ChemmineOB	14.484	ADMET v9.5	0.3432	ADMET v9.5	4.44456	26.9993	3.73E-05	0.0157	5.85964	3.23545
602-01-7	2,3-Dinitrotoluene	2,3-Dinitrotoluene	CC1=C(C(=CC=C1)[N+](=O)[O-])[N+](=O)[O-]	2.8578	ChemmineOB	182.134	ChemmineOB	6.42586	ADMET v9.5	0.1566	ADMET v9.5	3.9639	0.504554	2.62E-05	0.0163	4.28461	1.49072
621-64-7	N-Nitrosodipropylamine	N-Nitrosodipropylamine	CCCN(CCC)N=O	1.7898	ChemmineOB	130.188	ChemmineOB	6.70061	ADMET v9.5	0.7123	ADMET v9.5	4.87418	4.10325	7.77E-05	0.0171	4.72271	2.38013
55-98-1	Busulfan	Busulfan	CS(=O)(=O)OCCCCOS(=O)(=O)C	1.8806	ChemmineOB	246.302	ChemmineOB	0.972929	ADMET v9.5	0.923	ADMET v9.5	4.49236	4.22941	1.13E-05	0.0177	5.5732	2.37831
2212-67-1	Molinate	Molinate	CCSC(=O)N1CCCCCC1	2.6734	ChemmineOB	187.302	ChemmineOB	18.2788	ADMET v9.5	0.2571	ADMET v9.5	398.658	0.102845	4.17E-05	0.0191	3.39205	0.73115
1120-71-4	1,3-Propane sultone	1,3-Propane sultone	C1COS(=O)(=O)C1	0.8173	ChemmineOB	122.143	ChemmineOB	3.74303	ADMET v9.5	0.9648	ADMET v9.5	3.81494	28.834	1.86E-05	0.0199	6.19039	3.16105
80-05-7	Bisphenol A	Bisphenol A	CC(C)(C1=CC=C(C=C1)O)C2=CC=C(C=C2)O	3.4237	ChemmineOB	228.286	ChemmineOB	28.6125	ADMET v9.5	0.0881	ADMET v9.5	15.8898	4.46829	5.50E-05	0.0204	4.90978	2.34051
99-65-0	1,3-Dinitrobenzene	1,3-Dinitrobenzene	C1=CC(=CC(=C1)[N+](=O)[O-])[N+](=O)[O-]	2.5494	ChemmineOB	168.107	ChemmineOB	7.36646	ADMET v9.5	0.1529	ADMET v9.5	28.3365	0.0705803	1.68E-05	0.0214	3.62337	0.51827
95-53-4	2-Methylaniline	2-Methylaniline	CC1=CC=CC=C1N	2.1584	ChemmineOB	107.153	ChemmineOB	15.8416	ADMET v9.5	0.5632	ADMET v9.5	23.0459	0.911227	5.12E-06	0.0232	5.25036	1.59414
84-66-2	Diethyl phthalate	Diethyl phthalate	CCOC(=O)C1=CC=CC=C1C(=O)OCC	2.04	ChemmineOB	222.237	ChemmineOB	3.99192	ADMET v9.5	0.1695	ADMET v9.5	2.44563	40.8892	2.27E-04	0.036	5.25558	3.05531
103-33-3	Azobenzene	Azobenzene	C1=CC=C(C=C1)N=NC2=CC=CC=C2	4.102	ChemmineOB	182.221	ChemmineOB	38.4743	ADMET v9.5	0.0581	ADMET v9.5	697.706	0.0458646	5.53E-05	0.0372	2.91875	0.0909347
80-46-6	4-(2-Methylbutan-2-yl)phenol	4-(2-Methylbutan-2-yl)phenol	CCC(C)(C)C1=CC=C(C=C1)O	3.0798	ChemmineOB	164.244	ChemmineOB	36.48	ADMET v9.5	0.1419	ADMET v9.5	39.3721	2.0573	3.21E-06	0.0376	5.80679	1.73811
96-09-3	Styrene oxide	Styrene oxide	C1C(O1)C2=CC=CC=C2	1.7579	ChemmineOB	120.149	ChemmineOB	30.1608	ADMET v9.5	0.3961	ADMET v9.5	1.72089	55.785	1.24E-04	0.0592	5.6531	2.9742
88-85-7	Dinoseb	Dinoseb	CCC(C)C1=C(C(=CC(=C1)[N+](=O)[O-])[N+](=O)[O-])O	3.7685	ChemmineOB	240.213	ChemmineOB	3.10949	ADMET v9.5	0.0374	ADMET v9.5	21891.5	0.00223831	2.33E-05	0.0615	1.98256	-1.43895
1948-33-0	tert-Butylhydroquinone	tert-Butylhydroquinone	CC(C)(C)C1=C(C=CC(=C1)O)O	2.3953	ChemmineOB	166.217	ChemmineOB	9.4804	ADMET v9.5	0.3448	ADMET v9.5	6.63824	3.31413	3.63E-06	0.0645	5.96046	1.71081
59-50-7	4-Chloro-3-methylphenol	4-Chloro-3-methylphenol	CC1=C(C=CC(=C1)O)Cl	2.354	ChemmineOB	142.583	ChemmineOB	17.2735	ADMET v9.5	0.2158	ADMET v9.5	194.865	0.0923715	2.10E-05	0.0669	3.64332	0.140112
828-00-2	Dimethoxane	Dimethoxane	CC1CC(OC(O1)C)OC(=O)C	1.047	ChemmineOB	174.194	ChemmineOB	3.07394	ADMET v9.5	0.8577	ADMET v9.5	0.0292085	1027.1	8.99E-05	0.0748	7.05785	4.13771
79-94-7	3,3,5,5-Tetrabromobisphenol A	3,3,5,5-Tetrabromobisphenol A	CC(C)(C1=CC(=C(C(=C1)Br)O)Br)C2=CC(=C(C(=C2)Br)O)Br	6.4737	ChemmineOB	543.871	ChemmineOB	17.0505	ADMET v9.5	0.0355	ADMET v9.5	17.9973	2.44481	1.28E-07	0.0755	7.28104	1.5103
123-31-9	Hydroquinone	Hydroquinone	C1=CC(=CC=C1O)O	1.0978	ChemmineOB	110.111	ChemmineOB	13.6372	ADMET v9.5	0.7113	ADMET v9.5	3.13506	20.0953	1.13E-05	0.0859	6.25002	2.3691
131-17-9	Diallyl phthalate	Diallyl phthalate	C=CCOC(=O)C1=CC=CC=C1C(=O)OCC=C	2.3722	ChemmineOB	246.259	ChemmineOB	3.80444	ADMET v9.5	0.1302	ADMET v9.5	148.509	0.410751	1.93E-04	0.107	3.32802	0.584195
100-51-6	Benzyl alcohol	Benzyl alcohol	C1=CC=C(C=C1)CO	1.1789	ChemmineOB	108.138	ChemmineOB	15.0465	ADMET v9.5	0.5679	ADMET v9.5	3.17577	13.54	1.19E-04	0.109	5.05607	2.09419
105-67-9	2,4-Dimethylphenol	2,4-Dimethylphenol	CC1=CC(=C(C=C1)O)C	2.009	ChemmineOB	122.164	ChemmineOB	15.6347	ADMET v9.5	0.3352	ADMET v9.5	5.30466	14.8926	7.69E-05	0.153	5.28704	1.98828
119-36-8	Methyl salicylate	Methyl salicylate	COC(=O)C1=CC=CC=C1O	1.1788	ChemmineOB	152.147	ChemmineOB	7.52808	ADMET v9.5	0.2481	ADMET v9.5	0.156953	95.5702	2.17E-04	0.184	5.64386	2.7155
110-26-9	N,N-Methylenebisacrylamide	N,N-Methylenebisacrylamide	C=CC(=O)NCNC(=O)C=C	0.3301	ChemmineOB	154.167	ChemmineOB	7.61535	ADMET v9.5	0.856	ADMET v9.5	20.6367	2.13212	1.07E-05	0.201	5.29943	1.02562
2451-62-9	Triglycidyl isocyanurate	Triglycidyl isocyanurate	C1C(O1)CN2C(=O)N(C(=O)N(C2=O)CC3CO3)CC4CO4	-2.6319	ChemmineOB	297.264	ChemmineOB	2.38222	ADMET v9.5	0.9166	ADMET v9.5	0.0910872	37.3269	7.57E-06	0.212	6.69293	2.24569
118-52-5	1,3-Dichloro-5,5-dimethylhydantoin	1,3-Dichloro-5,5-dimethylhydantoin	CC1(C(=O)N(C(=O)N1Cl)Cl)C	1.2126	ChemmineOB	197.019	ChemmineOB	5.46586	ADMET v9.5	0.7935	ADMET v9.5	2.81134	11.0268	2.12E-04	0.217	4.71611	1.70599
91-62-3	6-Methylquinoline	6-Methylquinoline	CC1=CC2=C(C=C1)N=CC=C2	2.5432	ChemmineOB	143.185	ChemmineOB	25.5838	ADMET v9.5	0.1673	ADMET v9.5	1.2974	16.957	1.45E-04	0.232	5.06798	1.86386
119-61-9	Benzophenone	Benzophenone	C1=CC=C(C=C1)C(=O)C2=CC=CC=C2	2.9176	ChemmineOB	182.218	ChemmineOB	24.0808	ADMET v9.5	0.0662	ADMET v9.5	57.0817	1.03361	3.09E-04	0.236	3.5244	0.641443
90-12-0	1-Methylnaphthalene	1-Methylnaphthalene	CC1=CC=CC2=CC=CC=C12	3.1482	ChemmineOB	142.197	ChemmineOB	41.5612	ADMET v9.5	0.0755	ADMET v9.5	4.41815	12.9013	8.17E-05	0.299	5.19841	1.63496
89-72-5	2-(Butan-2-yl)phenol	2-(Butan-2-yl)phenol	CCC(C)C1=CC=CC=C1O	2.9057	ChemmineOB	150.218	ChemmineOB	24.0873	ADMET v9.5	0.17	ADMET v9.5	10.0291	2.29333	1.04E-05	0.35	5.34343	0.816399
107-07-3	2-Chloroethanol	2-Chloroethanol	C(CCl)O	0.2175	ChemmineOB	80.5135	ChemmineOB	21.983	ADMET v9.5	0.8975	ADMET v9.5	2.20882	27.1638	4.43E-05	0.366	5.78759	1.87051
83-41-0	1,2-Dimethyl-3-nitrobenzene	1,2-Dimethyl-3-nitrobenzene	CC1=C(C(=CC=C1)[N+](=O)[O-])C	2.7348	ChemmineOB	151.163	ChemmineOB	8.8404	ADMET v9.5	0.2902	ADMET v9.5	226.094	0.18134	1.21E-05	0.409	4.17571	-0.353229
96-18-4	1,2,3-Trichloropropane	1,2,3-Trichloropropane	C(C(CCl)Cl)Cl	2.0714	ChemmineOB	147.431	ChemmineOB	66.1721	ADMET v9.5	0.4556	ADMET v9.5	0.886975	51.8616	1.36E-05	0.542	6.58131	1.98085
79-06-1	Acrylamide	Acrylamide	C=CC(=O)N	0.358	ChemmineOB	71.0779	ChemmineOB	10.7152	ADMET v9.5	0.9295	ADMET v9.5	3.72015	12.6339	7.69E-06	0.626	6.21561	1.30496
599-64-4	4-Cumylphenol	4-Cumylphenol	CC(C)(C1=CC=CC=C1)C2=CC=C(C=C2)O	3.7181	ChemmineOB	212.287	ChemmineOB	70.0962	ADMET v9.5	0.0628	ADMET v9.5	17.3498	1.49857	1.42E-04	0.742	4.02339	0.305274
120-83-2	2,4-Dichlorophenol	2,4-Dichlorophenol	C1=CC(=C(C=C1Cl)Cl)O	2.699	ChemmineOB	163.001	ChemmineOB	15.5087	ADMET v9.5	0.0819	ADMET v9.5	15.9068	1.06872	1.66E-05	0.841	4.80876	0.104069
576-26-1	2,6-Dimethylphenol	2,6-Dimethylphenol	CC1=C(C(=CC=C1)C)O	2.009	ChemmineOB	122.164	ChemmineOB	14.8719	ADMET v9.5	0.3907	ADMET v9.5	6.98008	12.464	1.49E-04	1.03	4.92247	1.08282
120-71-8	2-Methoxy-5-methylaniline	2-Methoxy-5-methylaniline	CC1=CC(=C(C=C1)OC)N	2.167	ChemmineOB	137.179	ChemmineOB	10.6699	ADMET v9.5	0.3768	ADMET v9.5	1.86568	25.7279	1.01E-04	1.26	5.40608	1.31003
108-95-2	Phenol	Phenol	C1=CC=C(C=C1)O	1.3922	ChemmineOB	94.1112	ChemmineOB	17.9265	ADMET v9.5	0.5446	ADMET v9.5	7.69231	13	3.17E-04	1.35	4.61288	0.983609
106-44-5	p-Cresol	p-Cresol	CC1=CC=C(C=C1)O	1.7006	ChemmineOB	108.138	ChemmineOB	19.0416	ADMET v9.5	0.4218	ADMET v9.5	1.9737	36.9864	1.53E-03	1.52	4.38335	1.3862
111-46-6	Diethylene glycol	Diethylene glycol	C(COCCO)O	-1.0124	ChemmineOB	106.12	ChemmineOB	5.54343	ADMET v9.5	0.9635	ADMET v9.5	4.7686	16.5667	8.39E-05	2.05	5.29547	0.907482
1934-21-0	FD&C Yellow 5	FD&C Yellow 5	C1=CC(=CC=C1N=NC2C(=NN(C2=O)C3=CC=C(C=C3)S(=O)(=O)[O-])C(=O)[O-])S(=O)(=O)[O-].[Na+].[Na+].[Na+]	0.762	ChemmineOB	534.363	ChemmineOB	1.20889	ADMET v9.5	0.1071	ADMET v9.5	18.4592	0.812605	1.48E-06	2.09	5.73962	-0.410267
103-23-1	Di(2-ethylhexyl) adipate	Di(2-ethylhexyl) adipate	CCCCC(CC)COC(=O)CCCCC(=O)OCC(CC)CCCC	6.066	ChemmineOB	370.566	ChemmineOB	#N/A	ADMET v9.5	#N/A	ADMET v9.5	11.0653	6.86829	6.49E-04	7.45	4.0246	-0.0353076
105-60-2	Caprolactam	Caprolactam	C1CCC(=O)NCC1	1.0054	ChemmineOB	113.158	ChemmineOB	8.20687	ADMET v9.5	0.8575	ADMET v9.5	17.525	2.5107	9.81E-06	14.8	5.40813	-0.770468
57-55-6	1,2-Propylene glycol	1,2-Propylene glycol	CC(CO)O	-0.6405	ChemmineOB	76.0944	ChemmineOB	7.31475	ADMET v9.5	0.953	ADMET v9.5	3.80178	34.1945	5.76E-03	331	3.77353	-0.985871

## Sheet: MN
CAS	Compound	All.Compound.Names	SMILES.desalt	logP	logP.Reference	MW	MW.Reference	Human.Clint	Human.Clint.Reference	Human.Funbound.plasma	Human.Funbound.plasma.Reference	Css	AED	ExpoCast_Median	ExpoCast_95th_Percentile	log10BER_Median	log10BER_95th
4180-23-8	(E)-Anethole	(E)-Anethole	CC=CC1=CC=C(C=C1)OC	2.7283	ChemmineOB	148.202	ChemmineOB	38.1964	ADMET v9.5	0.116	ADMET v9.5	8.52419	#N/A	3.77E-05	0.00669	#N/A	#N/A
678-39-7	1,1,2,2-Tetrahydroperfluoro-1-decanol	1,1,2,2-Tetrahydroperfluoro-1-decanol	C(CO)C(C(C(C(C(C(C(C(F)(F)F)(F)F)(F)F)(F)F)(F)F)(F)F)(F)F)(F)F	5.3782	ChemmineOB	464.119	ChemmineOB	#N/A	ADMET v9.5	#N/A	ADMET v9.5	#N/A	#N/A	3.26E-09	0.000895	#N/A	#N/A
95-14-7	1,2,3-Benzotriazole	1,2,3-Benzotriazole	C1=CC2=NNN=C2C=C1	0.9579	ChemmineOB	119.124	ChemmineOB	9.45778	ADMET v9.5	0.1557	ADMET v9.5	45.8274	#N/A	3.92E-05	0.108	#N/A	#N/A
87-61-6	1,2,3-Trichlorobenzene	1,2,3-Trichlorobenzene	C1=CC(=C(C(=C1)Cl)Cl)Cl	3.6468	ChemmineOB	181.447	ChemmineOB	128.168	ADMET v9.5	0.0958	ADMET v9.5	262.28	#N/A	5.53E-07	0.000266	#N/A	#N/A
96-18-4	1,2,3-Trichloropropane	1,2,3-Trichloropropane	C(C(CCl)Cl)Cl	2.0714	ChemmineOB	147.431	ChemmineOB	66.1721	ADMET v9.5	0.4556	ADMET v9.5	0.886975	51.8616	1.36E-05	0.542	6.58131	1.98085
95-94-3	1,2,4,5-Tetrachlorobenzene	1,2,4,5-Tetrachlorobenzene	C1=C(C(=CC(=C1Cl)Cl)Cl)Cl	4.3002	ChemmineOB	215.892	ChemmineOB	#N/A	ADMET v9.5	#N/A	ADMET v9.5	775.123	#N/A	3.99E-07	0.000187	#N/A	#N/A
120-82-1	1,2,4-Trichlorobenzene	1,2,4-Trichlorobenzene	C1=CC(=C(C=C1Cl)Cl)Cl	3.6468	ChemmineOB	181.447	ChemmineOB	#N/A	ADMET v9.5	#N/A	ADMET v9.5	#N/A	#N/A	2.03E-06	1.85e-05	#N/A	#N/A
2634-33-5	1,2-Benzisothiazolin-3-one	1,2-Benzisothiazolin-3-one	C1=CC=C2C(=C1)C(=O)NS2	1.5896	ChemmineOB	151.186	ChemmineOB	12.5188	ADMET v9.5	0.257	ADMET v9.5	1.38203	23.1544	8.29E-06	0.00402	6.44608	3.76041
95-50-1	1,2-Dichlorobenzene	1,2-Dichlorobenzene	C1=CC=C(C(=C1)Cl)Cl	2.9934	ChemmineOB	147.002	ChemmineOB	55.2986	ADMET v9.5	0.124	ADMET v9.5	5.5736	#N/A	1.71E-07	1.55e-05	#N/A	#N/A
83-41-0	1,2-Dimethyl-3-nitrobenzene	1,2-Dimethyl-3-nitrobenzene	CC1=C(C(=CC=C1)[N+](=O)[O-])C	2.7348	ChemmineOB	151.163	ChemmineOB	8.8404	ADMET v9.5	0.2902	ADMET v9.5	226.094	0.18134	1.21E-05	0.409	4.17571	-0.353229
99-51-4	1,2-Dimethyl-4-nitrobenzene	1,2-Dimethyl-4-nitrobenzene	CC1=C(C=C(C=C1)[N+](=O)[O-])C	2.7348	ChemmineOB	151.163	ChemmineOB	8.8598	ADMET v9.5	0.235	ADMET v9.5	0.606685	#N/A	8.87E-07	0.0635	#N/A	#N/A
122-66-7	1,2-Diphenylhydrazine	1,2-Diphenylhydrazine	C1=CC=C(C=C1)NNC2=CC=CC=C2	3.2716	ChemmineOB	184.237	ChemmineOB	40.7208	ADMET v9.5	0.069	ADMET v9.5	2804.77	0.00784379	8.69E-06	0.00534	2.95551	0.166985
95-54-5	1,2-Phenylenediamine	1,2-Phenylenediamine	C1=CC=C(C(=C1)N)N	2.0134	ChemmineOB	108.141	ChemmineOB	11.7236	ADMET v9.5	0.7211	ADMET v9.5	4.02287	#N/A	1.82E-07	0.000514	#N/A	#N/A
57-55-6	1,2-Propylene glycol	1,2-Propylene glycol	CC(CO)O	-0.6405	ChemmineOB	76.0944	ChemmineOB	7.31475	ADMET v9.5	0.953	ADMET v9.5	3.80178	34.1945	5.76E-03	331	3.77353	-0.985871
77-48-5	1,3-Dibromo-5,5-dimethylhydantoin	1,3-Dibromo-5,5-dimethylhydantoin	CC1(C(=O)N(C(=O)N1Br)Br)C	1.5248	ChemmineOB	285.921	ChemmineOB	5.66626	ADMET v9.5	0.8549	ADMET v9.5	2.55162	#N/A	1.59E-03	8.13	#N/A	#N/A
96-23-1	1,3-Dichloro-2-propanol	1,3-Dichloro-2-propanol	C(C(CCl)O)Cl	0.8249	ChemmineOB	128.985	ChemmineOB	10.2885	ADMET v9.5	0.8218	ADMET v9.5	3.25204	#N/A	1.81E-05	0.239	#N/A	#N/A
118-52-5	1,3-Dichloro-5,5-dimethylhydantoin	1,3-Dichloro-5,5-dimethylhydantoin	CC1(C(=O)N(C(=O)N1Cl)Cl)C	1.2126	ChemmineOB	197.019	ChemmineOB	5.46586	ADMET v9.5	0.7935	ADMET v9.5	2.81134	11.0268	2.12E-04	0.217	4.71611	1.70599
541-73-1	1,3-Dichlorobenzene	1,3-Dichlorobenzene	C1=CC(=CC(=C1)Cl)Cl	2.9934	ChemmineOB	147.002	ChemmineOB	89.2089	ADMET v9.5	0.116	ADMET v9.5	5.58762	#N/A	1.37E-06	5.05e-05	#N/A	#N/A
99-65-0	1,3-Dinitrobenzene	1,3-Dinitrobenzene	C1=CC(=CC(=C1)[N+](=O)[O-])[N+](=O)[O-]	2.5494	ChemmineOB	168.107	ChemmineOB	7.36646	ADMET v9.5	0.1529	ADMET v9.5	28.3365	0.0705803	1.68E-05	0.0214	3.62337	0.51827
102-06-7	1,3-Diphenylguanidine	1,3-Diphenylguanidine	C1=CC=C(C=C1)NC(=NC2=CC=CC=C2)N	3.5182	ChemmineOB	211.262	ChemmineOB	3.69455	ADMET v9.5	0.3846	ADMET v9.5	22.4339	3.47688	2.49E-06	0.00388	6.14499	2.95236
1120-71-4	1,3-Propane sultone	1,3-Propane sultone	C1COS(=O)(=O)C1	0.8173	ChemmineOB	122.143	ChemmineOB	3.74303	ADMET v9.5	0.9648	ADMET v9.5	3.81494	28.834	1.86E-05	0.0199	6.19039	3.16105
106-46-7	1,4-Dichlorobenzene	1,4-Dichlorobenzene	C1=CC(=CC=C1Cl)Cl	2.9934	ChemmineOB	147.002	ChemmineOB	#N/A	ADMET v9.5	#N/A	ADMET v9.5	14.5906	#N/A	8.64E-05	0.0122	#N/A	#N/A
2243-62-1	1,5-Naphthalenediamine	1,5-Naphthalenediamine	C1=CC2=C(C=CC=C2N)C(=C1)N	3.1666	ChemmineOB	158.2	ChemmineOB	11.3067	ADMET v9.5	0.3048	ADMET v9.5	31.3508	0.274315	2.35E-06	0.00127	5.06718	2.33445
822-06-0	1,6-Diisocyanatohexane	1,6-Diisocyanatohexane	C(CCCN=C=O)CCN=C=O	1.2184	ChemmineOB	168.193	ChemmineOB	7.54424	ADMET v9.5	0.706	ADMET v9.5	3.19039	#N/A	8.91E-04	1.99	#N/A	#N/A
57-63-6	17alpha-Ethinylestradiol	17alpha-Ethinylestradiol	CC12CCC3C(C1CCC2(C#C)O)CCC4=C3C=CC(=C4)O	3.6126	ChemmineOB	296.403	ChemmineOB	89.3673	ADMET v9.5	0.054	ADMET v9.5	1415.83	0.0409654	#N/A	#N/A	#N/A	#N/A
50-28-2	17beta-Estradiol	17beta-Estradiol	CC12CCC3C(C1CCC2O)CCC4=C3C=CC(=C4)O	3.6092	ChemmineOB	272.382	ChemmineOB	51.7463	ADMET v9.5	0.076	ADMET v9.5	483.793	0.0167427	#N/A	#N/A	#N/A	#N/A
100-00-5	1-Chloro-4-nitrobenzene	1-Chloro-4-nitrobenzene	C1=CC(=CC=C1[N+](=O)[O-])Cl	2.7714	ChemmineOB	157.554	ChemmineOB	11.0158	ADMET v9.5	0.2106	ADMET v9.5	0.561404	#N/A	2.44E-05	0.0142	#N/A	#N/A
112-30-1	1-Decanol	1-Decanol	CCCCCCCCCCO	3.1194	ChemmineOB	158.281	ChemmineOB	58.2723	ADMET v9.5	0.15	ADMET v9.5	5.01325	#N/A	1.78E-03	1.82	#N/A	#N/A
90-12-0	1-Methylnaphthalene	1-Methylnaphthalene	CC1=CC=CC2=CC=CC=C12	3.1482	ChemmineOB	142.197	ChemmineOB	41.5612	ADMET v9.5	0.0755	ADMET v9.5	4.41815	12.9013	8.17E-05	0.299	5.19841	1.63496
112-34-5	2-(2-Butoxyethoxy)ethanol	2-(2-Butoxyethoxy)ethanol	CCCCOCCOCCO	0.812	ChemmineOB	162.227	ChemmineOB	4.95838	ADMET v9.5	0.8255	ADMET v9.5	3.35963	#N/A	1.98E-04	2.66	#N/A	#N/A
89-72-5	2-(Butan-2-yl)phenol	2-(Butan-2-yl)phenol	CCC(C)C1=CC=CC=C1O	2.9057	ChemmineOB	150.218	ChemmineOB	24.0873	ADMET v9.5	0.17	ADMET v9.5	10.0291	2.29333	1.04E-05	0.35	5.34343	0.816399
6846-50-0	2,2,4-Trimethyl-1,3-pentanediol diisobutyrate	2,2,4-Trimethyl-1,3-pentanediol diisobutyrate	CC(C)C(C(C)(C)COC(=O)C(C)C)OC(=O)C(C)C	3.4356	ChemmineOB	286.407	ChemmineOB	10.7152	ADMET v9.5	0.1595	ADMET v9.5	956.351	#N/A	1.68E-04	2.89	#N/A	#N/A
3296-90-0	2,2-Bis(bromomethyl)-1,3-propanediol	2,2-Bis(bromomethyl)-1,3-propanediol	C(C(CO)(CBr)CBr)O	0.7472	ChemmineOB	261.94	ChemmineOB	3.67838	ADMET v9.5	0.8624	ADMET v9.5	2.71985	#N/A	1.70E-05	0.139	#N/A	#N/A
271-89-6	2,3-Benzofuran	2,3-Benzofuran	C1=CC=C2C(=C1)C=CO2	2.4328	ChemmineOB	118.133	ChemmineOB	32.0356	ADMET v9.5	0.1842	ADMET v9.5	4.91273	#N/A	1.43E-04	0.0277	#N/A	#N/A
69655-05-6	2,3-Dideoxyinosine	2,3-Dideoxyinosine	C1CC(OC1CO)N2C=NC3=C2N=CNC3=O	-0.2105	ChemmineOB	236.227	ChemmineOB	4.25051	ADMET v9.5	0.8437	ADMET v9.5	4.33426	19.3805	#N/A	#N/A	#N/A	#N/A
602-01-7	2,3-Dinitrotoluene	2,3-Dinitrotoluene	CC1=C(C(=CC=C1)[N+](=O)[O-])[N+](=O)[O-]	2.8578	ChemmineOB	182.134	ChemmineOB	6.42586	ADMET v9.5	0.1566	ADMET v9.5	3.9639	0.504554	2.62E-05	0.0163	4.28461	1.49072
95-95-4	2,4,5-Trichlorophenol	2,4,5-Trichlorophenol	C1=C(C(=CC(=C1Cl)Cl)Cl)O	3.3524	ChemmineOB	197.446	ChemmineOB	11.1289	ADMET v9.5	0.0521	ADMET v9.5	117.328	0.0554003	1.32E-06	0.00271	4.62294	1.31054
88-06-2	2,4,6-Trichlorophenol	2,4,6-Trichlorophenol	C1=C(C=C(C(=C1Cl)O)Cl)Cl	3.3524	ChemmineOB	197.446	ChemmineOB	9.10222	ADMET v9.5	0.0536	ADMET v9.5	76.0032	#N/A	2.52E-06	0.00233	#N/A	#N/A
120-83-2	2,4-Dichlorophenol	2,4-Dichlorophenol	C1=CC(=C(C=C1Cl)Cl)O	2.699	ChemmineOB	163.001	ChemmineOB	15.5087	ADMET v9.5	0.0819	ADMET v9.5	15.9068	1.06872	1.66E-05	0.841	4.80876	0.104069
105-67-9	2,4-Dimethylphenol	2,4-Dimethylphenol	CC1=CC(=C(C=C1)O)C	2.009	ChemmineOB	122.164	ChemmineOB	15.6347	ADMET v9.5	0.3352	ADMET v9.5	5.30466	14.8926	7.69E-05	0.153	5.28704	1.98828
51-28-5	2,4-Dinitrophenol	2,4-Dinitrophenol	C1=CC(=C(C=C1[N+](=O)[O-])[N+](=O)[O-])O	2.255	ChemmineOB	184.106	ChemmineOB	4.44444	ADMET v9.5	0.0479	ADMET v9.5	748.534	0.114891	3.93E-06	0.00364	4.46589	1.49919
121-14-2	2,4-Dinitrotoluene	2,4-Dinitrotoluene	CC1=C(C=C(C=C1)[N+](=O)[O-])[N+](=O)[O-]	2.8578	ChemmineOB	182.134	ChemmineOB	6.63596	ADMET v9.5	0.135	ADMET v9.5	150.506	0.239194	7.47E-06	0.00308	4.50543	1.8902
78-63-7	2,5-Dimethyl-2,5-di-(tert-butylperoxy)hexane	2,5-Dimethyl-2,5-di-(tert-butylperoxy)hexane	CC(C)(C)OOC(C)(C)CCC(C)(C)OOC(C)(C)C	4.8172	ChemmineOB	290.439	ChemmineOB	11.7947	ADMET v9.5	0.2249	ADMET v9.5	169.634	#N/A	2.53E-08	1.73e-05	#N/A	#N/A
95-87-4	2,5-Dimethylphenol	2,5-Dimethylphenol	CC1=CC(=C(C=C1)C)O	2.009	ChemmineOB	122.164	ChemmineOB	15.3018	ADMET v9.5	0.3325	ADMET v9.5	3.45246	10.717	3.67E-05	0.0137	5.46541	2.89335
87-62-7	2,6-Dimethylaniline	2,6-Dimethylaniline	CC1=C(C(=CC=C1)C)N	2.4668	ChemmineOB	121.18	ChemmineOB	16.5301	ADMET v9.5	0.484	ADMET v9.5	5.40995	#N/A	4.86E-05	0.00575	#N/A	#N/A
576-26-1	2,6-Dimethylphenol	2,6-Dimethylphenol	CC1=C(C(=CC=C1)C)O	2.009	ChemmineOB	122.164	ChemmineOB	14.8719	ADMET v9.5	0.3907	ADMET v9.5	6.98008	12.464	1.49E-04	1.03	4.92247	1.08282
606-20-2	2,6-Dinitrotoluene	2,6-Dinitrotoluene	CC1=C(C=CC=C1[N+](=O)[O-])[N+](=O)[O-]	2.8578	ChemmineOB	182.134	ChemmineOB	6.90747	ADMET v9.5	0.1551	ADMET v9.5	3.96478	7.56663	3.15E-05	0.0102	5.38059	2.8703
97-56-3	2-Amino-5-azotoluene	2-Amino-5-azotoluene	CC1=CC=CC=C1N=NC2=CC(=C(C=C2)N)C	4.8822	ChemmineOB	225.289	ChemmineOB	20.5964	ADMET v9.5	0.0589	ADMET v9.5	223.975	#N/A	2.11E-06	0.00152	#N/A	#N/A
117-79-3	2-Aminoanthraquinone	2-Aminoanthraquinone	C1=CC=C2C(=C1)C(=O)C3=C(C2=O)C=C(C=C3)N	2.6254	ChemmineOB	223.227	ChemmineOB	7.09818	ADMET v9.5	0.0899	ADMET v9.5	11.4891	0.705015	2.69E-06	0.00133	5.41845	2.72435
90-04-0	2-Anisidine	2-Anisidine	COC1=CC=CC=C1N	1.8586	ChemmineOB	123.152	ChemmineOB	9.32525	ADMET v9.5	0.5002	ADMET v9.5	36.9816	1.24386	5.26E-06	0.00345	5.37379	2.55695
532-27-4	2-Chloroacetophenone	2-Chloroacetophenone	C1=CC=C(C=C1)C(=O)CCl	2.1081	ChemmineOB	154.594	ChemmineOB	20.3281	ADMET v9.5	0.292	ADMET v9.5	2.43795	24.6109	5.98E-05	0.0154	5.61443	3.20361
107-07-3	2-Chloroethanol	2-Chloroethanol	C(CCl)O	0.2175	ChemmineOB	80.5135	ChemmineOB	21.983	ADMET v9.5	0.8975	ADMET v9.5	2.20882	27.1638	4.43E-05	0.366	5.78759	1.87051
95-57-8	2-Chlorophenol	2-Chlorophenol	C1=CC=C(C(=C1)O)Cl	2.0456	ChemmineOB	128.556	ChemmineOB	13.7729	ADMET v9.5	0.2209	ADMET v9.5	5.97318	#N/A	1.16E-05	0.00502	#N/A	#N/A
104-76-7	2-Ethyl-1-hexanol	2-Ethyl-1-hexanol	CCCCC(CC)CO	2.1951	ChemmineOB	130.228	ChemmineOB	12.6028	ADMET v9.5	0.3866	ADMET v9.5	5.08883	#N/A	3.64E-05	0.423	#N/A	#N/A
120-71-8	2-Methoxy-5-methylaniline	2-Methoxy-5-methylaniline	CC1=CC(=C(C=C1)OC)N	2.167	ChemmineOB	137.179	ChemmineOB	10.6699	ADMET v9.5	0.3768	ADMET v9.5	1.86568	25.7279	1.01E-04	1.26	5.40608	1.31003
99-59-2	2-Methoxy-5-nitroaniline	2-Methoxy-5-nitroaniline	COC1=C(C=C(C=C1)[N+](=O)[O-])N	2.29	ChemmineOB	168.15	ChemmineOB	5.60808	ADMET v9.5	0.1624	ADMET v9.5	3.38307	#N/A	1.69E-06	0.00174	#N/A	#N/A
534-52-1	2-Methyl-4,6-dinitrophenol	2-Methyl-4,6-dinitrophenol	CC1=CC(=CC(=C1O)[N+](=O)[O-])[N+](=O)[O-]	2.5634	ChemmineOB	198.133	ChemmineOB	4.08889	ADMET v9.5	0.0478	ADMET v9.5	5216.57	0.0210867	5.78E-06	0.00213	3.56208	0.995628
99-55-8	2-Methyl-5-nitroaniline	2-Methyl-5-nitroaniline	CC1=C(C=C(C=C1)[N+](=O)[O-])N	2.5898	ChemmineOB	152.151	ChemmineOB	6.94626	ADMET v9.5	0.1706	ADMET v9.5	5.48835	#N/A	6.92E-06	0.408	#N/A	#N/A
95-53-4	2-Methylaniline	2-Methylaniline	CC1=CC=CC=C1N	2.1584	ChemmineOB	107.153	ChemmineOB	15.8416	ADMET v9.5	0.5632	ADMET v9.5	23.0459	0.911227	5.12E-06	0.0232	5.25036	1.59414
91-59-8	2-Naphthylamine	2-Naphthylamine	C1=CC=C2C=C(C=CC2=C1)N	3.0032	ChemmineOB	143.185	ChemmineOB	17.9103	ADMET v9.5	0.1488	ADMET v9.5	10.2704	4.96575	1.51E-05	0.00608	5.51701	2.91208
79-94-7	3,3,5,5-Tetrabromobisphenol A	3,3,5,5-Tetrabromobisphenol A	CC(C)(C1=CC(=C(C(=C1)Br)O)Br)C2=CC(=C(C(=C2)Br)O)Br	6.4737	ChemmineOB	543.871	ChemmineOB	17.0505	ADMET v9.5	0.0355	ADMET v9.5	17.9973	2.44481	1.28E-07	0.0755	7.28104	1.5103
119-90-4	3,3-Dimethoxybenzidine	3,3-Dimethoxybenzidine	COC1=C(C=CC(=C1)C2=CC(=C(C=C2)N)OC)N	3.6976	ChemmineOB	244.289	ChemmineOB	18.7927	ADMET v9.5	0.0992	ADMET v9.5	#N/A	#N/A	1.52E-06	0.000908	#N/A	#N/A
20325-40-0	3,3-Dimethoxybenzidine dihydrochloride	3,3-Dimethoxybenzidine dihydrochloride	COC1=C(C=CC(=C1)C2=CC(=C(C=C2)N)OC)N.Cl.Cl	5.3016	ChemmineOB	317.211	ChemmineOB	18.7927	ADMET v9.5	0.0992	ADMET v9.5	#N/A	#N/A	1.29E-06	0.0464	#N/A	#N/A
119-93-7	3,3-Dimethylbenzidine	3,3-Dimethylbenzidine	CC1=C(C=CC(=C1)C2=CC(=C(C=C2)N)C)N	4.2972	ChemmineOB	212.29	ChemmineOB	19.4036	ADMET v9.5	0.1167	ADMET v9.5	99.2454	0.997528	2.11E-06	0.00121	5.67464	2.91614
496-72-0	3,4-Diaminotoluene	3,4-Diaminotoluene	CC1=CC(=C(C=C1)N)N	2.3218	ChemmineOB	122.168	ChemmineOB	12.0566	ADMET v9.5	0.6381	ADMET v9.5	4.21411	#N/A	1.18E-07	0.00347	#N/A	#N/A
99-54-7	3,4-Dichloronitrobenzene	3,4-Dichloronitrobenzene	C1=CC(=C(C=C1[N+](=O)[O-])Cl)Cl	3.4248	ChemmineOB	192	ChemmineOB	10.8574	ADMET v9.5	0.1425	ADMET v9.5	171.132	#N/A	8.92E-06	0.00458	#N/A	#N/A
95-65-8	3,4-Dimethylphenol	3,4-Dimethylphenol	CC1=C(C=C(C=C1)O)C	2.009	ChemmineOB	122.164	ChemmineOB	14.484	ADMET v9.5	0.3432	ADMET v9.5	4.44456	26.9993	3.73E-05	0.0157	5.85964	3.23545
5392-40-5	3,7-Dimethyl-2,6-octadienal	3,7-Dimethyl-2,6-octadienal	CC(=CCCC(=CC=O)C)C	2.878	ChemmineOB	152.233	ChemmineOB	12.5802	ADMET v9.5	0.2603	ADMET v9.5	14.4493	#N/A	2.55E-05	0.00281	#N/A	#N/A
30516-87-1	3-Azido-3-deoxythymidine	3-Azido-3-deoxythymidine	CC1=CN(C(=O)NC1=O)C2CC(C(O2)CO)N=[N+]=[N-]	-0.74354	ChemmineOB	267.241	ChemmineOB	2.36929	ADMET v9.5	0.7088	ADMET v9.5	#N/A	#N/A	1.10E-06	0.00128	#N/A	#N/A
627-18-9	3-Bromo-1-propanol	3-Bromo-1-propanol	C(CO)CBr	0.7637	ChemmineOB	138.991	ChemmineOB	18.4921	ADMET v9.5	0.8199	ADMET v9.5	1.76195	62.4307	2.42E-05	0.0147	6.41158	3.62808
123-92-2	3-Methylbutyl acetate	3-Methylbutyl acetate	CC(C)CCOC(=O)C	1.5956	ChemmineOB	130.185	ChemmineOB	5.04566	ADMET v9.5	0.4747	ADMET v9.5	6.63272	#N/A	2.10E-04	0.0173	#N/A	#N/A
80-46-6	4-(2-Methylbutan-2-yl)phenol	4-(2-Methylbutan-2-yl)phenol	CCC(C)(C)C1=CC=C(C=C1)O	3.0798	ChemmineOB	164.244	ChemmineOB	36.48	ADMET v9.5	0.1419	ADMET v9.5	39.3721	2.0573	3.21E-06	0.0376	5.80679	1.73811
838-88-0	4,4-Methylenebis(2-methylaniline)	4,4-Methylenebis(2-methylaniline)	CC1=C(C=CC(=C1)CC2=CC(=C(C=C2)N)C)N	4.221	ChemmineOB	226.317	ChemmineOB	20.3863	ADMET v9.5	0.1102	ADMET v9.5	8.27331	4.47221	4.54E-06	0.00273	5.99347	3.21436
101-61-1	4,4-Methylenebis(N,N-dimethylaniline)	4,4-Methylenebis(N,N-dimethylaniline)	CN(C)C1=CC=C(C=C1)CC2=CC=C(C=C2)N(C)C	3.4094	ChemmineOB	254.37	ChemmineOB	91.297	ADMET v9.5	0.0504	ADMET v9.5	378.603	0.147912	#N/A	#N/A	#N/A	#N/A
101-77-9	4,4-Methylenedianiline	4,4-Methylenedianiline	C1=CC(=CC=C1CC2=CC=C(C=C2)N)N	3.6042	ChemmineOB	198.264	ChemmineOB	16.4428	ADMET v9.5	0.166	ADMET v9.5	#N/A	#N/A	6.93E-07	0.00567	#N/A	#N/A
101-80-4	4,4-Oxydianiline	4,4-Oxydianiline	C1=CC(=CC=C1N)OC2=CC=C(C=C2)N	3.8057	ChemmineOB	200.236	ChemmineOB	12.4962	ADMET v9.5	0.1757	ADMET v9.5	31.8966	1.88108	1.95E-06	0.00204	5.98437	2.96478
150-13-0	4-Aminobenzoic acid	4-Aminobenzoic acid	C1=CC(=CC=C1C(=O)O)N	1.5482	ChemmineOB	137.136	ChemmineOB	5.15879	ADMET v9.5	0.3023	ADMET v9.5	11.0814	#N/A	7.56E-07	0.000656	#N/A	#N/A
63-05-8	4-Androstene-3,17-dione	4-Androstene-3,17-dione	CC12CCC(=O)C=C1CCC3C2CCC4(C3CCC4=O)C	4.0874	ChemmineOB	286.409	ChemmineOB	8.61737	ADMET v9.5	0.1749	ADMET v9.5	6.37159	#N/A	#N/A	#N/A	#N/A	#N/A
96-48-0	4-Butyrolactone	4-Butyrolactone	C1CC(=O)OC1	0.3234	ChemmineOB	86.0892	ChemmineOB	8.92121	ADMET v9.5	0.8895	ADMET v9.5	4.41806	#N/A	1.79E-06	0.0183	#N/A	#N/A
95-83-0	4-Chloro-1,2-diaminobenzene	4-Chloro-1,2-diaminobenzene	C1=CC(=C(C=C1Cl)N)N	2.6668	ChemmineOB	142.586	ChemmineOB	14.9721	ADMET v9.5	0.4763	ADMET v9.5	1.21851	33.6478	1.47E-06	0.00105	7.35964	4.50577
59-50-7	4-Chloro-3-methylphenol	4-Chloro-3-methylphenol	CC1=C(C=CC(=C1)O)Cl	2.354	ChemmineOB	142.583	ChemmineOB	17.2735	ADMET v9.5	0.2158	ADMET v9.5	194.865	0.0923715	2.10E-05	0.0669	3.64332	0.140112
106-47-8	4-Chloroaniline	4-Chloroaniline	C1=CC(=CC=C1N)Cl	2.5034	ChemmineOB	127.572	ChemmineOB	24.3265	ADMET v9.5	0.3445	ADMET v9.5	42.8974	1.46862	8.28E-06	0.00388	5.24888	2.57808
106-43-4	4-Chlorotoluene	4-Chlorotoluene	CC1=CC=C(C=C1)Cl	2.6484	ChemmineOB	126.583	ChemmineOB	85.0133	ADMET v9.5	0.1438	ADMET v9.5	2.69518	#N/A	5.16E-05	0.00787	#N/A	#N/A
599-64-4	4-Cumylphenol	4-Cumylphenol	CC(C)(C1=CC=CC=C1)C2=CC=C(C=C2)O	3.7181	ChemmineOB	212.287	ChemmineOB	70.0962	ADMET v9.5	0.0628	ADMET v9.5	17.3498	1.49857	1.42E-04	0.742	4.02339	0.305274
136-77-6	4-Hexylresorcinol	4-Hexylresorcinol	CCCCCCC1=C(C=C(C=C1)O)O	3.2206	ChemmineOB	194.27	ChemmineOB	27.8723	ADMET v9.5	0.0894	ADMET v9.5	16.587	#N/A	1.20E-05	0.00769	#N/A	#N/A
121-33-5	4-Hydroxy-3-methoxybenzaldehyde	4-Hydroxy-3-methoxybenzaldehyde	COC1=C(C=CC(=C1)C=O)O	1.2133	ChemmineOB	152.147	ChemmineOB	6.47111	ADMET v9.5	0.3856	ADMET v9.5	0.149721	#N/A	4.03E-06	0.0026	#N/A	#N/A
100-01-6	4-Nitroaniline	4-Nitroaniline	C1=CC(=CC=C1N)[N+](=O)[O-]	2.2814	ChemmineOB	138.124	ChemmineOB	8.51394	ADMET v9.5	0.1906	ADMET v9.5	3749.31	0.00293387	5.12E-07	0.0132	3.75817	-0.653133
62-23-7	4-Nitrobenzoic acid	4-Nitrobenzoic acid	C1=CC(=CC=C1C(=O)O)[N+](=O)[O-]	1.8162	ChemmineOB	167.119	ChemmineOB	4.96485	ADMET v9.5	0.1455	ADMET v9.5	18.2446	#N/A	1.32E-06	0.000641	#N/A	#N/A
100-02-7	4-Nitrophenol	4-Nitrophenol	C1=CC(=CC=C1[N+](=O)[O-])O	1.8236	ChemmineOB	139.109	ChemmineOB	8.14222	ADMET v9.5	0.0733	ADMET v9.5	6.69557	#N/A	1.12E-05	0.0109	#N/A	#N/A
106-87-6	4-Vinyl-1-cyclohexene dioxide	4-Vinyl-1-cyclohexene dioxide	C1CC2C(O2)CC1C3CO3	0.9527	ChemmineOB	140.18	ChemmineOB	14.3192	ADMET v9.5	0.792	ADMET v9.5	0.358864	#N/A	7.67E-05	0.16	#N/A	#N/A
57-41-0	5,5-Diphenylhydantoin	5,5-Diphenylhydantoin	C1=CC=C(C=C1)C2(C(=O)NC(=O)N2)C3=CC=CC=C3	2.4272	ChemmineOB	252.268	ChemmineOB	9.23475	ADMET v9.5	0.1464	ADMET v9.5	32.9035	0.395094	1.13E-06	0.00208	5.54362	2.27864
2835-95-2	5-Amino-2-methylphenol	5-Amino-2-methylphenol	CC1=C(C=C(C=C1)N)O	1.864	ChemmineOB	123.152	ChemmineOB	7.2501	ADMET v9.5	0.6729	ADMET v9.5	1.7145	#N/A	3.01E-07	3.76e-05	#N/A	#N/A
51-21-8	5-Fluorouracil	5-Fluorouracil	C1=C(C(=O)NC(=O)N1)F	-0.7977	ChemmineOB	130.077	ChemmineOB	10.4016	ADMET v9.5	0.7596	ADMET v9.5	2.23811	49.1485	3.95E-07	0.000177	8.09491	5.44354
104-67-6	5-Heptyldihydro-2(3H)-furanone	5-Heptyldihydro-2(3H)-furanone	CCCCCCCC1CCC(=O)O1	3.0525	ChemmineOB	184.275	ChemmineOB	8.90828	ADMET v9.5	0.1274	ADMET v9.5	24.9728	3.00327	4.60E-06	0.00217	5.81484	3.14113
56-04-2	6-Methyl-2-thiouracil	6-Methyl-2-thiouracil	CC1=CC(=O)NC(=S)N1	0.7409	ChemmineOB	142.179	ChemmineOB	7.5604	ADMET v9.5	0.6184	ADMET v9.5	32.2257	0.130331	3.07E-07	0.000208	5.62791	2.79698
91-62-3	6-Methylquinoline	6-Methylquinoline	CC1=CC2=C(C=C1)N=CC=C2	2.5432	ChemmineOB	143.185	ChemmineOB	25.5838	ADMET v9.5	0.1673	ADMET v9.5	1.2974	16.957	1.45E-04	0.232	5.06798	1.86386
51-52-5	6-Propyl-2-thiouracil	6-Propyl-2-thiouracil	CCCC1=CC(=O)NC(=S)N1	1.385	ChemmineOB	170.232	ChemmineOB	8.14545	ADMET v9.5	0.3817	ADMET v9.5	10.5629	#N/A	5.05E-07	0.000333	#N/A	#N/A
154-42-7	6-Thioguanine	6-Thioguanine	C1=NC2=C(N1)C(=S)N=C(N2)N	1.1789	ChemmineOB	167.192	ChemmineOB	5.67596	ADMET v9.5	0.7719	ADMET v9.5	4.13351	0.991894	#N/A	#N/A	#N/A	#N/A
148-24-3	8-Hydroxyquinoline	8-Hydroxyquinoline	C1=CC2=C(C(=C1)O)N=CC=C2	1.9404	ChemmineOB	145.158	ChemmineOB	15.6832	ADMET v9.5	0.2316	ADMET v9.5	2.90879	5.50058	4.68E-06	0.00225	6.07016	3.38823
83-32-9	Acenaphthene	Acenaphthene	C1CC2=CC=CC3=C2C1=CC=C3	2.9384	ChemmineOB	154.208	ChemmineOB	44.6998	ADMET v9.5	0.0646	ADMET v9.5	295.236	0.19984	1.46E-05	0.00563	4.13633	1.55017
60-35-5	Acetamide	Acetamide	CC(=O)N	0.1919	ChemmineOB	59.0672	ChemmineOB	8.67232	ADMET v9.5	0.9537	ADMET v9.5	5.30023	1.09429	7.01E-07	0.000842	6.19342	3.11382
103-90-2	Acetaminophen	Acetaminophen	CC(=O)NC1=CC=C(C=C1)O	1.4236	ChemmineOB	151.163	ChemmineOB	7.64768	ADMET v9.5	0.664	ADMET v9.5	7.82708	15.3314	2.72E-07	0.000141	7.75101	5.03636
34256-82-1	Acetochlor	Acetochlor	CCC1=CC=CC(=C1N(COCC)C(=O)CCl)C	3.1232	ChemmineOB	269.767	ChemmineOB	8.03232	ADMET v9.5	0.19	ADMET v9.5	1.98308	19.6664	9.73E-08	2.79e-07	8.30561	7.84812
98-86-2	Acetophenone	Acetophenone	CC(=O)C1=CC=CC=C1	1.8892	ChemmineOB	120.149	ChemmineOB	17.4158	ADMET v9.5	0.3864	ADMET v9.5	35.5474	#N/A	6.07E-05	0.263	#N/A	#N/A
79-06-1	Acrylamide	Acrylamide	C=CC(=O)N	0.358	ChemmineOB	71.0779	ChemmineOB	10.7152	ADMET v9.5	0.9295	ADMET v9.5	3.72015	12.6339	7.69E-06	0.626	6.21561	1.30496
1646-75-9	Aldicarb oxime	Aldicarb oxime	CC(C)(C=NO)SC	1.588	ChemmineOB	133.212	ChemmineOB	13.6727	ADMET v9.5	0.6668	ADMET v9.5	3.23259	#N/A	5.05E-06	0.000348	#N/A	#N/A
309-00-2	Aldrin	Aldrin	C1C2C=CC1C3C2C4(C(=C(C3(C4(Cl)Cl)Cl)Cl)Cl)Cl	5.2702	ChemmineOB	364.91	ChemmineOB	#N/A	ADMET v9.5	#N/A	ADMET v9.5	22768.7	#N/A	3.28E-11	4.77e-10	#N/A	#N/A
25956-17-6	Allura Red C.I.16035	Allura Red C.I.16035	CC1=CC(=C(C=C1S(=O)(=O)[O-])OC)N=NC2=C(C=CC3=C2C=CC(=C3)S(=O)(=O)[O-])O.[Na+].[Na+]	5.2476	ChemmineOB	496.422	ChemmineOB	1.38667	ADMET v9.5	0.0786	ADMET v9.5	272.727	#N/A	4.71E-04	6.77	#N/A	#N/A
19774-82-4	Amiodarone hydrochloride	Amiodarone hydrochloride	CCCCC1=C(C2=CC=CC=C2O1)C(=O)C3=CC(=C(C(=C3)I)OCCN(CC)CC)I.Cl	7.7382	ChemmineOB	681.773	ChemmineOB	68.5964	ADMET v9.5	0.0547	ADMET v9.5	7.09737	2.25436	#N/A	#N/A	#N/A	#N/A
120-12-7	Anthracene	Anthracene	C1=CC=C2C=C3C=CC=CC3=CC2=C1	3.993	ChemmineOB	178.229	ChemmineOB	72.1519	ADMET v9.5	0.0377	ADMET v9.5	202.973	#N/A	4.34E-06	0.00144	#N/A	#N/A
1143-38-0	Anthralin	Anthralin	C1C2=C(C(=CC=C2)O)C(=O)C3=C1C=CC=C3O	2.233	ChemmineOB	226.227	ChemmineOB	12.1503	ADMET v9.5	0.0611	ADMET v9.5	15.1637	7.25414	1.68E-06	0.0027	6.63528	3.42922
446-86-6	Azathioprine	Azathioprine	CN1C=NC(=C1SC2=NC=NC3=C2NC=N3)[N+](=O)[O-]	1.669	ChemmineOB	277.263	ChemmineOB	6.60687	ADMET v9.5	0.2648	ADMET v9.5	14.297	5.80541	#N/A	#N/A	#N/A	#N/A
103-33-3	Azobenzene	Azobenzene	C1=CC=C(C=C1)N=NC2=CC=CC=C2	4.102	ChemmineOB	182.221	ChemmineOB	38.4743	ADMET v9.5	0.0581	ADMET v9.5	697.706	0.0458646	5.53E-05	0.0372	2.91875	0.0909347
17804-35-2	Benomyl	Benomyl	CCCCNC(=O)N1C2=CC=CC=C2N=C1NC(=O)OC	3.0363	ChemmineOB	290.318	ChemmineOB	4.52525	ADMET v9.5	0.141	ADMET v9.5	1930.82	0.0372898	2.94E-07	0.00105	5.10324	1.5504
65-85-0	Benzoic acid	Benzoic acid	C1=CC=C(C=C1)C(=O)O	1.3848	ChemmineOB	122.121	ChemmineOB	6.65859	ADMET v9.5	0.1149	ADMET v9.5	21.5029	#N/A	6.60E-05	0.706	#N/A	#N/A
98-87-3	Benzal chloride	Benzal chloride	C1=CC=C(C=C1)C(Cl)Cl	3.1628	ChemmineOB	161.029	ChemmineOB	#N/A	ADMET v9.5	#N/A	ADMET v9.5	#N/A	#N/A	2.55E-05	0.932	#N/A	#N/A
92-87-5	Benzidine	Benzidine	C1=CC(=CC=C1C2=CC=C(C=C2)N)N	3.6804	ChemmineOB	184.237	ChemmineOB	17.8392	ADMET v9.5	0.1635	ADMET v9.5	7.16459	2.51236	2.65E-06	0.000787	5.97684	3.50411
205-99-2	Benzo(b)fluoranthene	Benzo(b)fluoranthene	C1=CC=C2C3=C4C(=CC=C3)C5=CC=CC=C5C4=CC2=C1	5.6404	ChemmineOB	252.309	ChemmineOB	#N/A	ADMET v9.5	#N/A	ADMET v9.5	220.624	0.589238	2.43E-06	0.000481	5.38468	3.08815
119-61-9	Benzophenone	Benzophenone	C1=CC=C(C=C1)C(=O)C2=CC=CC=C2	2.9176	ChemmineOB	182.218	ChemmineOB	24.0808	ADMET v9.5	0.0662	ADMET v9.5	57.0817	1.03361	3.09E-04	0.236	3.5244	0.641443
98-07-7	Benzotrichloride	Benzotrichloride	C1=CC=C(C=C1)C(Cl)(Cl)Cl	3.5133	ChemmineOB	195.474	ChemmineOB	#N/A	ADMET v9.5	#N/A	ADMET v9.5	#N/A	#N/A	5.89E-07	4.62e-05	#N/A	#N/A
100-51-6	Benzyl alcohol	Benzyl alcohol	C1=CC=C(C=C1)CO	1.1789	ChemmineOB	108.138	ChemmineOB	15.0465	ADMET v9.5	0.5679	ADMET v9.5	3.17577	13.54	1.19E-04	0.109	5.05607	2.09419
319-85-7	beta-Hexachlorocyclohexane	beta-Hexachlorocyclohexane	C1(C(C(C(C(C1Cl)Cl)Cl)Cl)Cl)Cl	3.6444	ChemmineOB	290.83	ChemmineOB	68.8065	ADMET v9.5	0.1753	ADMET v9.5	595.92	#N/A	1.92E-10	3.5e-09	#N/A	#N/A
92-52-4	Biphenyl	Biphenyl	C1=CC=C(C=C1)C2=CC=CC=C2	3.3536	ChemmineOB	154.208	ChemmineOB	#N/A	ADMET v9.5	#N/A	ADMET v9.5	151.655	#N/A	1.28E-08	0.000453	#N/A	#N/A
111-44-4	Bis(2-chloroethyl) ether	Bis(2-chloroethyl) ether	C(CCl)OCCCl	1.4806	ChemmineOB	143.012	ChemmineOB	38.6909	ADMET v9.5	0.6788	ADMET v9.5	0.920551	#N/A	7.18E-05	0.0278	#N/A	#N/A
122-62-3	Bis(2-ethylhexyl) decanedioate	Bis(2-ethylhexyl) decanedioate	CCCCC(CC)COC(=O)CCCCCCCCC(=O)OCC(CC)CCCC	7.6264	ChemmineOB	426.673	ChemmineOB	#N/A	ADMET v9.5	#N/A	ADMET v9.5	#N/A	#N/A	3.01E-06	0.00888	#N/A	#N/A
111-96-6	Bis(2-methoxyethyl) ether	Bis(2-methoxyethyl) ether	COCCOCCOC	0.2958	ChemmineOB	134.174	ChemmineOB	6.24162	ADMET v9.5	0.9282	ADMET v9.5	2.39623	30.0472	1.49E-05	0.0059	6.30462	3.70695
80-05-7	Bisphenol A	Bisphenol A	CC(C)(C1=CC=C(C=C1)O)C2=CC=C(C=C2)O	3.4237	ChemmineOB	228.286	ChemmineOB	28.6125	ADMET v9.5	0.0881	ADMET v9.5	15.8898	4.46829	5.50E-05	0.0204	4.90978	2.34051
52-51-7	Bronopol	Bronopol	C(C(CO)([N+](=O)[O-])Br)O	-0.1379	ChemmineOB	199.988	ChemmineOB	4.19879	ADMET v9.5	0.8625	ADMET v9.5	3.58799	#N/A	3.43E-07	3.87e-05	#N/A	#N/A
55-98-1	Busulfan	Busulfan	CS(=O)(=O)OCCCCOS(=O)(=O)C	1.8806	ChemmineOB	246.302	ChemmineOB	0.972929	ADMET v9.5	0.923	ADMET v9.5	4.49236	4.22941	1.13E-05	0.0177	5.5732	2.37831
107-92-6	Butanoic acid	Butanoic acid	CCCC(=O)O	0.8711	ChemmineOB	88.1051	ChemmineOB	5.52081	ADMET v9.5	0.322	ADMET v9.5	10.0988	#N/A	3.34E-05	0.0478	#N/A	#N/A
85-68-7	Butyl benzyl phthalate	Butyl benzyl phthalate	CCCCOC(=O)C1=CC=CC=C1C(=O)OCC2=CC=CC=C2	4.0005	ChemmineOB	312.36	ChemmineOB	17.6129	ADMET v9.5	0.0404	ADMET v9.5	39.0502	#N/A	1.62E-04	0.0107	#N/A	#N/A
94-26-8	Butylparaben	Butylparaben	CCCCOC(=O)C1=CC=C(C=C1)O	2.3491	ChemmineOB	194.227	ChemmineOB	7.04646	ADMET v9.5	0.0983	ADMET v9.5	14.7021	#N/A	2.47E-05	0.00162	#N/A	#N/A
842-07-9	C.I. Solvent Yellow 14	C.I. Solvent Yellow 14	C1=CC=C(C=C1)N=NC2=C(C=CC3=CC=CC=C32)O	4.9608	ChemmineOB	248.279	ChemmineOB	17.2832	ADMET v9.5	0.0305	ADMET v9.5	4200.32	0.00547577	1.11E-06	0.000782	3.69312	0.845239
91082-17-6	C10-21 sulfonic acids phenyl esters	C10-21 sulfonic acids phenyl esters	CCCCCCCCCCCCCCCS(=O)(=O)OC1=CC=CC=C1	7.5672	ChemmineOB	368.574	ChemmineOB	#N/A	ADMET v9.5	#N/A	ADMET v9.5	#N/A	#N/A	#N/A	#N/A	#N/A	#N/A
105-60-2	Caprolactam	Caprolactam	C1CCC(=O)NCC1	1.0054	ChemmineOB	113.158	ChemmineOB	8.20687	ADMET v9.5	0.8575	ADMET v9.5	17.525	2.5107	9.81E-06	14.8	5.40813	-0.770468
298-46-4	Carbamazepine	Carbamazepine	C1=CC=C2C(=C1)C=CC3=CC=CC=C3N2C(=O)N	4.1525	ChemmineOB	236.269	ChemmineOB	6.09293	ADMET v9.5	0.0907	ADMET v9.5	8.75408	#N/A	#N/A	#N/A	#N/A	#N/A
10605-21-7	Carbendazim	Carbendazim	COC(=O)NC1=NC2=CC=CC=C2N1	1.8142	ChemmineOB	191.187	ChemmineOB	6.54869	ADMET v9.5	0.3859	ADMET v9.5	1.31623	#N/A	2.29E-06	0.000609	#N/A	#N/A
1260-17-9	Carminic acid	Carminic acid	CC1=C2C(=CC(=C1C(=O)O)O)C(=O)C3=C(C2=O)C(=C(C(=C3O)O)C4C(C(C(C(O4)CO)O)O)O)O	-1.1941	ChemmineOB	492.386	ChemmineOB	1.94263	ADMET v9.5	0.1935	ADMET v9.5	881.336	#N/A	#N/A	#N/A	#N/A	#N/A
120-80-9	Catechol	Catechol	C1=CC=C(C(=C1)O)O	1.0978	ChemmineOB	110.111	ChemmineOB	12.8032	ADMET v9.5	0.7297	ADMET v9.5	28.3025	#N/A	1.53E-05	0.0648	#N/A	#N/A
169590-42-5	Celecoxib	Celecoxib	CC1=CC=C(C=C1)C2=CC(=NN2C3=CC=C(C=C3)S(=O)(=O)N)C(F)(F)F	5.295	ChemmineOB	381.372	ChemmineOB	5.43677	ADMET v9.5	0.0585	ADMET v9.5	369.588	#N/A	7.27E-07	0.00121	#N/A	#N/A
133-90-4	Chloramben	Chloramben	C1=C(C=C(C(=C1C(=O)O)Cl)N)Cl	2.855	ChemmineOB	206.026	ChemmineOB	4.78061	ADMET v9.5	0.2056	ADMET v9.5	40.8426	#N/A	5.46E-07	0.000548	#N/A	#N/A
57-74-9	Chlordane	Chlordane	C1C2C(C(C1Cl)Cl)C3(C(=C(C2(C3(Cl)Cl)Cl)Cl)Cl)Cl	5.6828	ChemmineOB	409.779	ChemmineOB	#N/A	ADMET v9.5	#N/A	ADMET v9.5	#N/A	#N/A	1.51E-10	5.43e-07	#N/A	#N/A
115-28-6	Chlorendic acid	Chlorendic acid	C1(C(C2(C(=C(C1(C2(Cl)Cl)Cl)Cl)Cl)Cl)C(=O)O)C(=O)O	3.2335	ChemmineOB	388.844	ChemmineOB	4.13414	ADMET v9.5	0.0774	ADMET v9.5	41.8777	2.6267	2.05E-07	0.000109	7.10766	4.38198
510-15-6	Chlorobenzilate	Chlorobenzilate	CCOC(=O)C(C1=CC=C(C=C1)Cl)(C2=CC=C(C=C2)Cl)O	3.7924	ChemmineOB	325.187	ChemmineOB	11.1354	ADMET v9.5	0.0545	ADMET v9.5	2.42459	19.3848	1.86E-07	8.74e-05	8.01795	5.34595
1897-45-6	Chlorothalonil	Chlorothalonil	C(#N)C1=C(C(=C(C(=C1Cl)Cl)Cl)C#N)Cl	4.04356	ChemmineOB	265.911	ChemmineOB	65.4093	ADMET v9.5	0.2452	ADMET v9.5	59.3646	0.010107	2.38E-07	3.16e-05	4.62805	2.50494
69-09-0	Chlorpromazine hydrochloride	Chlorpromazine hydrochloride	CN(C)CCCN1C2=CC=CC=C2SC3=C1C=C(C=C3)Cl.Cl	5.7614	ChemmineOB	355.325	ChemmineOB	66.9834	ADMET v9.5	0.0661	ADMET v9.5	136.972	0.167917	#N/A	#N/A	#N/A	#N/A
2921-88-2	Chlorpyrifos	Chlorpyrifos	CCOP(=S)(OCC)OC1=NC(=C(C=C1Cl)Cl)Cl	5.3687	ChemmineOB	350.586	ChemmineOB	10.8929	ADMET v9.5	0.0593	ADMET v9.5	608.548	0.0476544	4.36E-07	1.03e-05	5.03862	3.66527
106-22-9	Citronellol	Citronellol	CC(CCC=C(C)C)CCO	2.7513	ChemmineOB	156.265	ChemmineOB	24.6141	ADMET v9.5	0.2159	ADMET v9.5	6.86052	#N/A	3.36E-04	0.055	#N/A	#N/A
4291-63-8	Cladribine	Cladribine	C1C(C(OC1N2C=NC3=C(N=C(N=C32)Cl)N)CO)O	0.2838	ChemmineOB	285.687	ChemmineOB	4.26667	ADMET v9.5	0.5222	ADMET v9.5	12.1359	#N/A	#N/A	#N/A	#N/A	#N/A
637-07-0	Clofibrate	Clofibrate	CCOC(=O)C(C)(C)OC1=CC=C(C=C1)Cl	3.0605	ChemmineOB	242.699	ChemmineOB	11.7754	ADMET v9.5	0.1021	ADMET v9.5	51.0461	#N/A	2.97E-06	0.00246	#N/A	#N/A
120-32-1	Clorophene	Clorophene	C1=CC=C(C=C1)CC2=C(C=CC(=C2)Cl)O	3.6364	ChemmineOB	218.679	ChemmineOB	91.52	ADMET v9.5	0.0451	ADMET v9.5	7214.74	#N/A	1.69E-06	0.000592	#N/A	#N/A
91-64-5	Coumarin	Coumarin	C1=CC=C2C(=C1)C=CC(=O)O2	1.793	ChemmineOB	146.143	ChemmineOB	9.31556	ADMET v9.5	0.2409	ADMET v9.5	68.7359	#N/A	1.13E-04	0.24	#N/A	#N/A
80-15-9	Cumene hydroperoxide	Cumene hydroperoxide	CC(C)(C1=CC=CC=C1)OO	2.4113	ChemmineOB	152.19	ChemmineOB	17.4448	ADMET v9.5	0.4544	ADMET v9.5	4.40802	12.7041	2.92E-06	0.00122	6.63856	4.01758
108-80-5	Cyanuric acid	Cyanuric acid	C1(=O)NC(=O)NC(=O)N1	-2.2485	ChemmineOB	129.074	ChemmineOB	6.6101	ADMET v9.5	0.85	ADMET v9.5	3.21892	#N/A	1.75E-06	0.0462	#N/A	#N/A
108-93-0	Cyclohexanol	Cyclohexanol	C1CCC(CC1)O	1.3114	ChemmineOB	100.159	ChemmineOB	11.3552	ADMET v9.5	0.7033	ADMET v9.5	4.14925	#N/A	3.75E-05	1.55	#N/A	#N/A
66-81-9	Cycloheximide	Cycloheximide	CC1CC(C(=O)C(C1)C(CC2CC(=O)NC(=O)C2)O)C	1.3703	ChemmineOB	281.347	ChemmineOB	2.3402	ADMET v9.5	0.589	ADMET v9.5	5.48563	0.601572	#N/A	#N/A	#N/A	#N/A
108-91-8	Cyclohexylamine	Cyclohexylamine	C1CCC(CC1)N	1.9781	ChemmineOB	99.1741	ChemmineOB	11.5814	ADMET v9.5	0.8755	ADMET v9.5	4.4017	16.3573	4.38E-06	0.0082	6.57224	3.2999
6055-19-2	Cyclophosphamide monohydrate	Cyclophosphamide monohydrate	C1CNP(=O)(OC1)N(CCCl)CCCl.O	2.1485	ChemmineOB	279.101	ChemmineOB	4.51556	ADMET v9.5	0.7248	ADMET v9.5	6.2214	14.6269	#N/A	#N/A	#N/A	#N/A
69-74-9	Cytarabine hydrochloride	Cytarabine hydrochloride	C1=CN(C(=O)N=C1N)C2C(C(C(O2)CO)O)O.Cl	-1.1798	ChemmineOB	279.678	ChemmineOB	2.65051	ADMET v9.5	0.9206	ADMET v9.5	0.50265	11.7378	#N/A	#N/A	#N/A	#N/A
486-66-8	Daidzein	Daidzein	C1=CC(=CC=C1C2=COC3=C(C2=O)C=CC(=C3)O)O	2.8712	ChemmineOB	254.238	ChemmineOB	9.41576	ADMET v9.5	0.0709	ADMET v9.5	7.79286	1.79652	7.21E-07	0.000759	6.3965	3.37419
80-08-0	Dapsone	Dapsone	C1=CC(=CC=C1N)S(=O)(=O)C2=CC=C(C=C2)N	3.927	ChemmineOB	248.301	ChemmineOB	7.59596	ADMET v9.5	0.2066	ADMET v9.5	15.8597	#N/A	4.83E-07	0.000687	#N/A	#N/A
124-18-5	Decane	Decane	CCCCCCCCCC	4.147	ChemmineOB	142.282	ChemmineOB	#N/A	ADMET v9.5	#N/A	ADMET v9.5	#N/A	#N/A	2.87E-05	0.0732	#N/A	#N/A
334-48-5	Decanoic acid	Decanoic acid	CCCCCCCCCC(=O)O	3.2117	ChemmineOB	172.265	ChemmineOB	3.2097	ADMET v9.5	0.0754	ADMET v9.5	109.636	#N/A	1.07E-04	0.081	#N/A	#N/A
103-23-1	Di(2-ethylhexyl) adipate	Di(2-ethylhexyl) adipate	CCCCC(CC)COC(=O)CCCCC(=O)OCC(CC)CCCC	6.066	ChemmineOB	370.566	ChemmineOB	#N/A	ADMET v9.5	#N/A	ADMET v9.5	11.0653	6.86829	6.49E-04	7.45	4.0246	-0.0353076
123-42-2	Diacetone alcohol	Diacetone alcohol	CC(=O)CC(C)(C)O	0.7364	ChemmineOB	116.158	ChemmineOB	3.85616	ADMET v9.5	0.8736	ADMET v9.5	5.11922	#N/A	3.06E-06	0.00201	#N/A	#N/A
131-17-9	Diallyl phthalate	Diallyl phthalate	C=CCOC(=O)C1=CC=CC=C1C(=O)OCC=C	2.3722	ChemmineOB	246.259	ChemmineOB	3.80444	ADMET v9.5	0.1302	ADMET v9.5	148.509	0.410751	1.93E-04	0.107	3.32802	0.584195
132-64-9	Dibenzofuran	Dibenzofuran	C1=CC=C2C(=C1)C3=CC=CC=C3O2	3.586	ChemmineOB	168.191	ChemmineOB	51.9984	ADMET v9.5	0.0565	ADMET v9.5	232.475	#N/A	1.65E-05	0.00592	#N/A	#N/A
3252-43-5	Dibromoacetonitrile	Dibromoacetonitrile	C(#N)C(Br)Br	1.62588	ChemmineOB	198.844	ChemmineOB	30.3224	ADMET v9.5	0.7488	ADMET v9.5	1.04391	30.6541	8.47E-06	0.00297	6.5586	4.01373
79-43-6	Dichloroacetic acid	Dichloroacetic acid	C(C(=O)O)(Cl)Cl	0.8747	ChemmineOB	128.942	ChemmineOB	6.35475	ADMET v9.5	0.3417	ADMET v9.5	5.28193	17.7965	8.92E-06	0.00715	6.29997	3.39603
62-73-7	Dichlorvos	Dichlorvos	COP(=O)(OC)OC=C(Cl)Cl	2.6804	ChemmineOB	220.976	ChemmineOB	5.62747	ADMET v9.5	0.6211	ADMET v9.5	1238.91	0.0532725	3.23E-07	2.07e-05	5.2173	3.41053
80-43-3	Dicumyl peroxide	Dicumyl peroxide	CC(C)(C1=CC=CC=C1)OOC(C)(C)C2=CC=CC=C2	4.8052	ChemmineOB	270.366	ChemmineOB	64.7014	ADMET v9.5	0.0407	ADMET v9.5	30.3714	0.181092	2.20E-06	0.00234	4.91548	1.88868
60-57-1	Dieldrin	Dieldrin	C1C2C3C(C1C4C2O4)C5(C(=C(C3(C5(Cl)Cl)Cl)Cl)Cl)Cl	4.4814	ChemmineOB	380.909	ChemmineOB	#N/A	ADMET v9.5	#N/A	ADMET v9.5	16637.3	0.00444784	9.44E-11	1.41e-09	7.67318	6.49893
111-42-2	Diethanolamine	Diethanolamine	C(CO)NCCO	-1.0485	ChemmineOB	105.136	ChemmineOB	2.10101	ADMET v9.5	0.9697	ADMET v9.5	7.18926	#N/A	7.65E-07	0.456	#N/A	#N/A
84-66-2	Diethyl phthalate	Diethyl phthalate	CCOC(=O)C1=CC=CC=C1C(=O)OCC	2.04	ChemmineOB	222.237	ChemmineOB	3.99192	ADMET v9.5	0.1695	ADMET v9.5	2.44563	40.8892	2.27E-04	0.036	5.25558	3.05531
111-46-6	Diethylene glycol	Diethylene glycol	C(COCCO)O	-1.0124	ChemmineOB	106.12	ChemmineOB	5.54343	ADMET v9.5	0.9635	ADMET v9.5	4.7686	16.5667	8.39E-05	2.05	5.29547	0.907482
111-77-3	Diethylene glycol monomethyl ether	Diethylene glycol monomethyl ether	COCCOCCO	-0.3583	ChemmineOB	120.147	ChemmineOB	5.75354	ADMET v9.5	0.9479	ADMET v9.5	3.0128	#N/A	4.00E-06	0.00379	#N/A	#N/A
56-53-1	Diethylstilbestrol	Diethylstilbestrol	CCC(=C(CC)C1=CC=C(C=C1)O)C2=CC=C(C=C2)O	4.8286	ChemmineOB	268.35	ChemmineOB	50.8283	ADMET v9.5	0.0387	ADMET v9.5	17.0378	#N/A	#N/A	#N/A	#N/A	#N/A
84-75-3	Dihexyl phthalate	Dihexyl phthalate	CCCCCCOC(=O)C1=CC=CC=C1C(=O)OCCCCCC	5.1608	ChemmineOB	334.45	ChemmineOB	126.206	ADMET v9.5	0.0364	ADMET v9.5	25.9697	#N/A	2.46E-02	564	#N/A	#N/A
84-69-5	Diisobutyl phthalate	Diisobutyl phthalate	CC(C)COC(=O)C1=CC=CC=C1C(=O)OCC(C)C	3.3122	ChemmineOB	278.343	ChemmineOB	8.81778	ADMET v9.5	0.0764	ADMET v9.5	28.5597	#N/A	2.28E-04	0.0129	#N/A	#N/A
828-00-2	Dimethoxane	Dimethoxane	CC1CC(OC(O1)C)OC(=O)C	1.047	ChemmineOB	174.194	ChemmineOB	3.07394	ADMET v9.5	0.8577	ADMET v9.5	0.0292085	1027.1	8.99E-05	0.0748	7.05785	4.13771
627-93-0	Dimethyl adipate	Dimethyl adipate	COC(=O)CCCCC(=O)OC	0.8928	ChemmineOB	174.194	ChemmineOB	3.42949	ADMET v9.5	0.6364	ADMET v9.5	5.05172	#N/A	6.79E-04	0.743	#N/A	#N/A
131-11-3	Dimethyl phthalate	Dimethyl phthalate	COC(=O)C1=CC=CC=C1C(=O)OC	1.2598	ChemmineOB	194.184	ChemmineOB	4.40566	ADMET v9.5	0.3125	ADMET v9.5	24.1645	#N/A	2.77E-06	0.000241	#N/A	#N/A
120-61-6	Dimethyl terephthalate	Dimethyl terephthalate	COC(=O)C1=CC=C(C=C1)C(=O)OC	1.2598	ChemmineOB	194.184	ChemmineOB	5.92485	ADMET v9.5	0.2334	ADMET v9.5	6.23429	#N/A	4.01E-05	0.635	#N/A	#N/A
88-85-7	Dinoseb	Dinoseb	CCC(C)C1=C(C(=CC(=C1)[N+](=O)[O-])[N+](=O)[O-])O	3.7685	ChemmineOB	240.213	ChemmineOB	3.10949	ADMET v9.5	0.0374	ADMET v9.5	21891.5	0.00223831	2.33E-05	0.0615	1.98256	-1.43895
97-77-8	Disulfiram	Disulfiram	CCN(CC)C(=S)SSC(=S)N(CC)CC	3.6212	ChemmineOB	296.539	ChemmineOB	39.8804	ADMET v9.5	0.1817	ADMET v9.5	136.692	#N/A	1.20E-07	0.000139	#N/A	#N/A
72-20-8	Endrin	Endrin	C1C2C3C(C1C4C2O4)C5(C(=C(C3(C5(Cl)Cl)Cl)Cl)Cl)Cl	4.4814	ChemmineOB	380.909	ChemmineOB	#N/A	ADMET v9.5	#N/A	ADMET v9.5	16118.3	#N/A	6.52E-11	1.01e-09	#N/A	#N/A
53-16-7	Estrone	Estrone	CC12CCC3C(C1CCC2=O)CCC4=C3C=CC(=C4)O	3.8174	ChemmineOB	270.366	ChemmineOB	19.1418	ADMET v9.5	0.0746	ADMET v9.5	278.78	0.00825022	1.24E-06	0.00196	3.82304	0.624209
91-53-2	Ethoxyquin	Ethoxyquin	CCOC1=CC2=C(C=C1)NC(C=C2C)(C)C	3.8307	ChemmineOB	217.307	ChemmineOB	47.5927	ADMET v9.5	0.0892	ADMET v9.5	91.0383	0.604141	1.38E-06	0.00138	5.64126	2.64126
120-47-8	Ethylparaben	Ethylparaben	CCOC(=O)C1=CC=C(C=C1)O	1.5689	ChemmineOB	166.174	ChemmineOB	7.12404	ADMET v9.5	0.1958	ADMET v9.5	3.26097	21.466	1.68E-05	0.000658	6.10644	4.51353
97-53-0	Eugenol	Eugenol	COC1=C(C=CC(=C1)CC=C)O	2.1293	ChemmineOB	164.201	ChemmineOB	13.7406	ADMET v9.5	0.2237	ADMET v9.5	1.30588	#N/A	9.20E-05	0.353	#N/A	#N/A
3844-45-9	FD&C Blue No. 1	FD&C Blue No. 1	CCN(CC1=CC(=CC=C1)S(=O)(=O)[O-])C2=CC=C(C=C2)C(=C3C=CC(=[N+](CC)CC4=CC(=CC=C4)S(=O)(=O)[O-])C=C3)C5=CC=CC=C5S(=O)(=O)[O-].[Na+].[Na+]	8.2693	ChemmineOB	792.848	ChemmineOB	1.3996	ADMET v9.5	0.056	ADMET v9.5	0.931417	#N/A	2.92E-06	0.15	#N/A	#N/A
1934-21-0	FD&C Yellow 5	FD&C Yellow 5	C1=CC(=CC=C1N=NC2C(=NN(C2=O)C3=CC=C(C=C3)S(=O)(=O)[O-])C(=O)[O-])S(=O)(=O)[O-].[Na+].[Na+].[Na+]	0.762	ChemmineOB	534.363	ChemmineOB	1.20889	ADMET v9.5	0.1071	ADMET v9.5	18.4592	0.812605	1.48E-06	2.09	5.73962	-0.410267
2783-94-0	FD&C Yellow 6	FD&C Yellow 6	C1=CC(=CC=C1N=NC2=C(C=CC3=C2C=CC(=C3)S(=O)(=O)[O-])O)S(=O)(=O)[O-].[Na+].[Na+]	4.9306	ChemmineOB	452.369	ChemmineOB	1.30909	ADMET v9.5	0.0809	ADMET v9.5	1521.74	#N/A	2.75E-04	12.1	#N/A	#N/A
140-56-7	Fenaminosulf	Fenaminosulf	CN(C)C1=CC=C(C=C1)N=NS(=O)(=O)[O-].[Na+]	2.3773	ChemmineOB	251.238	ChemmineOB	4.20525	ADMET v9.5	0.2461	ADMET v9.5	9.20944	2.93177	5.81E-07	0.000403	6.70295	3.86183
86386-73-4	Fluconazole	Fluconazole	C1=CC(=C(C=C1F)F)C(CN2C=NC=N2)(CN3C=NC=N3)O	0.7358	ChemmineOB	306.271	ChemmineOB	3.08364	ADMET v9.5	0.4661	ADMET v9.5	3.62961	#N/A	1.24E-06	0.00185	#N/A	#N/A
13311-84-7	Flutamide	Flutamide	CC(C)C(=O)NC1=CC(=C(C=C1)[N+](=O)[O-])C(F)(F)F	3.8043	ChemmineOB	276.212	ChemmineOB	6.69737	ADMET v9.5	0.1938	ADMET v9.5	17.3258	#N/A	4.87E-07	0.000542	#N/A	#N/A
59-30-3	Folic acid	Folic acid	C1=CC(=CC=C1C(=O)NC(CCC(=O)O)C(=O)O)NCC2=CN=C3C(=N2)C(=O)NC(=N3)N	1.0003	ChemmineOB	441.397	ChemmineOB	4.05657	ADMET v9.5	0.3048	ADMET v9.5	136.455	0.417721	#N/A	#N/A	#N/A	#N/A
129453-61-8	Fulvestrant	Fulvestrant	CC12CCC3C(C1CCC2O)C(CC4=C3C=CC(=C4)O)CCCCCCCCCS(=O)CCCC(C(F)(F)F)(F)F	9.5483	ChemmineOB	606.771	ChemmineOB	#N/A	ADMET v9.5	#N/A	ADMET v9.5	0.00403759	#N/A	#N/A	#N/A	#N/A	#N/A
98-01-1	Furfural	Furfural	C1=COC(=C1)C=O	1.0921	ChemmineOB	96.0841	ChemmineOB	15.4085	ADMET v9.5	0.6513	ADMET v9.5	3.08972	42.075	9.92E-06	0.00278	6.62751	4.17998
446-72-0	Genistein	Genistein	C1=CC(=CC=C1C2=COC3=CC(=CC(=C3C2=O)O)O)O	2.5768	ChemmineOB	270.237	ChemmineOB	6.70384	ADMET v9.5	0.0725	ADMET v9.5	37.827	0.264362	7.54E-07	0.000491	5.54483	2.73112
548-62-9	Gentian Violet	Gentian Violet	CN(C)C1=CC=C(C=C1)C(=C2C=CC(=[N+](C)C)C=C2)C3=CC=C(C=C3)N(C)C.[Cl-]	1.4636	ChemmineOB	407.979	ChemmineOB	5.22667	ADMET v9.5	0.4819	ADMET v9.5	72.1653	0.0126099	#N/A	#N/A	#N/A	#N/A
111-30-8	Glutaraldehyde	Glutaraldehyde	C(CC=O)CC=O	0.5545	ChemmineOB	100.116	ChemmineOB	9.93616	ADMET v9.5	0.8569	ADMET v9.5	3.60147	7.7746	1.15E-05	0.00463	5.82998	3.2251
556-52-5	Glycidol	Glycidol	C1C(O1)CO	-0.6225	ChemmineOB	74.0785	ChemmineOB	16.8663	ADMET v9.5	0.9496	ADMET v9.5	2.69596	36.7216	1.84E-06	0.000563	7.3001	4.81441
76-44-8	Heptachlor	Heptachlor	C1=CC(C2C1C3(C(=C(C2(C3(Cl)Cl)Cl)Cl)Cl)Cl)Cl	5.2415	ChemmineOB	373.318	ChemmineOB	#N/A	ADMET v9.5	#N/A	ADMET v9.5	219.483	0.0501178	6.67E-11	5.45e-07	8.87587	4.9636
1024-57-3	Heptachlor epoxide	Heptachlor epoxide	C12C(C(C3C1O3)Cl)C4(C(=C(C2(C4(Cl)Cl)Cl)Cl)Cl)Cl	4.4527	ChemmineOB	389.317	ChemmineOB	#N/A	ADMET v9.5	#N/A	ADMET v9.5	8098.31	0.00308707	8.46E-08	3.14e-05	4.56218	1.99262
77-47-4	Hexachlorocyclopentadiene	Hexachlorocyclopentadiene	C1(=C(C(C(=C1Cl)Cl)(Cl)Cl)Cl)Cl	4.5523	ChemmineOB	272.772	ChemmineOB	#N/A	ADMET v9.5	#N/A	ADMET v9.5	28489	0.000154446	1.96E-08	5.41e-05	3.89652	0.455579
58-93-5	Hydrochlorothiazide	Hydrochlorothiazide	C1NC2=CC(=C(C=C2S(=O)(=O)N1)S(=O)(=O)N)Cl	2.9774	ChemmineOB	297.739	ChemmineOB	3.35192	ADMET v9.5	0.4398	ADMET v9.5	10.2057	#N/A	#N/A	#N/A	#N/A	#N/A
123-31-9	Hydroquinone	Hydroquinone	C1=CC(=CC=C1O)O	1.0978	ChemmineOB	110.111	ChemmineOB	13.6372	ADMET v9.5	0.7113	ADMET v9.5	3.13506	20.0953	1.13E-05	0.0859	6.25002	2.3691
127-07-1	Hydroxyurea	Hydroxyurea	C(=O)(N)NO	0.1351	ChemmineOB	76.0547	ChemmineOB	8.64	ADMET v9.5	0.9339	ADMET v9.5	16244	0.00116966	1.25E-07	8.42e-05	3.97115	1.14275
53-86-1	Indomethacin	Indomethacin	CC1=C(C2=C(N1C(=O)C3=CC=C(C=C3)Cl)C=CC(=C2)OC)CC(=O)O	3.9273	ChemmineOB	357.788	ChemmineOB	3.18384	ADMET v9.5	0.0417	ADMET v9.5	40.834	#N/A	#N/A	#N/A	#N/A	#N/A
97-54-1	Isoeugenol	Isoeugenol	CC=CC1=CC(=C(C=C1)O)OC	2.4339	ChemmineOB	164.201	ChemmineOB	15.3503	ADMET v9.5	0.187	ADMET v9.5	2.62823	#N/A	1.84E-07	1.01e-05	#N/A	#N/A
54-85-3	Isoniazid	Isoniazid	C1=CN=CC=C1C(=O)NN	0.7763	ChemmineOB	137.139	ChemmineOB	8.80808	ADMET v9.5	0.8412	ADMET v9.5	11.0113	#N/A	#N/A	#N/A	#N/A	#N/A
51-30-9	Isoproterenol hydrochloride	Isoproterenol hydrochloride	CC(C)NCC(C1=CC(=C(C=C1)O)O)O.Cl	2.3221	ChemmineOB	247.719	ChemmineOB	4.19556	ADMET v9.5	0.8165	ADMET v9.5	9.92705	#N/A	1.03E-06	0.000155	#N/A	#N/A
143-50-0	Kepone	Kepone	C1(=O)C2(C3(C4(C1(C5(C2(C3(C(C45Cl)(Cl)Cl)Cl)Cl)Cl)Cl)Cl)Cl)Cl	4.6182	ChemmineOB	490.636	ChemmineOB	115.248	ADMET v9.5	0.0825	ADMET v9.5	11.481	2.61302	1.53E-10	9.57e-06	10.2325	5.43623
65277-42-1	Ketoconazole	Ketoconazole	CC(=O)N1CCN(CC1)C2=CC=C(C=C2)OCC3COC(O3)(CN4C=CN=C4)C5=C(C=C(C=C5)Cl)Cl	4.2087	ChemmineOB	531.431	ChemmineOB	29.857	ADMET v9.5	0.0438	ADMET v9.5	10.0122	5.39344	6.65E-08	5.75e-05	7.90904	4.9722
118-71-8	Maltol	Maltol	CC1=C(C(=O)C=CO1)O	0.6538	ChemmineOB	126.11	ChemmineOB	8.61737	ADMET v9.5	0.8357	ADMET v9.5	2.95503	#N/A	2.79E-05	0.00545	#N/A	#N/A
59-05-2	Methotrexate	Methotrexate	CN(CC1=CN=C2C(=N1)C(=NC(=N2)N)N)C3=CC=C(C=C3)C(=O)NC(CCC(=O)O)C(=O)O	1.8217	ChemmineOB	454.439	ChemmineOB	3.13859	ADMET v9.5	0.313	ADMET v9.5	4.5303	11.2575	#N/A	#N/A	#N/A	#N/A
134-20-3	Methyl 2-aminobenzoate	Methyl 2-aminobenzoate	COC(=O)C1=CC=CC=C1N	1.6366	ChemmineOB	151.163	ChemmineOB	5.15556	ADMET v9.5	0.3324	ADMET v9.5	0.208673	#N/A	1.79E-06	0.000263	#N/A	#N/A
119-36-8	Methyl salicylate	Methyl salicylate	COC(=O)C1=CC=CC=C1O	1.1788	ChemmineOB	152.147	ChemmineOB	7.52808	ADMET v9.5	0.2481	ADMET v9.5	0.156953	95.5702	2.17E-04	0.184	5.64386	2.7155
41372-08-1	Methyldopa sesquihydrate	Methyldopa sesquihydrate	CC(CC1=CC(=C(C=C1)O)O)(C(=O)O)N.O	1.0783	ChemmineOB	229.23	ChemmineOB	1.0602	ADMET v9.5	0.7467	ADMET v9.5	7.04345	#N/A	#N/A	#N/A	#N/A	#N/A
99-76-3	Methylparaben	Methylparaben	COC(=O)C1=CC=C(C=C1)O	1.1788	ChemmineOB	152.147	ChemmineOB	7.82222	ADMET v9.5	0.2672	ADMET v9.5	3.48533	#N/A	4.15E-04	0.0203	#N/A	#N/A
51218-45-2	Metolachlor	Metolachlor	CCC1=CC=CC(=C1N(C(C)COC)C(=O)CCl)C	3.1641	ChemmineOB	283.794	ChemmineOB	11.6848	ADMET v9.5	0.1701	ADMET v9.5	7.34689	#N/A	2.07E-07	1.58e-06	#N/A	#N/A
90-94-8	Michlers ketone	Michlers ketone	CN(C)C1=CC=C(C=C1)C(=O)C2=CC=C(C=C2)N(C)C	3.0496	ChemmineOB	268.353	ChemmineOB	25.8521	ADMET v9.5	0.0612	ADMET v9.5	13.2032	2.04497	#N/A	#N/A	#N/A	#N/A
84371-65-3	Mifepristone	Mifepristone	CC#CC1(CCC2C1(CC(C3=C4CCC(=O)C=C4CCC23)C5=CC=C(C=C5)N(C)C)C)O	5.4065	ChemmineOB	429.594	ChemmineOB	126.969	ADMET v9.5	0.03	ADMET v9.5	19.0015	#N/A	#N/A	#N/A	#N/A	#N/A
2385-85-5	Mirex	Mirex	C12(C3(C4(C5(C3(C(C1(C5(C2(C4(Cl)Cl)Cl)Cl)Cl)(Cl)Cl)Cl)Cl)Cl)Cl)Cl	6.223	ChemmineOB	545.543	ChemmineOB	#N/A	ADMET v9.5	#N/A	ADMET v9.5	15222	0.00236499	3.17E-15	4.19e-13	11.8728	9.75162
2212-67-1	Molinate	Molinate	CCSC(=O)N1CCCCCC1	2.6734	ChemmineOB	187.302	ChemmineOB	18.2788	ADMET v9.5	0.2571	ADMET v9.5	398.658	0.102845	4.17E-05	0.0191	3.39205	0.73115
150-68-5	Monuron	Monuron	CN(C)C(=O)NC1=CC=C(C=C1)Cl	2.5065	ChemmineOB	198.649	ChemmineOB	11.798	ADMET v9.5	0.2092	ADMET v9.5	6.40475	1.34275	6.40E-07	0.000618	6.32182	3.33701
99-97-8	N,N,4-Trimethylaniline	N,N,4-Trimethylaniline	CC1=CC=C(C=C1)N(C)C	2.061	ChemmineOB	135.206	ChemmineOB	34.9317	ADMET v9.5	0.1934	ADMET v9.5	22.4339	#N/A	2.50E-06	0.00113	#N/A	#N/A
91-66-7	N,N-Diethylaniline	N,N-Diethylaniline	CCN(CC)C1=CC=CC=C1	2.5328	ChemmineOB	149.233	ChemmineOB	37.7923	ADMET v9.5	0.1975	ADMET v9.5	51.5264	#N/A	3.36E-05	0.00327	#N/A	#N/A
121-69-7	N,N-Dimethylaniline	N,N-Dimethylaniline	CN(C)C1=CC=CC=C1	1.7526	ChemmineOB	121.18	ChemmineOB	31.7931	ADMET v9.5	0.2688	ADMET v9.5	1.93104	#N/A	1.75E-05	0.00128	#N/A	#N/A
110-26-9	N,N-Methylenebisacrylamide	N,N-Methylenebisacrylamide	C=CC(=O)NCNC(=O)C=C	0.3301	ChemmineOB	154.167	ChemmineOB	7.61535	ADMET v9.5	0.856	ADMET v9.5	20.6367	2.13212	1.07E-05	0.201	5.29943	1.02562
103-69-5	N-Ethylaniline	N-Ethylaniline	CCNC1=CC=CC=C1	2.1914	ChemmineOB	121.18	ChemmineOB	32.8695	ADMET v9.5	0.2554	ADMET v9.5	3.58994	21.4488	1.52E-05	0.00182	6.14956	4.07133
63612-50-0	Nilutamide	Nilutamide	CC1(C(=O)N(C(=O)N1)C2=CC(=C(C=C2)[N+](=O)[O-])C(F)(F)F)C	3.3654	ChemmineOB	317.221	ChemmineOB	5.90222	ADMET v9.5	0.25	ADMET v9.5	32.9387	0.637548	3.07E-07	0.000172	6.31737	3.56898
98-95-3	Nitrobenzene	Nitrobenzene	C1=CC=C(C=C1)[N+](=O)[O-]	2.118	ChemmineOB	123.109	ChemmineOB	11.0448	ADMET v9.5	0.3539	ADMET v9.5	6.25922	#N/A	3.90E-07	9.37e-05	#N/A	#N/A
1836-75-5	Nitrofen	Nitrofen	C1=CC(=CC=C1[N+](=O)[O-])OC2=C(C=C(C=C2)Cl)Cl	5.2171	ChemmineOB	284.095	ChemmineOB	19.8465	ADMET v9.5	0.0465	ADMET v9.5	114.001	0.675434	2.23E-07	6.57e-07	6.48128	6.01202
67-20-9	Nitrofurantoin	Nitrofurantoin	C1C(=O)NC(=O)N1N=CC2=CC=C(O2)[N+](=O)[O-]	0.8634	ChemmineOB	238.157	ChemmineOB	4.59636	ADMET v9.5	0.366	ADMET v9.5	14.6085	3.76494	#N/A	#N/A	#N/A	#N/A
59-87-0	Nitrofurazone	Nitrofurazone	C1=C(OC(=C1)[N+](=O)[O-])C=NNC(=O)N	1.8044	ChemmineOB	198.136	ChemmineOB	6.13818	ADMET v9.5	0.5335	ADMET v9.5	8.63227	2.78027	#N/A	#N/A	#N/A	#N/A
924-16-3	N-Nitrosodibutylamine	N-Nitrosodibutylamine	CCCCN(CCCC)N=O	2.57	ChemmineOB	158.241	ChemmineOB	6.4	ADMET v9.5	0.4081	ADMET v9.5	6.45568	#N/A	1.45E-04	0.0456	#N/A	#N/A
55-18-5	N-Nitrosodiethylamine	N-Nitrosodiethylamine	CCN(CC)N=O	1.0096	ChemmineOB	102.135	ChemmineOB	7.09172	ADMET v9.5	0.8878	ADMET v9.5	4.67471	4.49226	8.52E-06	0.00972	5.72202	2.6648
86-30-6	N-Nitrosodiphenylamine	N-Nitrosodiphenylamine	C1=CC=C(C=C1)N(C2=CC=CC=C2)N=O	3.5061	ChemmineOB	198.221	ChemmineOB	9.0602	ADMET v9.5	0.0878	ADMET v9.5	54.2661	1.32679	1.93E-05	0.0118	4.83725	2.05092
621-64-7	N-Nitrosodipropylamine	N-Nitrosodipropylamine	CCCN(CCC)N=O	1.7898	ChemmineOB	130.188	ChemmineOB	6.70061	ADMET v9.5	0.7123	ADMET v9.5	4.87418	4.10325	7.77E-05	0.0171	4.72271	2.38013
101-54-2	N-Phenyl-1,4-benzenediamine	N-Phenyl-1,4-benzenediamine	C1=CC=C(C=C1)NC2=CC=C(C=C2)N	3.6666	ChemmineOB	184.237	ChemmineOB	24.6723	ADMET v9.5	0.0975	ADMET v9.5	13.4023	6.49141	4.19E-07	0.00535	7.19013	3.08399
95-48-7	o-Cresol	o-Cresol	CC1=CC=CC=C1O	1.7006	ChemmineOB	108.138	ChemmineOB	13.8117	ADMET v9.5	0.4696	ADMET v9.5	2.34539	#N/A	3.22E-04	0.105	#N/A	#N/A
26530-20-1	Octhilinone	Octhilinone	CCCCCCCCN1C(=O)C=CS1	3.2703	ChemmineOB	213.34	ChemmineOB	19.6234	ADMET v9.5	0.1091	ADMET v9.5	50.4735	0.0633997	4.99E-06	0.00256	4.10399	1.39385
2058-46-0	Oxytetracycline hydrochloride	Oxytetracycline hydrochloride	CC1(C2C(C3C(C(=O)C(=C(C3(C(=O)C2=C(C4=C1C=CC=C4O)O)O)O)C(=O)N)N(C)C)O)O.Cl	0.1021	ChemmineOB	496.895	ChemmineOB	2.41778	ADMET v9.5	0.4184	ADMET v9.5	8.73087	#N/A	8.87E-06	0.0439	#N/A	#N/A
72-54-8	p,p-DDD	p,p-DDD	C1=CC(=CC=C1C(C2=CC=C(C=C2)Cl)C(Cl)Cl)Cl	5.929	ChemmineOB	320.041	ChemmineOB	#N/A	ADMET v9.5	#N/A	ADMET v9.5	#N/A	#N/A	2.99E-10	8.28e-06	#N/A	#N/A
72-55-9	p,p-DDE	p,p-DDE	C1=CC(=CC=C1C(=C(Cl)Cl)C2=CC=C(C=C2)Cl)Cl	6.1879	ChemmineOB	318.025	ChemmineOB	#N/A	ADMET v9.5	#N/A	ADMET v9.5	4.26568	6.79844	5.47E-08	1.24e-05	8.09442	5.73899
50-29-3	p,p-DDT	p,p-DDT	C1=CC(=CC=C1C(C2=CC=C(C=C2)Cl)C(Cl)(Cl)Cl)Cl	6.4955	ChemmineOB	354.486	ChemmineOB	#N/A	ADMET v9.5	#N/A	ADMET v9.5	#N/A	#N/A	6.80E-11	1.1e-09	#N/A	#N/A
106-44-5	p-Cresol	p-Cresol	CC1=CC=C(C=C1)O	1.7006	ChemmineOB	108.138	ChemmineOB	19.0416	ADMET v9.5	0.4218	ADMET v9.5	1.9737	36.9864	1.53E-03	1.52	4.38335	1.3862
87-86-5	Pentachlorophenol	Pentachlorophenol	C1(=C(C(=C(C(=C1Cl)Cl)Cl)Cl)Cl)O	4.6592	ChemmineOB	266.337	ChemmineOB	8.71111	ADMET v9.5	0.044	ADMET v9.5	23.1688	#N/A	1.48E-10	6.8e-08	#N/A	#N/A
110-62-3	Pentanal	Pentanal	CCCCC=O	1.3755	ChemmineOB	86.1323	ChemmineOB	19.3842	ADMET v9.5	0.7369	ADMET v9.5	3.37629	#N/A	4.23E-05	0.0342	#N/A	#N/A
335-76-2	PFDA	PFDA	C(=O)(C(C(C(C(C(C(C(C(C(F)(F)F)(F)F)(F)F)(F)F)(F)F)(F)F)(F)F)(F)F)(F)F)O	5.7157	ChemmineOB	514.083	ChemmineOB	21.343	ADMET v9.5	0.0345	ADMET v9.5	734.726	0.0993568	4.38E-10	1.91e-06	8.35572	4.71616
307-24-4	PFHxA	PFHxA	C(=O)(C(C(C(C(C(F)(F)F)(F)F)(F)F)(F)F)(F)F)O	3.1745	ChemmineOB	314.053	ChemmineOB	11.4941	ADMET v9.5	0.0535	ADMET v9.5	753.321	#N/A	2.81E-06	0.000203	#N/A	#N/A
375-95-1	PFNA	PFNA	C(=O)(C(C(C(C(C(C(C(C(F)(F)F)(F)F)(F)F)(F)F)(F)F)(F)F)(F)F)(F)F)O	5.0804	ChemmineOB	464.076	ChemmineOB	17.2509	ADMET v9.5	0.0371	ADMET v9.5	6913	#N/A	9.63E-08	1.3e-05	#N/A	#N/A
335-67-1	PFOA	PFOA	C(=O)(C(C(C(C(C(C(C(F)(F)F)(F)F)(F)F)(F)F)(F)F)(F)F)(F)F)O	4.4451	ChemmineOB	414.068	ChemmineOB	14.5745	ADMET v9.5	0.0406	ADMET v9.5	1854.58	#N/A	5.47E-08	1.71e-05	#N/A	#N/A
1763-23-1	PFOS	PFOS	C(C(C(C(C(F)(F)S(=O)(=O)O)(F)F)(F)F)(F)F)(C(C(C(F)(F)F)(F)F)(F)F)(F)F	5.9219	ChemmineOB	500.13	ChemmineOB	10.4986	ADMET v9.5	0.0383	ADMET v9.5	1331.3	0.0135206	2.06E-06	0.000138	3.81713	1.99112
108-95-2	Phenol	Phenol	C1=CC=C(C=C1)O	1.3922	ChemmineOB	94.1112	ChemmineOB	17.9265	ADMET v9.5	0.5446	ADMET v9.5	7.69231	13	3.17E-04	1.35	4.61288	0.983609
77-09-8	Phenolphthalein	Phenolphthalein	C1=CC=C2C(=C1)C(=O)OC2(C3=CC=C(C=C3)O)C4=CC=C(C=C4)O	3.5601	ChemmineOB	318.323	ChemmineOB	4.81293	ADMET v9.5	0.0675	ADMET v9.5	10.7	2.05608	#N/A	#N/A	#N/A	#N/A
92-84-2	Phenothiazine	Phenothiazine	C1=CC=C2C(=C1)NC3=CC=CC=C3S2	4.0328	ChemmineOB	199.272	ChemmineOB	106.647	ADMET v9.5	0.039	ADMET v9.5	1838.58	0.00924627	9.58E-07	0.00125	3.9846	0.869056
112529-15-4	Pioglitazone hydrochloride	Pioglitazone hydrochloride	CCC1=CN=C(C=C1)CCOC2=CC=C(C=C2)CC3C(=O)NC(=O)S3.Cl	4.2904	ChemmineOB	392.9	ChemmineOB	9.03434	ADMET v9.5	0.0535	ADMET v9.5	37.363	0.0588818	1.16E-06	0.00231	4.70552	1.40637
121-79-9	Propyl gallate	Propyl gallate	CCCOC(=O)C1=CC(=C(C(=C1)O)O)O	1.3702	ChemmineOB	212.199	ChemmineOB	6.27394	ADMET v9.5	0.1716	ADMET v9.5	7.35712	2.31069	4.61E-06	0.00201	5.70004	3.06054
94-13-3	Propylparaben	Propylparaben	CCCOC(=O)C1=CC=C(C=C1)O	1.959	ChemmineOB	180.2	ChemmineOB	6.98505	ADMET v9.5	0.1365	ADMET v9.5	6.89034	#N/A	6.28E-04	0.0373	#N/A	#N/A
129-00-0	Pyrene	Pyrene	C1=CC2=C3C(=C1)C=CC4=CC=CC(=C43)C=C2	4.584	ChemmineOB	202.251	ChemmineOB	77.9604	ADMET v9.5	0.0404	ADMET v9.5	438.587	0.0912019	7.14E-07	2.32e-05	5.10631	3.59452
58-14-0	Pyrimethamine	Pyrimethamine	CCC1=C(C(=NC(=N1)N)N)C2=CC=C(C=C2)Cl	3.6862	ChemmineOB	248.711	ChemmineOB	8.58505	ADMET v9.5	0.1231	ADMET v9.5	25.5587	#N/A	2.99E-07	0.000213	#N/A	#N/A
117-39-5	Quercetin	Quercetin	C1=CC(=C(C=C1C2=C(C(=O)C3=C(C=C(C=C3O2)O)O)O)O)O	1.988	ChemmineOB	302.236	ChemmineOB	6.43879	ADMET v9.5	0.1206	ADMET v9.5	10.9236	#N/A	#N/A	#N/A	#N/A	#N/A
82640-04-8	Raloxifene hydrochloride	Raloxifene hydrochloride	C1CCN(CC1)CCOC2=CC=C(C=C2)C(=O)C3=C(SC4=C3C=CC(=C4)O)C5=CC=C(C=C5)O.Cl	6.8151	ChemmineOB	510.044	ChemmineOB	28.2053	ADMET v9.5	0.0438	ADMET v9.5	3.62476	#N/A	#N/A	#N/A	#N/A	#N/A
108-46-3	Resorcinol	Resorcinol	C1=CC(=CC(=C1)O)O	1.0978	ChemmineOB	110.111	ChemmineOB	11.3196	ADMET v9.5	0.6673	ADMET v9.5	2.9204	#N/A	1.91E-05	0.0586	#N/A	#N/A
13292-46-1	Rifampicin	Rifampicin	CC1C=CC=C(C(=O)NC2=C(C(=C3C(=C2O)C(=C(C4=C3C(=O)C(O4)(OC=CC(C(C(C(C(C(C1O)C)O)C)OC(=O)C)C)OC)C)C)O)O)C=NN5CCN(CC5)C)C	4.3492	ChemmineOB	822.94	ChemmineOB	29.996	ADMET v9.5	0.1708	ADMET v9.5	119.391	#N/A	1.65E-06	0.00165	#N/A	#N/A
128-04-1	Sodium dimethyldithiocarbamate	Sodium dimethyldithiocarbamate	CN(C)C(=S)[S-].[Na+]	0.3798	ChemmineOB	143.206	ChemmineOB	6.73939	ADMET v9.5	0.3571	ADMET v9.5	5.23212	#N/A	1.88E-05	0.0168	#N/A	#N/A
7632-00-0	Sodium nitrite	Sodium nitrite	N(=O)[O-].[Na+]	0.2506	ChemmineOB	68.9953	ChemmineOB	13.6921	ADMET v9.5	0.5472	ADMET v9.5	5.55951	#N/A	#N/A	#N/A	#N/A	#N/A
110-44-1	Sorbic acid	Sorbic acid	CC=CC=CC(=O)O	1.2033	ChemmineOB	112.127	ChemmineOB	4.6998	ADMET v9.5	0.1836	ADMET v9.5	16.7529	1.73105	2.97E-06	0.00173	5.76555	3.00026
96-09-3	Styrene oxide	Styrene oxide	C1C(O1)C2=CC=CC=C2	1.7579	ChemmineOB	120.149	ChemmineOB	30.1608	ADMET v9.5	0.3961	ADMET v9.5	1.72089	55.785	1.24E-04	0.0592	5.6531	2.9742
599-79-1	Sulfasalazine	Sulfasalazine	C1=CC=NC(=C1)NS(=O)(=O)C2=CC=C(C=C2)N=NC3=CC(=C(C=C3)O)C(=O)O	4.8554	ChemmineOB	398.393	ChemmineOB	3.70424	ADMET v9.5	0.0473	ADMET v9.5	25.1799	2.58143	#N/A	#N/A	#N/A	#N/A
1401-55-4	Tannic acid	Tannic acid	C1=C(C=C(C(=C1O)O)O)C(=O)OC2=CC(=CC(=C2O)O)C(=O)OCC3C(C(C(C(O3)OC(=O)C4=CC(=C(C(=C4)OC(=O)C5=CC(=C(C(=C5)O)O)O)O)O)OC(=O)C6=CC(=C(C(=C6)OC(=O)C7=CC(=C(C(=C7)O)O)O)O)O)OC(=O)C8=CC(=C(C(=C8)OC(=O)C9=CC(=C(C(=C9)O)O)O)O)O)OC(=O)C1=CC(=C(C(=C1)OC(=O)C1=CC(=C(C(=C1)O)O)O)O)O	4.8381	ChemmineOB	1701.2	ChemmineOB	0	ADMET v9.5	0	ADMET v9.5	1.77577	0.506821	1.60E-08	8.4e-05	7.50073	3.78058
1948-33-0	tert-Butylhydroquinone	tert-Butylhydroquinone	CC(C)(C)C1=C(C=CC(=C1)O)O	2.3953	ChemmineOB	166.217	ChemmineOB	9.4804	ADMET v9.5	0.3448	ADMET v9.5	6.63824	3.31413	3.63E-06	0.0645	5.96046	1.71081
148-79-8	Thiabendazole	Thiabendazole	C1=CC=C2C(=C1)NC(=N2)C3=CSC=N3	2.6864	ChemmineOB	201.248	ChemmineOB	23.1434	ADMET v9.5	0.1198	ADMET v9.5	112.683	0.496968	3.38E-07	9.45e-05	6.16741	3.7209
28249-77-6	Thiobencarb	Thiobencarb	CCN(CC)C(=O)SCC1=CC=C(C=C1)Cl	4.035	ChemmineOB	257.78	ChemmineOB	49.5968	ADMET v9.5	0.0948	ADMET v9.5	168.592	#N/A	9.32E-07	0.000655	#N/A	#N/A
23564-05-8	Thiophanate-methyl	Thiophanate-methyl	COC(=O)NC(=S)NC1=CC=CC=C1NC(=S)NC(=O)OC	2.72	ChemmineOB	342.394	ChemmineOB	4.98101	ADMET v9.5	0.1875	ADMET v9.5	3.43909	4.07084	1.43E-07	1.49e-05	7.45435	5.4365
89-83-8	Thymol	Thymol	CC1=CC(=C(C=C1)C(C)C)O	2.824	ChemmineOB	150.218	ChemmineOB	22.8558	ADMET v9.5	0.1704	ADMET v9.5	11.3292	#N/A	2.90E-05	0.443	#N/A	#N/A
1156-19-0	Tolazamide	Tolazamide	CC1=CC=C(C=C1)S(=O)(=O)NC(=O)NN2CCCCCC2	3.5744	ChemmineOB	311.4	ChemmineOB	3.24202	ADMET v9.5	0.141	ADMET v9.5	66.1694	#N/A	#N/A	#N/A	#N/A	#N/A
124-94-7	Triamcinolone	Triamcinolone	CC12CC(C3(C(C1CC(C2(C(=O)CO)O)O)CCC4=CC(=O)C=CC43C)F)O	0.6205	ChemmineOB	394.434	ChemmineOB	1.70343	ADMET v9.5	0.3538	ADMET v9.5	2.7813	#N/A	#N/A	#N/A	#N/A	#N/A
76-03-9	Trichloroacetic acid	Trichloroacetic acid	C(=O)(C(Cl)(Cl)Cl)O	1.4412	ChemmineOB	163.387	ChemmineOB	5.48202	ADMET v9.5	0.2261	ADMET v9.5	7.97934	#N/A	3.60E-06	0.00123	#N/A	#N/A
101-20-2	Triclocarban	Triclocarban	C1=CC(=CC=C1NC(=O)NC2=CC(=C(C=C2)Cl)Cl)Cl	5.4368	ChemmineOB	315.582	ChemmineOB	31.6089	ADMET v9.5	0.0341	ADMET v9.5	78.3826	#N/A	1.15E-07	5.54e-05	#N/A	#N/A
3380-34-5	Triclosan	Triclosan	C1=CC(=C(C=C1Cl)O)OC2=C(C=C(C=C2)Cl)Cl	5.1447	ChemmineOB	289.542	ChemmineOB	#N/A	ADMET v9.5	#N/A	ADMET v9.5	34.0628	1.1743	1.93E-05	0.000336	4.78422	3.54344
2451-62-9	Triglycidyl isocyanurate	Triglycidyl isocyanurate	C1C(O1)CN2C(=O)N(C(=O)N(C2=O)CC3CO3)CC4CO4	-2.6319	ChemmineOB	297.264	ChemmineOB	2.38222	ADMET v9.5	0.9166	ADMET v9.5	0.0910872	37.3269	7.57E-06	0.212	6.69293	2.24569
13674-87-8	Tris(1,3-dichloro-2-propyl)phosphate	Tris(1,3-dichloro-2-propyl)phosphate	C(C(CCl)OP(=O)(OC(CCl)CCl)OC(CCl)CCl)Cl	4.6829	ChemmineOB	430.905	ChemmineOB	3.6396	ADMET v9.5	0.1765	ADMET v9.5	137.828	#N/A	1.75E-07	0.00301	#N/A	#N/A
115-96-8	Tris(2-chloroethyl) phosphate	Tris(2-chloroethyl) phosphate	C(CCl)OP(=O)(OCCCl)OCCCl	2.8607	ChemmineOB	285.49	ChemmineOB	1.68727	ADMET v9.5	0.5075	ADMET v9.5	3.68101	#N/A	1.31E-06	0.000217	#N/A	#N/A
97322-87-7	Troglitazone	Troglitazone	CC1=C(C2=C(CCC(O2)(C)COC3=CC=C(C=C3)CC4C(=O)NC(=O)S4)C(=C1O)C)C	4.703	ChemmineOB	441.54	ChemmineOB	15.6735	ADMET v9.5	0.0412	ADMET v9.5	266.254	#N/A	#N/A	#N/A	#N/A	#N/A
51-79-6	Urethane	Urethane	CCOC(=O)N	0.8019	ChemmineOB	89.0932	ChemmineOB	6.58101	ADMET v9.5	0.9057	ADMET v9.5	6.35198	#N/A	6.38E-06	0.00325	#N/A	#N/A
137-30-4	Ziram	Ziram	CN(C)C(=S)[S-].CN(C)C(=S)[S-].[Zn+2]	0.7571	ChemmineOB	305.813	ChemmineOB	6.73939	ADMET v9.5	0.3571	ADMET v9.5	2.42195	2.64249	#N/A	#N/A	#N/A	#N/A

## Sheet: Hypodiploidy
CAS	Compound	All.Compound.Names	SMILES.desalt	logP	logP.Reference	MW	MW.Reference	Human.Clint	Human.Clint.Reference	Human.Funbound.plasma	Human.Funbound.plasma.Reference	Css	AED	ExpoCast_Median	ExpoCast_95th_Percentile	log10BER_Median	log10BER_95th
50-28-2	17beta-Estradiol	17beta-Estradiol	CC12CCC3C(C1CCC2O)CCC4=C3C=CC(=C4)O	3.6092	ChemmineOB	272.382	ChemmineOB	51.7463	ADMET v9.5	0.076	ADMET v9.5	483.793	0.0204633	#N/A	#N/A	#N/A	#N/A
838-88-0	4,4-Methylenebis(2-methylaniline)	4,4-Methylenebis(2-methylaniline)	CC1=C(C=CC(=C1)CC2=CC(=C(C=C2)N)C)N	4.221	ChemmineOB	226.317	ChemmineOB	20.3863	ADMET v9.5	0.1102	ADMET v9.5	8.27331	3.98873	4.54E-06	0.00273	5.94378	3.16467
77-09-8	Phenolphthalein	Phenolphthalein	C1=CC=C2C(=C1)C(=O)OC2(C3=CC=C(C=C3)O)C4=CC=C(C=C4)O	3.5601	ChemmineOB	318.323	ChemmineOB	4.81293	ADMET v9.5	0.0675	ADMET v9.5	10.7	2.05608	#N/A	#N/A	#N/A	#N/A
23564-05-8	Thiophanate-methyl	Thiophanate-methyl	COC(=O)NC(=S)NC1=CC=CC=C1NC(=S)NC(=O)OC	2.72	ChemmineOB	342.394	ChemmineOB	4.98101	ADMET v9.5	0.1875	ADMET v9.5	3.43909	5.23394	1.43E-07	1.49e-05	7.56349	5.54564
57-63-6	17alpha-Ethinylestradiol	17alpha-Ethinylestradiol	CC12CCC3C(C1CCC2(C#C)O)CCC4=C3C=CC(=C4)O	3.6126	ChemmineOB	296.403	ChemmineOB	89.3673	ADMET v9.5	0.054	ADMET v9.5	1415.83	0.0021189	#N/A	#N/A	#N/A	#N/A
17804-35-2	Benomyl	Benomyl	CCCCNC(=O)N1C2=CC=CC=C2N=C1NC(=O)OC	3.0363	ChemmineOB	290.318	ChemmineOB	4.52525	ADMET v9.5	0.141	ADMET v9.5	1930.82	0.000673288	2.94E-07	0.00105	3.35985	-0.192988
10605-21-7	Carbendazim	Carbendazim	COC(=O)NC1=NC2=CC=CC=C2N1	1.8142	ChemmineOB	191.187	ChemmineOB	6.54869	ADMET v9.5	0.3859	ADMET v9.5	1.31623	1.44352	2.29E-06	0.000609	5.79959	3.3748
56-53-1	Diethylstilbestrol	Diethylstilbestrol	CCC(=C(CC)C1=CC=C(C=C1)O)C2=CC=C(C=C2)O	4.8286	ChemmineOB	268.35	ChemmineOB	50.8283	ADMET v9.5	0.0387	ADMET v9.5	17.0378	0.281727	#N/A	#N/A	#N/A	#N/A
2451-62-9	Triglycidyl isocyanurate	Triglycidyl isocyanurate	C1C(O1)CN2C(=O)N(C(=O)N(C2=O)CC3CO3)CC4CO4	-2.6319	ChemmineOB	297.264	ChemmineOB	2.38222	ADMET v9.5	0.9166	ADMET v9.5	0.0910872	274.462	7.57E-06	0.212	7.55939	3.11215
532-27-4	2-Chloroacetophenone	2-Chloroacetophenone	C1=CC=C(C=C1)C(=O)CCl	2.1081	ChemmineOB	154.594	ChemmineOB	20.3281	ADMET v9.5	0.292	ADMET v9.5	2.43795	3.19942	5.98E-05	0.0154	4.72837	2.31755
136-77-6	4-Hexylresorcinol	4-Hexylresorcinol	CCCCCCC1=C(C=C(C=C1)O)O	3.2206	ChemmineOB	194.27	ChemmineOB	27.8723	ADMET v9.5	0.0894	ADMET v9.5	16.587	6.0288e-08	1.20E-05	0.00769	-2.29895	-5.1057
19774-82-4	Amiodarone hydrochloride	Amiodarone hydrochloride	CCCCC1=C(C2=CC=CC=C2O1)C(=O)C3=CC(=C(C(=C3)I)OCCN(CC)CC)I.Cl	7.7382	ChemmineOB	681.773	ChemmineOB	68.5964	ADMET v9.5	0.0547	ADMET v9.5	7.09737	1.54987	#N/A	#N/A	#N/A	#N/A
90-94-8	Michlers ketone	Michlers ketone	CN(C)C1=CC=C(C=C1)C(=O)C2=CC=C(C=C2)N(C)C	3.0496	ChemmineOB	268.353	ChemmineOB	25.8521	ADMET v9.5	0.0612	ADMET v9.5	13.2032	1.66627	#N/A	#N/A	#N/A	#N/A
2243-62-1	1,5-Naphthalenediamine	1,5-Naphthalenediamine	C1=CC2=C(C=CC=C2N)C(=C1)N	3.1666	ChemmineOB	158.2	ChemmineOB	11.3067	ADMET v9.5	0.3048	ADMET v9.5	31.3508	0.510354	2.35E-06	0.00127	5.3368	2.60407
