# Supplementary material for: Comprehensive interpretation of in vitro micronucleus test results for 292 chemicals: from hazard identification to risk assessment application
Source: Arch Toxicol. 2022 Apr 21;96(7):2067–85. doi: 10.1007/s00204-022-03286-2 (PMC9151546; doi:10.1007/s00204-022-03286-2)
Supplement: Supplementary file 2 — Supplementary file2 Supplemental File 2. Datasets pooled from flow cytometry MNvit test. Includes cytoxicity, MN and Hypodiploidy counts, percentages, and fold changes. (XLSX 925 KB) [file 204_2022_3286_MOESM2_ESM.xlsx]

## Sheet: MN_Data_for_MN_Hypo_Analysis
Plate	Compound ID	Compound	Abbreviation	S9	Exposure Hours	Sample Time Hours	Dose	Dose Units	Response (MN)	Response (Hypo)	Response Unit	Cell Type	Relative Survival	Category	Fold Change (MN)	Fold Change (Hypo)
20130909 Plate 3-2	TX002545	2-(2-Butoxyethoxy)ethanol	22BXEL	–	24 hours	48 hours	0	(µM)	1.65	0.43	%	CHO-K1	100	Non-Cytotoxic	1	1
20130909 Plate 3-2	TX002545	2-(2-Butoxyethoxy)ethanol	22BXEL	–	24 hours	48 hours	4.5	(µM)	2.34	0.56	%	CHO-K1	99.15	Non-Cytotoxic	1.42	1.31
20130909 Plate 3-2	TX002545	2-(2-Butoxyethoxy)ethanol	22BXEL	–	24 hours	48 hours	5.63	(µM)	2.24	0.52	%	CHO-K1	131.23	Non-Cytotoxic	1.36	1.21
20130909 Plate 3-2	TX002545	2-(2-Butoxyethoxy)ethanol	22BXEL	–	24 hours	48 hours	7.04	(µM)	1.52	0.4	%	CHO-K1	128.71	Non-Cytotoxic	0.92	0.93
20130909 Plate 3-2	TX002545	2-(2-Butoxyethoxy)ethanol	22BXEL	–	24 hours	48 hours	8.8	(µM)	2.82	0.46	%	CHO-K1	112.96	Non-Cytotoxic	1.71	1.07
20130909 Plate 3-2	TX002545	2-(2-Butoxyethoxy)ethanol	22BXEL	–	24 hours	48 hours	11	(µM)	1.6	0.58	%	CHO-K1	149.56	Non-Cytotoxic	0.97	1.35
20130909 Plate 3-2	TX002545	2-(2-Butoxyethoxy)ethanol	22BXEL	–	24 hours	48 hours	13.7	(µM)	2.72	0.5	%	CHO-K1	168.37	Non-Cytotoxic	1.65	1.17
20130909 Plate 3-2	TX002545	2-(2-Butoxyethoxy)ethanol	22BXEL	–	24 hours	48 hours	17.2	(µM)	1.72	0.46	%	CHO-K1	147.1	Non-Cytotoxic	1.04	1.07
20130909 Plate 3-2	TX002545	2-(2-Butoxyethoxy)ethanol	22BXEL	–	24 hours	48 hours	21.5	(µM)	1.84	0.44	%	CHO-K1	92.63	Non-Cytotoxic	1.12	1.03
20130909 Plate 3-2	TX002545	2-(2-Butoxyethoxy)ethanol	22BXEL	–	24 hours	48 hours	26.8	(µM)	2.3	0.84	%	CHO-K1	117.94	Non-Cytotoxic	1.4	1.96
20130909 Plate 3-2	TX002545	2-(2-Butoxyethoxy)ethanol	22BXEL	–	24 hours	48 hours	33.6	(µM)	1.92	0.64	%	CHO-K1	112.01	Non-Cytotoxic	1.16	1.49
20130909 Plate 3-2	TX002545	2-(2-Butoxyethoxy)ethanol	22BXEL	–	24 hours	48 hours	41.9	(µM)	2.38	0.76	%	CHO-K1	101.02	Non-Cytotoxic	1.44	1.77
20130909 Plate 3-2	TX002545	2-(2-Butoxyethoxy)ethanol	22BXEL	–	24 hours	48 hours	52.4	(µM)	2.02	0.54	%	CHO-K1	111.08	Non-Cytotoxic	1.23	1.26
20130909 Plate 3-2	TX002545	2-(2-Butoxyethoxy)ethanol	22BXEL	–	24 hours	48 hours	65.5	(µM)	1.66	0.66	%	CHO-K1	106.24	Non-Cytotoxic	1.01	1.54
20130909 Plate 3-2	TX002545	2-(2-Butoxyethoxy)ethanol	22BXEL	–	24 hours	48 hours	81.9	(µM)	1.88	0.76	%	CHO-K1	116.4	Non-Cytotoxic	1.14	1.77
20130909 Plate 3-2	TX002545	2-(2-Butoxyethoxy)ethanol	22BXEL	–	24 hours	48 hours	102	(µM)	1.66	0.6	%	CHO-K1	115.39	Non-Cytotoxic	1.01	1.4
20130909 Plate 3-2	TX002545	2-(2-Butoxyethoxy)ethanol	22BXEL	–	24 hours	48 hours	128	(µM)	2.32	0.72	%	CHO-K1	116.91	Non-Cytotoxic	1.41	1.68
20130909 Plate 3-2	TX002545	2-(2-Butoxyethoxy)ethanol	22BXEL	–	24 hours	48 hours	160	(µM)	2.18	1.08	%	CHO-K1	150.4	Non-Cytotoxic	1.32	2.52
20130909 Plate 3-2	TX002545	2-(2-Butoxyethoxy)ethanol	22BXEL	–	24 hours	48 hours	200	(µM)	2.04	1.48	%	CHO-K1	90.14	Non-Cytotoxic	1.24	3.45
20130909 Plate 3-2	TX002545	2-(2-Butoxyethoxy)ethanol	22BXEL	+	3-4 hours	27-28 hours	0	(µM)	1.43	0.26	%	CHO-K1	100	Non-Cytotoxic	1	1
20130909 Plate 3-2	TX002545	2-(2-Butoxyethoxy)ethanol	22BXEL	+	3-4 hours	27-28 hours	4.5	(µM)	0.88	0.24	%	CHO-K1	93.44	Non-Cytotoxic	0.62	0.93
20130909 Plate 3-2	TX002545	2-(2-Butoxyethoxy)ethanol	22BXEL	+	3-4 hours	27-28 hours	5.63	(µM)	0.6	0.22	%	CHO-K1	70.73	Non-Cytotoxic	0.42	0.86
20130909 Plate 3-2	TX002545	2-(2-Butoxyethoxy)ethanol	22BXEL	+	3-4 hours	27-28 hours	7.04	(µM)	1.2	0.22	%	CHO-K1	99.13	Non-Cytotoxic	0.84	0.86
20130909 Plate 3-2	TX002545	2-(2-Butoxyethoxy)ethanol	22BXEL	+	3-4 hours	27-28 hours	8.8	(µM)	0.96	0.16	%	CHO-K1	112.5	Non-Cytotoxic	0.67	0.62
20130909 Plate 3-2	TX002545	2-(2-Butoxyethoxy)ethanol	22BXEL	+	3-4 hours	27-28 hours	11	(µM)	0.86	0.26	%	CHO-K1	82.41	Non-Cytotoxic	0.6	1.01
20130909 Plate 3-2	TX002545	2-(2-Butoxyethoxy)ethanol	22BXEL	+	3-4 hours	27-28 hours	13.7	(µM)	1.36	0.2	%	CHO-K1	136.8	Non-Cytotoxic	0.95	0.78
20130909 Plate 3-2	TX002545	2-(2-Butoxyethoxy)ethanol	22BXEL	+	3-4 hours	27-28 hours	17.2	(µM)	1.1	0.16	%	CHO-K1	107.89	Non-Cytotoxic	0.77	0.62
20130909 Plate 3-2	TX002545	2-(2-Butoxyethoxy)ethanol	22BXEL	+	3-4 hours	27-28 hours	21.5	(µM)	1	0.14	%	CHO-K1	114.77	Non-Cytotoxic	0.7	0.54
20130909 Plate 3-2	TX002545	2-(2-Butoxyethoxy)ethanol	22BXEL	+	3-4 hours	27-28 hours	26.8	(µM)	0.58	0.16	%	CHO-K1	92.93	Non-Cytotoxic	0.41	0.62
20130909 Plate 3-2	TX002545	2-(2-Butoxyethoxy)ethanol	22BXEL	+	3-4 hours	27-28 hours	33.6	(µM)	1.02	0.14	%	CHO-K1	97.44	Non-Cytotoxic	0.71	0.54
20130909 Plate 3-2	TX002545	2-(2-Butoxyethoxy)ethanol	22BXEL	+	3-4 hours	27-28 hours	41.9	(µM)	0.93	0.16	%	CHO-K1	74.6	Non-Cytotoxic	0.65	0.63
20130909 Plate 3-2	TX002545	2-(2-Butoxyethoxy)ethanol	22BXEL	+	3-4 hours	27-28 hours	52.4	(µM)	0.66	0.27	%	CHO-K1	56.31	Non-Cytotoxic	0.47	1.03
20130909 Plate 3-2	TX002545	2-(2-Butoxyethoxy)ethanol	22BXEL	+	3-4 hours	27-28 hours	65.5	(µM)	1.1	0.14	%	CHO-K1	92.93	Non-Cytotoxic	0.77	0.54
20130909 Plate 3-2	TX002545	2-(2-Butoxyethoxy)ethanol	22BXEL	+	3-4 hours	27-28 hours	81.9	(µM)	0.78	0.28	%	CHO-K1	84.24	Non-Cytotoxic	0.55	1.09
20130909 Plate 3-2	TX002545	2-(2-Butoxyethoxy)ethanol	22BXEL	+	3-4 hours	27-28 hours	102	(µM)	1.1	0.27	%	CHO-K1	70.92	Non-Cytotoxic	0.77	1.07
20130909 Plate 3-2	TX002545	2-(2-Butoxyethoxy)ethanol	22BXEL	+	3-4 hours	27-28 hours	128	(µM)	1.05	0.74	%	CHO-K1	79.69	Non-Cytotoxic	0.73	2.87
20130909 Plate 3-2	TX002545	2-(2-Butoxyethoxy)ethanol	22BXEL	+	3-4 hours	27-28 hours	160	(µM)	0.96	0.26	%	CHO-K1	108.23	Non-Cytotoxic	0.67	1.01
20130909 Plate 3-2	TX002545	2-(2-Butoxyethoxy)ethanol	22BXEL	+	3-4 hours	27-28 hours	200	(µM)	1.08	0.18	%	CHO-K1	89.08	Non-Cytotoxic	0.76	0.7
20130909 Plate 3-2	TX003836	Catechol	CTCL	–	24 hours	48 hours	0	(µM)	1.65	0.43	%	CHO-K1	100	Non-Cytotoxic	1	1
20130909 Plate 3-2	TX003836	Catechol	CTCL	–	24 hours	48 hours	4.55	(µM)	2.22	0.28	%	CHO-K1	143.16	Non-Cytotoxic	1.35	0.65
20130909 Plate 3-2	TX003836	Catechol	CTCL	–	24 hours	48 hours	5.69	(µM)	1.16	0.54	%	CHO-K1	121.69	Non-Cytotoxic	0.7	1.26
20130909 Plate 3-2	TX003836	Catechol	CTCL	–	24 hours	48 hours	7.11	(µM)	1.78	0.5	%	CHO-K1	132.53	Non-Cytotoxic	1.08	1.17
20130909 Plate 3-2	TX003836	Catechol	CTCL	–	24 hours	48 hours	8.88	(µM)	1.5	0.76	%	CHO-K1	144.71	Non-Cytotoxic	0.91	1.77
20130909 Plate 3-2	TX003836	Catechol	CTCL	–	24 hours	48 hours	11.1	(µM)	1.46	0.44	%	CHO-K1	108.39	Non-Cytotoxic	0.89	1.03
20130909 Plate 3-2	TX003836	Catechol	CTCL	–	24 hours	48 hours	13.9	(µM)	2.3	0.42	%	CHO-K1	146.29	Non-Cytotoxic	1.4	0.98
20130909 Plate 3-2	TX003836	Catechol	CTCL	–	24 hours	48 hours	17.4	(µM)	2.48	0.9	%	CHO-K1	95.61	Non-Cytotoxic	1.5	2.1
20130909 Plate 3-2	TX003836	Catechol	CTCL	–	24 hours	48 hours	21.7	(µM)	2.24	0.7	%	CHO-K1	70.08	Non-Cytotoxic	1.36	1.63
20130909 Plate 3-2	TX003836	Catechol	CTCL	–	24 hours	48 hours	27.1	(µM)	2.5	2.12	%	CHO-K1	67.15	Non-Cytotoxic	1.52	4.96
20130909 Plate 3-2	TX003836	Catechol	CTCL	–	24 hours	48 hours	33.9	(µM)	3.32	1.42	%	CHO-K1	78.97	Non-Cytotoxic	2.01	3.31
20130909 Plate 3-2	TX003836	Catechol	CTCL	–	24 hours	48 hours	42.4	(µM)	4.1	2.09	%	CHO-K1	57.65	Non-Cytotoxic	2.48	4.87
20130909 Plate 3-2	TX003836	Catechol	CTCL	–	24 hours	48 hours	53	(µM)	3.22	0.79	%	CHO-K1	69.74	Non-Cytotoxic	1.96	1.84
20130909 Plate 3-2	TX003836	Catechol	CTCL	–	24 hours	48 hours	66.2	(µM)	2.16	0.45	%	CHO-K1	54.1	Non-Cytotoxic	1.31	1.05
20130909 Plate 3-2	TX003836	Catechol	CTCL	–	24 hours	48 hours	82.7	(µM)	2.08	0.53	%	CHO-K1	61.05	Non-Cytotoxic	1.26	1.24
20130909 Plate 3-2	TX003836	Catechol	CTCL	–	24 hours	48 hours	103	(µM)	1.83	0.5	%	CHO-K1	44.46	Adequate	1.11	1.17
20130909 Plate 3-2	TX003836	Catechol	CTCL	–	24 hours	48 hours	129	(µM)	1.51	0.26	%	CHO-K1	57.25	Non-Cytotoxic	0.91	0.61
20130909 Plate 3-2	TX003836	Catechol	CTCL	–	24 hours	48 hours	162	(µM)	1.46	0.38	%	CHO-K1	65.78	Non-Cytotoxic	0.89	0.89
20130909 Plate 3-2	TX003836	Catechol	CTCL	–	24 hours	48 hours	202	(µM)	1.65	0.23	%	CHO-K1	48.01	Adequate	1	0.54
20130909 Plate 3-2	TX003836	Catechol	CTCL	+	3-4 hours	27-28 hours	0	(µM)	1.43	0.26	%	CHO-K1	100	Non-Cytotoxic	1	1
20130909 Plate 3-2	TX003836	Catechol	CTCL	+	3-4 hours	27-28 hours	4.55	(µM)	1.52	0.36	%	CHO-K1	114.77	Non-Cytotoxic	1.06	1.4
20130909 Plate 3-2	TX003836	Catechol	CTCL	+	3-4 hours	27-28 hours	5.69	(µM)	1.06	0.34	%	CHO-K1	107.55	Non-Cytotoxic	0.74	1.32
20130909 Plate 3-2	TX003836	Catechol	CTCL	+	3-4 hours	27-28 hours	7.11	(µM)	0.94	0.2	%	CHO-K1	101.48	Non-Cytotoxic	0.66	0.78
20130909 Plate 3-2	TX003836	Catechol	CTCL	+	3-4 hours	27-28 hours	8.88	(µM)	1.16	0.4	%	CHO-K1	97.71	Non-Cytotoxic	0.81	1.56
20130909 Plate 3-2	TX003836	Catechol	CTCL	+	3-4 hours	27-28 hours	11.1	(µM)	1.26	0.1	%	CHO-K1	120	Non-Cytotoxic	0.88	0.39
20130909 Plate 3-2	TX003836	Catechol	CTCL	+	3-4 hours	27-28 hours	13.9	(µM)	0.92	0.28	%	CHO-K1	116.72	Non-Cytotoxic	0.64	1.09
20130909 Plate 3-2	TX003836	Catechol	CTCL	+	3-4 hours	27-28 hours	17.4	(µM)	0.9	0.16	%	CHO-K1	90.96	Non-Cytotoxic	0.63	0.62
20130909 Plate 3-2	TX003836	Catechol	CTCL	+	3-4 hours	27-28 hours	21.7	(µM)	1.26	0.18	%	CHO-K1	94.21	Non-Cytotoxic	0.88	0.7
20130909 Plate 3-2	TX003836	Catechol	CTCL	+	3-4 hours	27-28 hours	27.1	(µM)	0.89	0.24	%	CHO-K1	42.83	Adequate	0.62	0.93
20130909 Plate 3-2	TX003836	Catechol	CTCL	+	3-4 hours	27-28 hours	33.9	(µM)	1.12	0.31	%	CHO-K1	71.28	Non-Cytotoxic	0.78	1.19
20130909 Plate 3-2	TX003836	Catechol	CTCL	+	3-4 hours	27-28 hours	42.4	(µM)	0.74	0.22	%	CHO-K1	69.37	Non-Cytotoxic	0.52	0.86
20130909 Plate 3-2	TX003836	Catechol	CTCL	+	3-4 hours	27-28 hours	53	(µM)	0.66	0.2	%	CHO-K1	93.96	Non-Cytotoxic	0.46	0.78
20130909 Plate 3-2	TX003836	Catechol	CTCL	+	3-4 hours	27-28 hours	66.2	(µM)	0.98	0.22	%	CHO-K1	96.61	Non-Cytotoxic	0.69	0.86
20130909 Plate 3-2	TX003836	Catechol	CTCL	+	3-4 hours	27-28 hours	82.7	(µM)	1.22	0.34	%	CHO-K1	95.53	Non-Cytotoxic	0.85	1.32
20130909 Plate 3-2	TX003836	Catechol	CTCL	+	3-4 hours	27-28 hours	103	(µM)	2.54	0.38	%	CHO-K1	81.62	Non-Cytotoxic	1.78	1.48
20130909 Plate 3-2	TX003836	Catechol	CTCL	+	3-4 hours	27-28 hours	129	(µM)	3.02	0.5	%	CHO-K1	80.47	Non-Cytotoxic	2.11	1.94
20130909 Plate 3-2	TX003836	Catechol	CTCL	+	3-4 hours	27-28 hours	162	(µM)	2.92	0.64	%	CHO-K1	67.72	Non-Cytotoxic	2.04	2.49
20130909 Plate 3-2	TX003836	Catechol	CTCL	+	3-4 hours	27-28 hours	202	(µM)	2.07	0.24	%	CHO-K1	62.14	Non-Cytotoxic	1.45	0.93
20130909 Plate 3-2	TX003353	(E)-Anethole	EATL	–	24 hours	48 hours	0	(µM)	1.65	0.43	%	CHO-K1	100	Non-Cytotoxic	1	1
20130909 Plate 3-2	TX003353	(E)-Anethole	EATL	–	24 hours	48 hours	4.5	(µM)	1.96	0.54	%	CHO-K1	109.27	Non-Cytotoxic	1.19	1.26
20130909 Plate 3-2	TX003353	(E)-Anethole	EATL	–	24 hours	48 hours	5.63	(µM)	2.62	0.66	%	CHO-K1	89.84	Non-Cytotoxic	1.59	1.54
20130909 Plate 3-2	TX003353	(E)-Anethole	EATL	–	24 hours	48 hours	7.04	(µM)	1.6	0.52	%	CHO-K1	120.05	Non-Cytotoxic	0.97	1.21
20130909 Plate 3-2	TX003353	(E)-Anethole	EATL	–	24 hours	48 hours	8.8	(µM)	2.91	0.74	%	CHO-K1	76.15	Non-Cytotoxic	1.77	1.72
20130909 Plate 3-2	TX003353	(E)-Anethole	EATL	–	24 hours	48 hours	11	(µM)	2.36	0.56	%	CHO-K1	88.65	Non-Cytotoxic	1.43	1.31
20130909 Plate 3-2	TX003353	(E)-Anethole	EATL	–	24 hours	48 hours	13.7	(µM)	2.14	0.42	%	CHO-K1	112.48	Non-Cytotoxic	1.3	0.98
20130909 Plate 3-2	TX003353	(E)-Anethole	EATL	–	24 hours	48 hours	17.2	(µM)	2.56	0.64	%	CHO-K1	140.16	Non-Cytotoxic	1.55	1.49
20130909 Plate 3-2	TX003353	(E)-Anethole	EATL	–	24 hours	48 hours	21.5	(µM)	1.9	0.58	%	CHO-K1	101.02	Non-Cytotoxic	1.15	1.35
20130909 Plate 3-2	TX003353	(E)-Anethole	EATL	–	24 hours	48 hours	26.8	(µM)	1.84	0.82	%	CHO-K1	126.88	Non-Cytotoxic	1.12	1.91
20130909 Plate 3-2	TX003353	(E)-Anethole	EATL	–	24 hours	48 hours	33.6	(µM)	2.3	0.52	%	CHO-K1	140.9	Non-Cytotoxic	1.4	1.21
20130909 Plate 3-2	TX003353	(E)-Anethole	EATL	–	24 hours	48 hours	41.9	(µM)	2.46	0.92	%	CHO-K1	132.53	Non-Cytotoxic	1.49	2.15
20130909 Plate 3-2	TX003353	(E)-Anethole	EATL	–	24 hours	48 hours	52.4	(µM)	2.18	0.72	%	CHO-K1	138.71	Non-Cytotoxic	1.32	1.68
20130909 Plate 3-2	TX003353	(E)-Anethole	EATL	–	24 hours	48 hours	65.5	(µM)	1.64	1	%	CHO-K1	140.9	Non-Cytotoxic	0.99	2.33
20130909 Plate 3-2	TX003353	(E)-Anethole	EATL	–	24 hours	48 hours	81.9	(µM)	2.08	0.72	%	CHO-K1	133.86	Non-Cytotoxic	1.26	1.68
20130909 Plate 3-2	TX003353	(E)-Anethole	EATL	–	24 hours	48 hours	102	(µM)	2.62	1.12	%	CHO-K1	114.9	Non-Cytotoxic	1.59	2.61
20130909 Plate 3-2	TX003353	(E)-Anethole	EATL	–	24 hours	48 hours	128	(µM)	2.72	1.02	%	CHO-K1	171.61	Non-Cytotoxic	1.65	2.38
20130909 Plate 3-2	TX003353	(E)-Anethole	EATL	–	24 hours	48 hours	160	(µM)	2.44	0.98	%	CHO-K1	139.43	Non-Cytotoxic	1.48	2.29
20130909 Plate 3-2	TX003353	(E)-Anethole	EATL	–	24 hours	48 hours	200	(µM)	1.98	0.98	%	CHO-K1	103.77	Non-Cytotoxic	1.2	2.29
20130909 Plate 3-2	TX003353	(E)-Anethole	EATL	+	3-4 hours	27-28 hours	0	(µM)	1.43	0.26	%	CHO-K1	100	Non-Cytotoxic	1	1
20130909 Plate 3-2	TX003353	(E)-Anethole	EATL	+	3-4 hours	27-28 hours	4.5	(µM)	1.16	0.74	%	CHO-K1	69.88	Non-Cytotoxic	0.81	2.89
20130909 Plate 3-2	TX003353	(E)-Anethole	EATL	+	3-4 hours	27-28 hours	5.63	(µM)	0.79	0.54	%	CHO-K1	79.78	Non-Cytotoxic	0.55	2.12
20130909 Plate 3-2	TX003353	(E)-Anethole	EATL	+	3-4 hours	27-28 hours	7.04	(µM)	1.1	0.34	%	CHO-K1	84.65	Non-Cytotoxic	0.77	1.32
20130909 Plate 3-2	TX003353	(E)-Anethole	EATL	+	3-4 hours	27-28 hours	8.8	(µM)	0.68	0.36	%	CHO-K1	84.24	Non-Cytotoxic	0.48	1.4
20130909 Plate 3-2	TX003353	(E)-Anethole	EATL	+	3-4 hours	27-28 hours	11	(µM)	1.42	0.3	%	CHO-K1	104.59	Non-Cytotoxic	0.99	1.17
20130909 Plate 3-2	TX003353	(E)-Anethole	EATL	+	3-4 hours	27-28 hours	13.7	(µM)	1.12	0.22	%	CHO-K1	100.59	Non-Cytotoxic	0.78	0.86
20130909 Plate 3-2	TX003353	(E)-Anethole	EATL	+	3-4 hours	27-28 hours	17.2	(µM)	1.98	0.28	%	CHO-K1	100	Non-Cytotoxic	1.39	1.09
20130909 Plate 3-2	TX003353	(E)-Anethole	EATL	+	3-4 hours	27-28 hours	21.5	(µM)	1.46	0.14	%	CHO-K1	107.89	Non-Cytotoxic	1.02	0.54
20130909 Plate 3-2	TX003353	(E)-Anethole	EATL	+	3-4 hours	27-28 hours	26.8	(µM)	0.85	0.6	%	CHO-K1	35.26	Cytotoxic	Cytotoxic	Cytotoxic
20130909 Plate 3-2	TX003353	(E)-Anethole	EATL	+	3-4 hours	27-28 hours	33.6	(µM)	1.35	0.99	%	CHO-K1	39.08	Cytotoxic	Cytotoxic	Cytotoxic
20130909 Plate 3-2	TX003353	(E)-Anethole	EATL	+	3-4 hours	27-28 hours	41.9	(µM)	0.82	0.32	%	CHO-K1	91.44	Non-Cytotoxic	0.57	1.24
20130909 Plate 3-2	TX003353	(E)-Anethole	EATL	+	3-4 hours	27-28 hours	52.4	(µM)	0.8	0.24	%	CHO-K1	103.32	Non-Cytotoxic	0.56	0.93
20130909 Plate 3-2	TX003353	(E)-Anethole	EATL	+	3-4 hours	27-28 hours	65.5	(µM)	1.3	0.28	%	CHO-K1	86.36	Non-Cytotoxic	0.91	1.09
20130909 Plate 3-2	TX003353	(E)-Anethole	EATL	+	3-4 hours	27-28 hours	81.9	(µM)	1	0.2	%	CHO-K1	119.16	Non-Cytotoxic	0.7	0.78
20130909 Plate 3-2	TX003353	(E)-Anethole	EATL	+	3-4 hours	27-28 hours	102	(µM)	0.9	0.32	%	CHO-K1	104.59	Non-Cytotoxic	0.63	1.24
20130909 Plate 3-2	TX003353	(E)-Anethole	EATL	+	3-4 hours	27-28 hours	128	(µM)	0.78	0.14	%	CHO-K1	107.21	Non-Cytotoxic	0.55	0.54
20130909 Plate 3-2	TX003353	(E)-Anethole	EATL	+	3-4 hours	27-28 hours	160	(µM)	1.18	0.2	%	CHO-K1	107.21	Non-Cytotoxic	0.83	0.78
20130909 Plate 3-2	TX003353	(E)-Anethole	EATL	+	3-4 hours	27-28 hours	200	(µM)	1.02	0.26	%	CHO-K1	99.42	Non-Cytotoxic	0.71	1.01
20130909 Plate 3-2	TX000783	Thiobencarb	THBC	–	24 hours	48 hours	0	(µM)	1.65	0.43	%	CHO-K1	100	Non-Cytotoxic	1	1
20130909 Plate 3-2	TX000783	Thiobencarb	THBC	–	24 hours	48 hours	4.5	(µM)	2.08	0.62	%	CHO-K1	173.84	Non-Cytotoxic	1.26	1.45
20130909 Plate 3-2	TX000783	Thiobencarb	THBC	–	24 hours	48 hours	5.63	(µM)	2.26	0.68	%	CHO-K1	121.14	Non-Cytotoxic	1.37	1.59
20130909 Plate 3-2	TX000783	Thiobencarb	THBC	–	24 hours	48 hours	7.04	(µM)	1.6	0.4	%	CHO-K1	158.41	Non-Cytotoxic	0.97	0.93
20130909 Plate 3-2	TX000783	Thiobencarb	THBC	–	24 hours	48 hours	8.8	(µM)	2.1	0.46	%	CHO-K1	202.81	Non-Cytotoxic	1.27	1.07
20130909 Plate 3-2	TX000783	Thiobencarb	THBC	–	24 hours	48 hours	11	(µM)	2.58	0.86	%	CHO-K1	128.71	Non-Cytotoxic	1.56	2.01
20130909 Plate 3-2	TX000783	Thiobencarb	THBC	–	24 hours	48 hours	13.7	(µM)	2.84	0.5	%	CHO-K1	127.48	Non-Cytotoxic	1.72	1.17
20130909 Plate 3-2	TX000783	Thiobencarb	THBC	–	24 hours	48 hours	17.2	(µM)	3.14	0.54	%	CHO-K1	147.1	Non-Cytotoxic	1.9	1.26
20130909 Plate 3-2	TX000783	Thiobencarb	THBC	–	24 hours	48 hours	21.5	(µM)	1.24	0.48	%	CHO-K1	120.05	Non-Cytotoxic	0.75	1.12
20130909 Plate 3-2	TX000783	Thiobencarb	THBC	–	24 hours	48 hours	26.8	(µM)	2.76	1.06	%	CHO-K1	121.14	Non-Cytotoxic	1.67	2.47
20130909 Plate 3-2	TX000783	Thiobencarb	THBC	–	24 hours	48 hours	33.6	(µM)	2.1	0.92	%	CHO-K1	143.16	Non-Cytotoxic	1.27	2.15
20130909 Plate 3-2	TX000783	Thiobencarb	THBC	–	24 hours	48 hours	41.9	(µM)	2.34	0.56	%	CHO-K1	113.44	Non-Cytotoxic	1.42	1.31
20130909 Plate 3-2	TX000783	Thiobencarb	THBC	–	24 hours	48 hours	52.4	(µM)	2.68	0.76	%	CHO-K1	99.89	Non-Cytotoxic	1.63	1.77
20130909 Plate 3-2	TX000783	Thiobencarb	THBC	–	24 hours	48 hours	65.5	(µM)	2.48	0.62	%	CHO-K1	111.55	Non-Cytotoxic	1.5	1.45
20130909 Plate 3-2	TX000783	Thiobencarb	THBC	–	24 hours	48 hours	81.9	(µM)	2.68	0.74	%	CHO-K1	124.52	Non-Cytotoxic	1.63	1.73
20130909 Plate 3-2	TX000783	Thiobencarb	THBC	–	24 hours	48 hours	102	(µM)	2.64	0.86	%	CHO-K1	91.37	Non-Cytotoxic	1.6	2.01
20130909 Plate 3-2	TX000783	Thiobencarb	THBC	–	24 hours	48 hours	128	(µM)	3.1	1.28	%	CHO-K1	121.14	Non-Cytotoxic	1.88	2.99
20130909 Plate 3-2	TX000783	Thiobencarb	THBC	–	24 hours	48 hours	160	(µM)	3.8	1.08	%	CHO-K1	93.93	Non-Cytotoxic	2.31	2.52
20130909 Plate 3-2	TX000783	Thiobencarb	THBC	–	24 hours	48 hours	200	(µM)	1.62	0.78	%	CHO-K1	63.44	Non-Cytotoxic	0.98	1.82
20130909 Plate 3-2	TX000783	Thiobencarb	THBC	+	3-4 hours	27-28 hours	0	(µM)	1.43	0.26	%	CHO-K1	100	Non-Cytotoxic	1	1
20130909 Plate 3-2	TX000783	Thiobencarb	THBC	+	3-4 hours	27-28 hours	4.5	(µM)	1.22	0.68	%	CHO-K1	97.99	Non-Cytotoxic	0.85	2.64
20130909 Plate 3-2	TX000783	Thiobencarb	THBC	+	3-4 hours	27-28 hours	5.63	(µM)	1.24	0.38	%	CHO-K1	92.93	Non-Cytotoxic	0.87	1.48
20130909 Plate 3-2	TX000783	Thiobencarb	THBC	+	3-4 hours	27-28 hours	7.04	(µM)	1.46	0.36	%	CHO-K1	100	Non-Cytotoxic	1.02	1.4
20130909 Plate 3-2	TX000783	Thiobencarb	THBC	+	3-4 hours	27-28 hours	8.8	(µM)	1.26	0.36	%	CHO-K1	100.29	Non-Cytotoxic	0.88	1.4
20130909 Plate 3-2	TX000783	Thiobencarb	THBC	+	3-4 hours	27-28 hours	11	(µM)	0.9	0.4	%	CHO-K1	95	Non-Cytotoxic	0.63	1.56
20130909 Plate 3-2	TX000783	Thiobencarb	THBC	+	3-4 hours	27-28 hours	13.7	(µM)	1.18	0.38	%	CHO-K1	104.91	Non-Cytotoxic	0.83	1.48
20130909 Plate 3-2	TX000783	Thiobencarb	THBC	+	3-4 hours	27-28 hours	17.2	(µM)	1.26	0.28	%	CHO-K1	129.06	Non-Cytotoxic	0.88	1.09
20130909 Plate 3-2	TX000783	Thiobencarb	THBC	+	3-4 hours	27-28 hours	21.5	(µM)	1.24	0.26	%	CHO-K1	89.3	Non-Cytotoxic	0.87	1.01
20130909 Plate 3-2	TX000783	Thiobencarb	THBC	+	3-4 hours	27-28 hours	26.8	(µM)	0.92	0.31	%	CHO-K1	60.96	Non-Cytotoxic	0.64	1.19
20130909 Plate 3-2	TX000783	Thiobencarb	THBC	+	3-4 hours	27-28 hours	33.6	(µM)	0.96	0.3	%	CHO-K1	113.25	Non-Cytotoxic	0.67	1.17
20130909 Plate 3-2	TX000783	Thiobencarb	THBC	+	3-4 hours	27-28 hours	41.9	(µM)	1.16	0.3	%	CHO-K1	96.34	Non-Cytotoxic	0.81	1.17
20130909 Plate 3-2	TX000783	Thiobencarb	THBC	+	3-4 hours	27-28 hours	52.4	(µM)	0.76	0.37	%	CHO-K1	57.94	Non-Cytotoxic	0.53	1.43
20130909 Plate 3-2	TX000783	Thiobencarb	THBC	+	3-4 hours	27-28 hours	65.5	(µM)	1.84	0.85	%	CHO-K1	74.79	Non-Cytotoxic	1.29	3.31
20130909 Plate 3-2	TX000783	Thiobencarb	THBC	+	3-4 hours	27-28 hours	81.9	(µM)	1.82	1.2	%	CHO-K1	52.11	Non-Cytotoxic	1.27	4.68
20130909 Plate 3-2	TX000783	Thiobencarb	THBC	+	3-4 hours	27-28 hours	102	(µM)	3.47	1.89	%	CHO-K1	39.91	Cytotoxic	Cytotoxic	Cytotoxic
20130909 Plate 3-2	TX000783	Thiobencarb	THBC	+	3-4 hours	27-28 hours	128	(µM)	10.14	1.36	%	CHO-K1	24.99	Cytotoxic	Cytotoxic	Cytotoxic
20131009 Plate 3	TX002474	1-Decanol	1DCL	–	24 hours	48 hours	0	(µM)	1.88	0.59	%	CHO-K1	100	Non-Cytotoxic	1	1
20131009 Plate 3	TX002474	1-Decanol	1DCL	–	24 hours	48 hours	4.5	(µM)	1.82	0.88	%	CHO-K1	100.61	Non-Cytotoxic	0.97	1.48
20131009 Plate 3	TX002474	1-Decanol	1DCL	–	24 hours	48 hours	5.63	(µM)	2.18	0.92	%	CHO-K1	114.21	Non-Cytotoxic	1.16	1.55
20131009 Plate 3	TX002474	1-Decanol	1DCL	–	24 hours	48 hours	7.04	(µM)	1.72	0.8	%	CHO-K1	95.6	Non-Cytotoxic	0.92	1.35
20131009 Plate 3	TX002474	1-Decanol	1DCL	–	24 hours	48 hours	8.8	(µM)	1.82	0.7	%	CHO-K1	124.29	Non-Cytotoxic	0.97	1.18
20131009 Plate 3	TX002474	1-Decanol	1DCL	–	24 hours	48 hours	11	(µM)	2.44	0.78	%	CHO-K1	128.05	Non-Cytotoxic	1.3	1.31
20131009 Plate 3	TX002474	1-Decanol	1DCL	–	24 hours	48 hours	13.7	(µM)	2.28	0.44	%	CHO-K1	139	Non-Cytotoxic	1.21	0.74
20131009 Plate 3	TX002474	1-Decanol	1DCL	–	24 hours	48 hours	17.2	(µM)	2.3	0.54	%	CHO-K1	148.79	Non-Cytotoxic	1.23	0.91
20131009 Plate 3	TX002474	1-Decanol	1DCL	–	24 hours	48 hours	21.5	(µM)	2.42	0.9	%	CHO-K1	130.42	Non-Cytotoxic	1.29	1.51
20131009 Plate 3	TX002474	1-Decanol	1DCL	–	24 hours	48 hours	26.8	(µM)	1.48	0.54	%	CHO-K1	119.37	Non-Cytotoxic	0.79	0.91
20131009 Plate 3	TX002474	1-Decanol	1DCL	–	24 hours	48 hours	33.6	(µM)	1.64	0.74	%	CHO-K1	129.62	Non-Cytotoxic	0.87	1.25
20131009 Plate 3	TX002474	1-Decanol	1DCL	–	24 hours	48 hours	41.9	(µM)	2.26	0.98	%	CHO-K1	115.46	Non-Cytotoxic	1.2	1.65
20131009 Plate 3	TX002474	1-Decanol	1DCL	–	24 hours	48 hours	52.4	(µM)	2.14	0.7	%	CHO-K1	124.29	Non-Cytotoxic	1.14	1.18
20131009 Plate 3	TX002474	1-Decanol	1DCL	–	24 hours	48 hours	65.5	(µM)	2.52	1.08	%	CHO-K1	120.05	Non-Cytotoxic	1.34	1.82
20131009 Plate 3	TX002474	1-Decanol	1DCL	–	24 hours	48 hours	81.9	(µM)	1.94	0.9	%	CHO-K1	133.73	Non-Cytotoxic	1.03	1.51
20131009 Plate 3	TX002474	1-Decanol	1DCL	–	24 hours	48 hours	102	(µM)	1.88	0.96	%	CHO-K1	112.39	Non-Cytotoxic	1	1.62
20131009 Plate 3	TX002474	1-Decanol	1DCL	–	24 hours	48 hours	128	(µM)	2.58	1.22	%	CHO-K1	110.04	Non-Cytotoxic	1.37	2.05
20131009 Plate 3	TX002474	1-Decanol	1DCL	–	24 hours	48 hours	160	(µM)	2.76	1.04	%	CHO-K1	99.2	Non-Cytotoxic	1.47	1.75
20131009 Plate 3	TX002474	1-Decanol	1DCL	–	24 hours	48 hours	200	(µM)	2.56	1.46	%	CHO-K1	139.92	Non-Cytotoxic	1.36	2.46
20131009 Plate 3	TX002474	1-Decanol	1DCL	+	3-4 hours	27-28 hours	0	(µM)	1.15	0.18	%	CHO-K1	100	Non-Cytotoxic	1	1
20131009 Plate 3	TX002474	1-Decanol	1DCL	+	3-4 hours	27-28 hours	4.5	(µM)	1.38	0.24	%	CHO-K1	97.51	Non-Cytotoxic	1.2	1.34
20131009 Plate 3	TX002474	1-Decanol	1DCL	+	3-4 hours	27-28 hours	5.63	(µM)	1.44	0.56	%	CHO-K1	86.73	Non-Cytotoxic	1.26	3.13
20131009 Plate 3	TX002474	1-Decanol	1DCL	+	3-4 hours	27-28 hours	7.04	(µM)	1.42	0.2	%	CHO-K1	101.26	Non-Cytotoxic	1.24	1.12
20131009 Plate 3	TX002474	1-Decanol	1DCL	+	3-4 hours	27-28 hours	8.8	(µM)	1.22	0.24	%	CHO-K1	131.64	Non-Cytotoxic	1.06	1.34
20131009 Plate 3	TX002474	1-Decanol	1DCL	+	3-4 hours	27-28 hours	11	(µM)	1.52	0.24	%	CHO-K1	83.96	Non-Cytotoxic	1.33	1.34
20131009 Plate 3	TX002474	1-Decanol	1DCL	+	3-4 hours	27-28 hours	13.7	(µM)	1.32	0.22	%	CHO-K1	134.03	Non-Cytotoxic	1.15	1.23
20131009 Plate 3	TX002474	1-Decanol	1DCL	+	3-4 hours	27-28 hours	17.2	(µM)	1.12	0.24	%	CHO-K1	117.39	Non-Cytotoxic	0.98	1.34
20131009 Plate 3	TX002474	1-Decanol	1DCL	+	3-4 hours	27-28 hours	21.5	(µM)	0.98	0.32	%	CHO-K1	122.46	Non-Cytotoxic	0.85	1.79
20131009 Plate 3	TX002474	1-Decanol	1DCL	+	3-4 hours	27-28 hours	26.8	(µM)	1.1	0.12	%	CHO-K1	114.83	Non-Cytotoxic	0.96	0.67
20131009 Plate 3	TX002474	1-Decanol	1DCL	+	3-4 hours	27-28 hours	33.6	(µM)	1.38	0.36	%	CHO-K1	112.38	Non-Cytotoxic	1.2	2.01
20131009 Plate 3	TX002474	1-Decanol	1DCL	+	3-4 hours	27-28 hours	41.9	(µM)	1.5	0.18	%	CHO-K1	101.82	Non-Cytotoxic	1.31	1
20131009 Plate 3	TX002474	1-Decanol	1DCL	+	3-4 hours	27-28 hours	52.4	(µM)	1.5	0.2	%	CHO-K1	117.76	Non-Cytotoxic	1.31	1.12
20131009 Plate 3	TX002474	1-Decanol	1DCL	+	3-4 hours	27-28 hours	65.5	(µM)	1.42	0.22	%	CHO-K1	112.04	Non-Cytotoxic	1.24	1.23
20131009 Plate 3	TX002474	1-Decanol	1DCL	+	3-4 hours	27-28 hours	81.9	(µM)	1.18	0.2	%	CHO-K1	121.25	Non-Cytotoxic	1.03	1.12
20131009 Plate 3	TX002474	1-Decanol	1DCL	+	3-4 hours	27-28 hours	102	(µM)	1.06	0.2	%	CHO-K1	124.53	Non-Cytotoxic	0.92	1.12
20131009 Plate 3	TX002474	1-Decanol	1DCL	+	3-4 hours	27-28 hours	128	(µM)	1.06	0.1	%	CHO-K1	139.62	Non-Cytotoxic	0.92	0.56
20131009 Plate 3	TX002474	1-Decanol	1DCL	+	3-4 hours	27-28 hours	160	(µM)	1.26	0.3	%	CHO-K1	121.65	Non-Cytotoxic	1.1	1.67
20131009 Plate 3	TX002474	1-Decanol	1DCL	+	3-4 hours	27-28 hours	200	(µM)	0.6	0.28	%	CHO-K1	107.46	Non-Cytotoxic	0.52	1.56
20131009 Plate 3	TX005131	Benzotrichloride	BZTC	–	24 hours	48 hours	0	(µM)	1.88	0.59	%	CHO-K1	100	Non-Cytotoxic	1	1
20131009 Plate 3	TX005131	Benzotrichloride	BZTC	–	24 hours	48 hours	4.5	(µM)	2.6	0.84	%	CHO-K1	150.92	Non-Cytotoxic	1.39	1.41
20131009 Plate 3	TX005131	Benzotrichloride	BZTC	–	24 hours	48 hours	5.63	(µM)	1.56	0.72	%	CHO-K1	169.03	Non-Cytotoxic	0.83	1.21
20131009 Plate 3	TX005131	Benzotrichloride	BZTC	–	24 hours	48 hours	7.04	(µM)	1.72	0.8	%	CHO-K1	132.05	Non-Cytotoxic	0.92	1.35
20131009 Plate 3	TX005131	Benzotrichloride	BZTC	–	24 hours	48 hours	8.8	(µM)	1.78	0.72	%	CHO-K1	171.78	Non-Cytotoxic	0.95	1.21
20131009 Plate 3	TX005131	Benzotrichloride	BZTC	–	24 hours	48 hours	11	(µM)	2.26	0.76	%	CHO-K1	122.84	Non-Cytotoxic	1.2	1.28
20131009 Plate 3	TX005131	Benzotrichloride	BZTC	–	24 hours	48 hours	13.7	(µM)	1.48	0.8	%	CHO-K1	132.88	Non-Cytotoxic	0.79	1.35
20131009 Plate 3	TX005131	Benzotrichloride	BZTC	–	24 hours	48 hours	17.2	(µM)	1.56	0.7	%	CHO-K1	120.05	Non-Cytotoxic	0.83	1.18
20131009 Plate 3	TX005131	Benzotrichloride	BZTC	–	24 hours	48 hours	21.5	(µM)	2.02	0.88	%	CHO-K1	117.38	Non-Cytotoxic	1.08	1.48
20131009 Plate 3	TX005131	Benzotrichloride	BZTC	–	24 hours	48 hours	26.8	(µM)	1.66	1.06	%	CHO-K1	109.47	Non-Cytotoxic	0.88	1.78
20131009 Plate 3	TX005131	Benzotrichloride	BZTC	–	24 hours	48 hours	33.6	(µM)	2	1.12	%	CHO-K1	145.71	Non-Cytotoxic	1.07	1.88
20131009 Plate 3	TX005131	Benzotrichloride	BZTC	–	24 hours	48 hours	41.9	(µM)	1.64	0.96	%	CHO-K1	121.43	Non-Cytotoxic	0.87	1.62
20131009 Plate 3	TX005131	Benzotrichloride	BZTC	–	24 hours	48 hours	52.4	(µM)	1.84	1	%	CHO-K1	131.23	Non-Cytotoxic	0.98	1.68
20131009 Plate 3	TX005131	Benzotrichloride	BZTC	–	24 hours	48 hours	65.5	(µM)	2.02	0.8	%	CHO-K1	104.6	Non-Cytotoxic	1.08	1.35
20131009 Plate 3	TX005131	Benzotrichloride	BZTC	–	24 hours	48 hours	81.9	(µM)	2.08	1.06	%	CHO-K1	157.68	Non-Cytotoxic	1.11	1.78
20131009 Plate 3	TX005131	Benzotrichloride	BZTC	–	24 hours	48 hours	102	(µM)	2.16	1.12	%	CHO-K1	129.62	Non-Cytotoxic	1.15	1.88
20131009 Plate 3	TX005131	Benzotrichloride	BZTC	–	24 hours	48 hours	128	(µM)	1.78	0.94	%	CHO-K1	110.62	Non-Cytotoxic	0.95	1.58
20131009 Plate 3	TX005131	Benzotrichloride	BZTC	–	24 hours	48 hours	160	(µM)	2.02	1.1	%	CHO-K1	96.04	Non-Cytotoxic	1.08	1.85
20131009 Plate 3	TX005131	Benzotrichloride	BZTC	–	24 hours	48 hours	200	(µM)	2.28	1.26	%	CHO-K1	85.54	Non-Cytotoxic	1.21	2.12
20131009 Plate 3	TX005131	Benzotrichloride	BZTC	+	3-4 hours	27-28 hours	0	(µM)	1.15	0.18	%	CHO-K1	100	Non-Cytotoxic	1	1
20131009 Plate 3	TX005131	Benzotrichloride	BZTC	+	3-4 hours	27-28 hours	4.5	(µM)	1.04	0.16	%	CHO-K1	154.87	Non-Cytotoxic	0.91	0.89
20131009 Plate 3	TX005131	Benzotrichloride	BZTC	+	3-4 hours	27-28 hours	5.63	(µM)	1.38	0.22	%	CHO-K1	152.31	Non-Cytotoxic	1.2	1.23
20131009 Plate 3	TX005131	Benzotrichloride	BZTC	+	3-4 hours	27-28 hours	7.04	(µM)	1.24	0.2	%	CHO-K1	110.69	Non-Cytotoxic	1.08	1.12
20131009 Plate 3	TX005131	Benzotrichloride	BZTC	+	3-4 hours	27-28 hours	8.8	(µM)	1.42	0.28	%	CHO-K1	132.59	Non-Cytotoxic	1.24	1.56
20131009 Plate 3	TX005131	Benzotrichloride	BZTC	+	3-4 hours	27-28 hours	11	(µM)	1.04	0.2	%	CHO-K1	142.87	Non-Cytotoxic	0.91	1.12
20131009 Plate 3	TX005131	Benzotrichloride	BZTC	+	3-4 hours	27-28 hours	13.7	(µM)	1.08	0.2	%	CHO-K1	160.96	Non-Cytotoxic	0.94	1.12
20131009 Plate 3	TX005131	Benzotrichloride	BZTC	+	3-4 hours	27-28 hours	17.2	(µM)	1.06	0.3	%	CHO-K1	178.93	Non-Cytotoxic	0.92	1.67
20131009 Plate 3	TX005131	Benzotrichloride	BZTC	+	3-4 hours	27-28 hours	21.5	(µM)	0.88	0.16	%	CHO-K1	138.05	Non-Cytotoxic	0.77	0.89
20131009 Plate 3	TX005131	Benzotrichloride	BZTC	+	3-4 hours	27-28 hours	26.8	(µM)	1.4	0.2	%	CHO-K1	96.24	Non-Cytotoxic	1.22	1.12
20131009 Plate 3	TX005131	Benzotrichloride	BZTC	+	3-4 hours	27-28 hours	33.6	(µM)	1.48	0.14	%	CHO-K1	105.01	Non-Cytotoxic	1.29	0.78
20131009 Plate 3	TX005131	Benzotrichloride	BZTC	+	3-4 hours	27-28 hours	41.9	(µM)	1.32	0.22	%	CHO-K1	105.92	Non-Cytotoxic	1.15	1.23
20131009 Plate 3	TX005131	Benzotrichloride	BZTC	+	3-4 hours	27-28 hours	52.4	(µM)	1.12	0.22	%	CHO-K1	117.39	Non-Cytotoxic	0.98	1.23
20131009 Plate 3	TX005131	Benzotrichloride	BZTC	+	3-4 hours	27-28 hours	65.5	(µM)	1.32	0.24	%	CHO-K1	122.87	Non-Cytotoxic	1.15	1.34
20131009 Plate 3	TX005131	Benzotrichloride	BZTC	+	3-4 hours	27-28 hours	81.9	(µM)	1.42	0.2	%	CHO-K1	97.51	Non-Cytotoxic	1.24	1.12
20131009 Plate 3	TX005131	Benzotrichloride	BZTC	+	3-4 hours	27-28 hours	102	(µM)	1.34	0.26	%	CHO-K1	146.27	Non-Cytotoxic	1.17	1.45
20131009 Plate 3	TX005131	Benzotrichloride	BZTC	+	3-4 hours	27-28 hours	128	(µM)	1.24	0.18	%	CHO-K1	138.57	Non-Cytotoxic	1.08	1
20131009 Plate 3	TX005131	Benzotrichloride	BZTC	+	3-4 hours	27-28 hours	160	(µM)	1.06	0.2	%	CHO-K1	126.23	Non-Cytotoxic	0.92	1.12
20131009 Plate 3	TX005131	Benzotrichloride	BZTC	+	3-4 hours	27-28 hours	200	(µM)	1.44	0.38	%	CHO-K1	137.54	Non-Cytotoxic	1.26	2.12
20131009 Plate 3	TX002297	N,N,4-Trimethylaniline	NN4TMA	–	24 hours	48 hours	0	(µM)	1.88	0.59	%	CHO-K1	100	Non-Cytotoxic	1	1
20131009 Plate 3	TX002297	N,N,4-Trimethylaniline	NN4TMA	–	24 hours	48 hours	4.5	(µM)	2.18	0.92	%	CHO-K1	154.22	Non-Cytotoxic	1.16	1.55
20131009 Plate 3	TX002297	N,N,4-Trimethylaniline	NN4TMA	–	24 hours	48 hours	5.63	(µM)	1.64	0.78	%	CHO-K1	138.1	Non-Cytotoxic	0.87	1.31
20131009 Plate 3	TX002297	N,N,4-Trimethylaniline	NN4TMA	–	24 hours	48 hours	7.04	(µM)	1.8	1.02	%	CHO-K1	132.05	Non-Cytotoxic	0.96	1.72
20131009 Plate 3	TX002297	N,N,4-Trimethylaniline	NN4TMA	–	24 hours	48 hours	8.8	(µM)	1.7	0.7	%	CHO-K1	185.34	Non-Cytotoxic	0.91	1.18
20131009 Plate 3	TX002297	N,N,4-Trimethylaniline	NN4TMA	–	24 hours	48 hours	11	(µM)	2.3	0.8	%	CHO-K1	162.53	Non-Cytotoxic	1.23	1.35
20131009 Plate 3	TX002297	N,N,4-Trimethylaniline	NN4TMA	–	24 hours	48 hours	13.7	(µM)	1.78	0.64	%	CHO-K1	146.73	Non-Cytotoxic	0.95	1.08
20131009 Plate 3	TX002297	N,N,4-Trimethylaniline	NN4TMA	–	24 hours	48 hours	17.2	(µM)	1.84	0.82	%	CHO-K1	139.92	Non-Cytotoxic	0.98	1.38
20131009 Plate 3	TX002297	N,N,4-Trimethylaniline	NN4TMA	–	24 hours	48 hours	21.5	(µM)	1.6	0.72	%	CHO-K1	169.03	Non-Cytotoxic	0.85	1.21
20131009 Plate 3	TX002297	N,N,4-Trimethylaniline	NN4TMA	–	24 hours	48 hours	26.8	(µM)	1.78	1.16	%	CHO-K1	110.04	Non-Cytotoxic	0.95	1.95
20131009 Plate 3	TX002297	N,N,4-Trimethylaniline	NN4TMA	–	24 hours	48 hours	33.6	(µM)	2.22	0.92	%	CHO-K1	128.83	Non-Cytotoxic	1.18	1.55
20131009 Plate 3	TX002297	N,N,4-Trimethylaniline	NN4TMA	–	24 hours	48 hours	41.9	(µM)	1.74	1.26	%	CHO-K1	132.05	Non-Cytotoxic	0.93	2.12
20131009 Plate 3	TX002297	N,N,4-Trimethylaniline	NN4TMA	–	24 hours	48 hours	52.4	(µM)	1.96	1.28	%	CHO-K1	125.77	Non-Cytotoxic	1.04	2.15
20131009 Plate 3	TX002297	N,N,4-Trimethylaniline	NN4TMA	–	24 hours	48 hours	65.5	(µM)	1.76	1.16	%	CHO-K1	118.04	Non-Cytotoxic	0.94	1.95
20131009 Plate 3	TX002297	N,N,4-Trimethylaniline	NN4TMA	–	24 hours	48 hours	81.9	(µM)	1.64	0.78	%	CHO-K1	109.47	Non-Cytotoxic	0.87	1.31
20131009 Plate 3	TX002297	N,N,4-Trimethylaniline	NN4TMA	–	24 hours	48 hours	102	(µM)	1.86	1.18	%	CHO-K1	150.92	Non-Cytotoxic	0.99	1.99
20131009 Plate 3	TX002297	N,N,4-Trimethylaniline	NN4TMA	–	24 hours	48 hours	128	(µM)	2.28	1.22	%	CHO-K1	132.88	Non-Cytotoxic	1.21	2.05
20131009 Plate 3	TX002297	N,N,4-Trimethylaniline	NN4TMA	–	24 hours	48 hours	160	(µM)	2.44	1.28	%	CHO-K1	119.37	Non-Cytotoxic	1.3	2.15
20131009 Plate 3	TX002297	N,N,4-Trimethylaniline	NN4TMA	–	24 hours	48 hours	200	(µM)	2.86	1.68	%	CHO-K1	108.91	Non-Cytotoxic	1.52	2.83
20131009 Plate 3	TX002297	N,N,4-Trimethylaniline	NN4TMA	+	3-4 hours	27-28 hours	0	(µM)	1.15	0.18	%	CHO-K1	100	Non-Cytotoxic	1	1
20131009 Plate 3	TX002297	N,N,4-Trimethylaniline	NN4TMA	+	3-4 hours	27-28 hours	4.5	(µM)	0.9	0.16	%	CHO-K1	138.05	Non-Cytotoxic	0.78	0.89
20131009 Plate 3	TX002297	N,N,4-Trimethylaniline	NN4TMA	+	3-4 hours	27-28 hours	5.63	(µM)	1.3	0.3	%	CHO-K1	120.46	Non-Cytotoxic	1.13	1.67
20131009 Plate 3	TX002297	N,N,4-Trimethylaniline	NN4TMA	+	3-4 hours	27-28 hours	7.04	(µM)	1.06	0.16	%	CHO-K1	139.09	Non-Cytotoxic	0.92	0.89
20131009 Plate 3	TX002297	N,N,4-Trimethylaniline	NN4TMA	+	3-4 hours	27-28 hours	8.8	(µM)	1.2	0.12	%	CHO-K1	170.65	Non-Cytotoxic	1.05	0.67
20131009 Plate 3	TX002297	N,N,4-Trimethylaniline	NN4TMA	+	3-4 hours	27-28 hours	11	(µM)	1.16	0.2	%	CHO-K1	163.82	Non-Cytotoxic	1.01	1.12
20131009 Plate 3	TX002297	N,N,4-Trimethylaniline	NN4TMA	+	3-4 hours	27-28 hours	13.7	(µM)	0.76	0.16	%	CHO-K1	152.94	Non-Cytotoxic	0.66	0.89
20131009 Plate 3	TX002297	N,N,4-Trimethylaniline	NN4TMA	+	3-4 hours	27-28 hours	17.2	(µM)	1.1	0.2	%	CHO-K1	147.44	Non-Cytotoxic	0.96	1.12
20131009 Plate 3	TX002297	N,N,4-Trimethylaniline	NN4TMA	+	3-4 hours	27-28 hours	21.5	(µM)	0.94	0.12	%	CHO-K1	174.69	Non-Cytotoxic	0.82	0.67
20131009 Plate 3	TX002297	N,N,4-Trimethylaniline	NN4TMA	+	3-4 hours	27-28 hours	26.8	(µM)	1.16	0.12	%	CHO-K1	147.44	Non-Cytotoxic	1.01	0.67
20131009 Plate 3	TX002297	N,N,4-Trimethylaniline	NN4TMA	+	3-4 hours	27-28 hours	33.6	(µM)	1.1	0.2	%	CHO-K1	120.46	Non-Cytotoxic	0.96	1.12
20131009 Plate 3	TX002297	N,N,4-Trimethylaniline	NN4TMA	+	3-4 hours	27-28 hours	41.9	(µM)	1.26	0.2	%	CHO-K1	165.29	Non-Cytotoxic	1.1	1.12
20131009 Plate 3	TX002297	N,N,4-Trimethylaniline	NN4TMA	+	3-4 hours	27-28 hours	52.4	(µM)	1.16	0.2	%	CHO-K1	141.22	Non-Cytotoxic	1.01	1.12
20131009 Plate 3	TX002297	N,N,4-Trimethylaniline	NN4TMA	+	3-4 hours	27-28 hours	65.5	(µM)	1.28	0.28	%	CHO-K1	181.57	Non-Cytotoxic	1.12	1.56
20131009 Plate 3	TX002297	N,N,4-Trimethylaniline	NN4TMA	+	3-4 hours	27-28 hours	81.9	(µM)	1.2	0.28	%	CHO-K1	182.47	Non-Cytotoxic	1.05	1.56
20131009 Plate 3	TX002297	N,N,4-Trimethylaniline	NN4TMA	+	3-4 hours	27-28 hours	102	(µM)	1.58	0.24	%	CHO-K1	161.66	Non-Cytotoxic	1.38	1.34
20131009 Plate 3	TX002297	N,N,4-Trimethylaniline	NN4TMA	+	3-4 hours	27-28 hours	128	(µM)	1.4	0.16	%	CHO-K1	161.66	Non-Cytotoxic	1.22	0.89
20131009 Plate 3	TX002297	N,N,4-Trimethylaniline	NN4TMA	+	3-4 hours	27-28 hours	160	(µM)	1.48	0.26	%	CHO-K1	200.32	Non-Cytotoxic	1.29	1.45
20131009 Plate 3	TX002297	N,N,4-Trimethylaniline	NN4TMA	+	3-4 hours	27-28 hours	200	(µM)	1.48	0.18	%	CHO-K1	178.93	Non-Cytotoxic	1.29	1
20131009 Plate 3	TX005664	p,p'-DDD	PPDDD	–	24 hours	48 hours	0	(µM)	1.88	0.59	%	CHO-K1	100	Non-Cytotoxic	1	1
20131009 Plate 3	TX005664	p,p'-DDD	PPDDD	–	24 hours	48 hours	4.5	(µM)	1.72	0.82	%	CHO-K1	127.28	Non-Cytotoxic	0.92	1.38
20131009 Plate 3	TX005664	p,p'-DDD	PPDDD	–	24 hours	48 hours	5.63	(µM)	2.04	0.98	%	CHO-K1	122.13	Non-Cytotoxic	1.09	1.65
20131009 Plate 3	TX005664	p,p'-DDD	PPDDD	–	24 hours	48 hours	7.04	(µM)	1.56	0.68	%	CHO-K1	109.47	Non-Cytotoxic	0.83	1.14
20131009 Plate 3	TX005664	p,p'-DDD	PPDDD	–	24 hours	48 hours	8.8	(µM)	2.7	0.84	%	CHO-K1	114.83	Non-Cytotoxic	1.44	1.41
20131009 Plate 3	TX005664	p,p'-DDD	PPDDD	–	24 hours	48 hours	11	(µM)	2.22	0.92	%	CHO-K1	153.11	Non-Cytotoxic	1.18	1.55
20131009 Plate 3	TX005664	p,p'-DDD	PPDDD	–	24 hours	48 hours	13.7	(µM)	2.44	0.92	%	CHO-K1	105.12	Non-Cytotoxic	1.3	1.55
20131009 Plate 3	TX005664	p,p'-DDD	PPDDD	–	24 hours	48 hours	17.2	(µM)	2.28	0.9	%	CHO-K1	97.37	Non-Cytotoxic	1.21	1.51
20131009 Plate 3	TX005664	p,p'-DDD	PPDDD	–	24 hours	48 hours	21.5	(µM)	2.64	0.8	%	CHO-K1	121.43	Non-Cytotoxic	1.41	1.35
20131009 Plate 3	TX005664	p,p'-DDD	PPDDD	–	24 hours	48 hours	26.8	(µM)	2.18	0.9	%	CHO-K1	119.37	Non-Cytotoxic	1.16	1.51
20131009 Plate 3	TX005664	p,p'-DDD	PPDDD	–	24 hours	48 hours	33.6	(µM)	2.28	0.7	%	CHO-K1	130.42	Non-Cytotoxic	1.21	1.18
20131009 Plate 3	TX005664	p,p'-DDD	PPDDD	–	24 hours	48 hours	41.9	(µM)	2.04	0.94	%	CHO-K1	116.09	Non-Cytotoxic	1.09	1.58
20131009 Plate 3	TX005664	p,p'-DDD	PPDDD	–	24 hours	48 hours	52.4	(µM)	2	0.78	%	CHO-K1	110.04	Non-Cytotoxic	1.07	1.31
20131009 Plate 3	TX005664	p,p'-DDD	PPDDD	–	24 hours	48 hours	65.5	(µM)	2.36	0.82	%	CHO-K1	85.54	Non-Cytotoxic	1.26	1.38
20131009 Plate 3	TX005664	p,p'-DDD	PPDDD	–	24 hours	48 hours	81.9	(µM)	1.78	0.96	%	CHO-K1	96.04	Non-Cytotoxic	0.95	1.62
20131009 Plate 3	TX005664	p,p'-DDD	PPDDD	–	24 hours	48 hours	102	(µM)	2.78	0.64	%	CHO-K1	102.07	Non-Cytotoxic	1.48	1.08
20131009 Plate 3	TX005664	p,p'-DDD	PPDDD	–	24 hours	48 hours	128	(µM)	2.6	0.8	%	CHO-K1	73.62	Non-Cytotoxic	1.39	1.35
20131009 Plate 3	TX005664	p,p'-DDD	PPDDD	–	24 hours	48 hours	160	(µM)	3.46	0.56	%	CHO-K1	71.62	Non-Cytotoxic	1.84	0.94
20131009 Plate 3	TX005664	p,p'-DDD	PPDDD	+	3-4 hours	27-28 hours	0	(µM)	1.15	0.18	%	CHO-K1	100	Non-Cytotoxic	1	1
20131009 Plate 3	TX005664	p,p'-DDD	PPDDD	+	3-4 hours	27-28 hours	4.5	(µM)	1.46	0.18	%	CHO-K1	133.55	Non-Cytotoxic	1.27	1
20131009 Plate 3	TX005664	p,p'-DDD	PPDDD	+	3-4 hours	27-28 hours	5.63	(µM)	1.38	0.22	%	CHO-K1	124.95	Non-Cytotoxic	1.2	1.23
20131009 Plate 3	TX005664	p,p'-DDD	PPDDD	+	3-4 hours	27-28 hours	7.04	(µM)	1.26	0.26	%	CHO-K1	107.15	Non-Cytotoxic	1.1	1.45
20131009 Plate 3	TX005664	p,p'-DDD	PPDDD	+	3-4 hours	27-28 hours	8.8	(µM)	1.12	0.18	%	CHO-K1	134.03	Non-Cytotoxic	0.98	1
20131009 Plate 3	TX005664	p,p'-DDD	PPDDD	+	3-4 hours	27-28 hours	11	(µM)	1	0.24	%	CHO-K1	131.64	Non-Cytotoxic	0.87	1.34
20131009 Plate 3	TX005664	p,p'-DDD	PPDDD	+	3-4 hours	27-28 hours	13.7	(µM)	1.06	0.16	%	CHO-K1	151.06	Non-Cytotoxic	0.92	0.89
20131009 Plate 3	TX005664	p,p'-DDD	PPDDD	+	3-4 hours	27-28 hours	17.2	(µM)	1.38	0.14	%	CHO-K1	189.02	Non-Cytotoxic	1.2	0.78
20131009 Plate 3	TX005664	p,p'-DDD	PPDDD	+	3-4 hours	27-28 hours	21.5	(µM)	0.72	0.22	%	CHO-K1	144.55	Non-Cytotoxic	0.63	1.23
20131009 Plate 3	TX005664	p,p'-DDD	PPDDD	+	3-4 hours	27-28 hours	26.8	(µM)	1.32	0.18	%	CHO-K1	113.41	Non-Cytotoxic	1.15	1
20131009 Plate 3	TX005664	p,p'-DDD	PPDDD	+	3-4 hours	27-28 hours	33.6	(µM)	1.68	0.3	%	CHO-K1	99.89	Non-Cytotoxic	1.47	1.67
20131009 Plate 3	TX005664	p,p'-DDD	PPDDD	+	3-4 hours	27-28 hours	41.9	(µM)	0.9	0.2	%	CHO-K1	129.33	Non-Cytotoxic	0.78	1.12
20131009 Plate 3	TX005664	p,p'-DDD	PPDDD	+	3-4 hours	27-28 hours	52.4	(µM)	1.12	0.12	%	CHO-K1	110.03	Non-Cytotoxic	0.98	0.67
20131009 Plate 3	TX005664	p,p'-DDD	PPDDD	+	3-4 hours	27-28 hours	65.5	(µM)	1.18	0.12	%	CHO-K1	94.51	Non-Cytotoxic	1.03	0.67
20131009 Plate 3	TX005664	p,p'-DDD	PPDDD	+	3-4 hours	27-28 hours	81.9	(µM)	1.02	0.2	%	CHO-K1	112.72	Non-Cytotoxic	0.89	1.12
20131009 Plate 3	TX005664	p,p'-DDD	PPDDD	+	3-4 hours	27-28 hours	102	(µM)	1.3	0.08	%	CHO-K1	100.71	Non-Cytotoxic	1.13	0.45
20131009 Plate 3	TX005664	p,p'-DDD	PPDDD	+	3-4 hours	27-28 hours	128	(µM)	1.3	0.18	%	CHO-K1	103.54	Non-Cytotoxic	1.13	1
20131009 Plate 3	TX005664	p,p'-DDD	PPDDD	+	3-4 hours	27-28 hours	160	(µM)	1.74	0.36	%	CHO-K1	84.93	Non-Cytotoxic	1.52	2.01
20131009 Plate 3	TX005664	p,p'-DDD	PPDDD	+	3-4 hours	27-28 hours	200	(µM)	2.93	0.38	%	CHO-K1	45.23	Adequate	2.56	2.11
20130909 Plate 1	TX001360	2,5-Dimethylphenol	25DMP	–	24 hours	48 hours	0	(µM)	1.64	0.46	%	CHO-K1	100	Non-Cytotoxic	1	1
20130909 Plate 1	TX001360	2,5-Dimethylphenol	25DMP	–	24 hours	48 hours	4.53	(µM)	2.12	0.52	%	CHO-K1	132.39	Non-Cytotoxic	1.29	1.12
20130909 Plate 1	TX001360	2,5-Dimethylphenol	25DMP	–	24 hours	48 hours	5.66	(µM)	1.84	0.46	%	CHO-K1	119.49	Non-Cytotoxic	1.12	0.99
20130909 Plate 1	TX001360	2,5-Dimethylphenol	25DMP	–	24 hours	48 hours	7.07	(µM)	1.28	0.52	%	CHO-K1	127.03	Non-Cytotoxic	0.78	1.12
20130909 Plate 1	TX001360	2,5-Dimethylphenol	25DMP	–	24 hours	48 hours	8.84	(µM)	1	0.34	%	CHO-K1	116.53	Non-Cytotoxic	0.61	0.73
20130909 Plate 1	TX001360	2,5-Dimethylphenol	25DMP	–	24 hours	48 hours	11.1	(µM)	1.04	0.72	%	CHO-K1	114.63	Non-Cytotoxic	0.64	1.56
20130909 Plate 1	TX001360	2,5-Dimethylphenol	25DMP	–	24 hours	48 hours	13.8	(µM)	1.54	0.84	%	CHO-K1	116.53	Non-Cytotoxic	0.94	1.81
20130909 Plate 1	TX001360	2,5-Dimethylphenol	25DMP	–	24 hours	48 hours	17.3	(µM)	1.7	0.38	%	CHO-K1	127.03	Non-Cytotoxic	1.04	0.82
20130909 Plate 1	TX001360	2,5-Dimethylphenol	25DMP	–	24 hours	48 hours	21.6	(µM)	0.78	0.62	%	CHO-K1	116.53	Non-Cytotoxic	0.48	1.34
20130909 Plate 1	TX001360	2,5-Dimethylphenol	25DMP	–	24 hours	48 hours	27	(µM)	1.36	0.7	%	CHO-K1	122.61	Non-Cytotoxic	0.83	1.51
20130909 Plate 1	TX001360	2,5-Dimethylphenol	25DMP	–	24 hours	48 hours	33.7	(µM)	1.8	0.68	%	CHO-K1	153.26	Non-Cytotoxic	1.1	1.47
20130909 Plate 1	TX001360	2,5-Dimethylphenol	25DMP	–	24 hours	48 hours	42.2	(µM)	2.12	0.82	%	CHO-K1	123.14	Non-Cytotoxic	1.29	1.77
20130909 Plate 1	TX001360	2,5-Dimethylphenol	25DMP	–	24 hours	48 hours	52.7	(µM)	2.22	0.7	%	CHO-K1	128.18	Non-Cytotoxic	1.36	1.51
20130909 Plate 1	TX001360	2,5-Dimethylphenol	25DMP	–	24 hours	48 hours	65.9	(µM)	3.1	1.06	%	CHO-K1	126.46	Non-Cytotoxic	1.89	2.29
20130909 Plate 1	TX001360	2,5-Dimethylphenol	25DMP	–	24 hours	48 hours	82.3	(µM)	2.8	0.72	%	CHO-K1	111.9	Non-Cytotoxic	1.71	1.56
20130909 Plate 1	TX001360	2,5-Dimethylphenol	25DMP	–	24 hours	48 hours	103	(µM)	3.02	1.26	%	CHO-K1	119.49	Non-Cytotoxic	1.84	2.72
20130909 Plate 1	TX001360	2,5-Dimethylphenol	25DMP	–	24 hours	48 hours	129	(µM)	3.46	1.26	%	CHO-K1	94.95	Non-Cytotoxic	2.11	2.72
20130909 Plate 1	TX001360	2,5-Dimethylphenol	25DMP	–	24 hours	48 hours	161	(µM)	2.18	0.98	%	CHO-K1	104.06	Non-Cytotoxic	1.33	2.12
20130909 Plate 1	TX001360	2,5-Dimethylphenol	25DMP	–	24 hours	48 hours	201	(µM)	3.28	1.28	%	CHO-K1	90.38	Non-Cytotoxic	2	2.77
20130909 Plate 1	TX001360	2,5-Dimethylphenol	25DMP	+	3-4 hours	27-28 hours	0	(µM)	1.43	0.23	%	CHO-K1	100	Non-Cytotoxic	1	1
20130909 Plate 1	TX001360	2,5-Dimethylphenol	25DMP	+	3-4 hours	27-28 hours	4.53	(µM)	1.32	0.14	%	CHO-K1	167.53	Non-Cytotoxic	0.93	0.61
20130909 Plate 1	TX001360	2,5-Dimethylphenol	25DMP	+	3-4 hours	27-28 hours	5.66	(µM)	1.46	0.32	%	CHO-K1	178.83	Non-Cytotoxic	1.02	1.4
20130909 Plate 1	TX001360	2,5-Dimethylphenol	25DMP	+	3-4 hours	27-28 hours	7.07	(µM)	1.18	0.28	%	CHO-K1	131.31	Non-Cytotoxic	0.83	1.23
20130909 Plate 1	TX001360	2,5-Dimethylphenol	25DMP	+	3-4 hours	27-28 hours	8.84	(µM)	1.56	0.28	%	CHO-K1	112.98	Non-Cytotoxic	1.09	1.23
20130909 Plate 1	TX001360	2,5-Dimethylphenol	25DMP	+	3-4 hours	27-28 hours	11.1	(µM)	1.7	0.34	%	CHO-K1	149.87	Non-Cytotoxic	1.19	1.49
20130909 Plate 1	TX001360	2,5-Dimethylphenol	25DMP	+	3-4 hours	27-28 hours	13.8	(µM)	1.34	0.42	%	CHO-K1	147.97	Non-Cytotoxic	0.94	1.84
20130909 Plate 1	TX001360	2,5-Dimethylphenol	25DMP	+	3-4 hours	27-28 hours	17.3	(µM)	1.36	0.28	%	CHO-K1	153.83	Non-Cytotoxic	0.95	1.23
20130909 Plate 1	TX001360	2,5-Dimethylphenol	25DMP	+	3-4 hours	27-28 hours	21.6	(µM)	1.3	0.18	%	CHO-K1	113.65	Non-Cytotoxic	0.91	0.79
20130909 Plate 1	TX001360	2,5-Dimethylphenol	25DMP	+	3-4 hours	27-28 hours	27	(µM)	1.78	0.28	%	CHO-K1	138.48	Non-Cytotoxic	1.25	1.23
20130909 Plate 1	TX001360	2,5-Dimethylphenol	25DMP	+	3-4 hours	27-28 hours	33.7	(µM)	1.64	0.4	%	CHO-K1	136.85	Non-Cytotoxic	1.15	1.75
20130909 Plate 1	TX001360	2,5-Dimethylphenol	25DMP	+	3-4 hours	27-28 hours	42.2	(µM)	1.34	0.12	%	CHO-K1	141.5	Non-Cytotoxic	0.94	0.53
20130909 Plate 1	TX001360	2,5-Dimethylphenol	25DMP	+	3-4 hours	27-28 hours	52.7	(µM)	2.12	0.22	%	CHO-K1	132.5	Non-Cytotoxic	1.49	0.96
20130909 Plate 1	TX001360	2,5-Dimethylphenol	25DMP	+	3-4 hours	27-28 hours	65.9	(µM)	1.82	0.38	%	CHO-K1	125.11	Non-Cytotoxic	1.28	1.66
20130909 Plate 1	TX001360	2,5-Dimethylphenol	25DMP	+	3-4 hours	27-28 hours	82.3	(µM)	1.48	0.22	%	CHO-K1	102.1	Non-Cytotoxic	1.04	0.96
20130909 Plate 1	TX001360	2,5-Dimethylphenol	25DMP	+	3-4 hours	27-28 hours	103	(µM)	1.68	0.44	%	CHO-K1	137.5	Non-Cytotoxic	1.18	1.93
20130909 Plate 1	TX001360	2,5-Dimethylphenol	25DMP	+	3-4 hours	27-28 hours	129	(µM)	1.46	0.16	%	CHO-K1	118.74	Non-Cytotoxic	1.02	0.7
20130909 Plate 1	TX001360	2,5-Dimethylphenol	25DMP	+	3-4 hours	27-28 hours	161	(µM)	2.08	0.16	%	CHO-K1	132.2	Non-Cytotoxic	1.46	0.7
20130909 Plate 1	TX001360	2,5-Dimethylphenol	25DMP	+	3-4 hours	27-28 hours	201	(µM)	1.9	0.34	%	CHO-K1	113.87	Non-Cytotoxic	1.33	1.49
20130909 Plate 1	TX004359	Allura Red C.I.16035	ALRCI16035	–	24 hours	48 hours	0	(µM)	1.64	0.46	%	CHO-K1	100	Non-Cytotoxic	1	1
20130909 Plate 1	TX004359	Allura Red C.I.16035	ALRCI16035	–	24 hours	48 hours	4.5	(µM)	1.42	0.3	%	CHO-K1	109.3	Non-Cytotoxic	0.87	0.65
20130909 Plate 1	TX004359	Allura Red C.I.16035	ALRCI16035	–	24 hours	48 hours	5.63	(µM)	1.98	0.58	%	CHO-K1	123.14	Non-Cytotoxic	1.21	1.25
20130909 Plate 1	TX004359	Allura Red C.I.16035	ALRCI16035	–	24 hours	48 hours	7.04	(µM)	1.36	0.6	%	CHO-K1	102.17	Non-Cytotoxic	0.83	1.3
20130909 Plate 1	TX004359	Allura Red C.I.16035	ALRCI16035	–	24 hours	48 hours	8.8	(µM)	1.02	0.62	%	CHO-K1	114.63	Non-Cytotoxic	0.62	1.34
20130909 Plate 1	TX004359	Allura Red C.I.16035	ALRCI16035	–	24 hours	48 hours	11	(µM)	1.76	0.36	%	CHO-K1	108.05	Non-Cytotoxic	1.08	0.78
20130909 Plate 1	TX004359	Allura Red C.I.16035	ALRCI16035	–	24 hours	48 hours	13.7	(µM)	1.26	0.74	%	CHO-K1	122.08	Non-Cytotoxic	0.77	1.6
20130909 Plate 1	TX004359	Allura Red C.I.16035	ALRCI16035	–	24 hours	48 hours	17.2	(µM)	1.34	0.78	%	CHO-K1	104.83	Non-Cytotoxic	0.82	1.69
20130909 Plate 1	TX004359	Allura Red C.I.16035	ALRCI16035	–	24 hours	48 hours	21.5	(µM)	1.36	0.54	%	CHO-K1	107.22	Non-Cytotoxic	0.83	1.17
20130909 Plate 1	TX004359	Allura Red C.I.16035	ALRCI16035	–	24 hours	48 hours	33.6	(µM)	51.67	1.67	%	CHO-K1	0.72	Cytotoxic	Cytotoxic	Cytotoxic
20130909 Plate 1	TX004359	Allura Red C.I.16035	ALRCI16035	–	24 hours	48 hours	41.9	(µM)	1.84	0.52	%	CHO-K1	45.78	Adequate	1.12	1.12
20130909 Plate 1	TX004359	Allura Red C.I.16035	ALRCI16035	–	24 hours	48 hours	52.4	(µM)	7.65	0.62	%	CHO-K1	7.16	Cytotoxic	Cytotoxic	Cytotoxic
20130909 Plate 1	TX004359	Allura Red C.I.16035	ALRCI16035	–	24 hours	48 hours	65.5	(µM)	51.72	6.9	%	CHO-K1	0.27	Cytotoxic	Cytotoxic	Cytotoxic
20130909 Plate 1	TX004359	Allura Red C.I.16035	ALRCI16035	+	3-4 hours	27-28 hours	0	(µM)	1.43	0.23	%	CHO-K1	100	Non-Cytotoxic	1	1
20130909 Plate 1	TX004359	Allura Red C.I.16035	ALRCI16035	+	3-4 hours	27-28 hours	4.5	(µM)	1.5	0.3	%	CHO-K1	155.47	Non-Cytotoxic	1.05	1.31
20130909 Plate 1	TX004359	Allura Red C.I.16035	ALRCI16035	+	3-4 hours	27-28 hours	5.63	(µM)	1.54	0.12	%	CHO-K1	121.46	Non-Cytotoxic	1.08	0.53
20130909 Plate 1	TX004359	Allura Red C.I.16035	ALRCI16035	+	3-4 hours	27-28 hours	7.04	(µM)	1.26	0.14	%	CHO-K1	108.16	Non-Cytotoxic	0.88	0.61
20130909 Plate 1	TX004359	Allura Red C.I.16035	ALRCI16035	+	3-4 hours	27-28 hours	8.8	(µM)	1.2	0.14	%	CHO-K1	92.25	Non-Cytotoxic	0.84	0.61
20130909 Plate 1	TX004359	Allura Red C.I.16035	ALRCI16035	+	3-4 hours	27-28 hours	11	(µM)	1.2	0.28	%	CHO-K1	109.38	Non-Cytotoxic	0.84	1.23
20130909 Plate 1	TX004359	Allura Red C.I.16035	ALRCI16035	+	3-4 hours	27-28 hours	13.7	(µM)	1.02	0.18	%	CHO-K1	111.69	Non-Cytotoxic	0.72	0.79
20130909 Plate 1	TX004359	Allura Red C.I.16035	ALRCI16035	+	3-4 hours	27-28 hours	17.2	(µM)	1.7	0.24	%	CHO-K1	112.12	Non-Cytotoxic	1.19	1.05
20130909 Plate 1	TX004359	Allura Red C.I.16035	ALRCI16035	+	3-4 hours	27-28 hours	21.5	(µM)	1.04	0.2	%	CHO-K1	105.42	Non-Cytotoxic	0.73	0.88
20130909 Plate 1	TX004359	Allura Red C.I.16035	ALRCI16035	+	3-4 hours	27-28 hours	26.8	(µM)	1.42	0.28	%	CHO-K1	159.73	Non-Cytotoxic	1	1.23
20130909 Plate 1	TX004359	Allura Red C.I.16035	ALRCI16035	+	3-4 hours	27-28 hours	33.6	(µM)	1.1	0.22	%	CHO-K1	123	Non-Cytotoxic	0.77	0.96
20130909 Plate 1	TX004359	Allura Red C.I.16035	ALRCI16035	+	3-4 hours	27-28 hours	41.9	(µM)	1.26	0.28	%	CHO-K1	143.95	Non-Cytotoxic	0.88	1.23
20130909 Plate 1	TX004359	Allura Red C.I.16035	ALRCI16035	+	3-4 hours	27-28 hours	52.4	(µM)	1.06	0.16	%	CHO-K1	132.5	Non-Cytotoxic	0.74	0.7
20130909 Plate 1	TX004359	Allura Red C.I.16035	ALRCI16035	+	3-4 hours	27-28 hours	65.5	(µM)	1.22	0.3	%	CHO-K1	103.55	Non-Cytotoxic	0.86	1.31
20130909 Plate 1	TX004359	Allura Red C.I.16035	ALRCI16035	+	3-4 hours	27-28 hours	81.9	(µM)	1.48	0.22	%	CHO-K1	118.5	Non-Cytotoxic	1.04	0.96
20130909 Plate 1	TX004359	Allura Red C.I.16035	ALRCI16035	+	3-4 hours	27-28 hours	102	(µM)	1.16	0.2	%	CHO-K1	108.16	Non-Cytotoxic	0.81	0.88
20130909 Plate 1	TX004359	Allura Red C.I.16035	ALRCI16035	+	3-4 hours	27-28 hours	128	(µM)	1.14	0.28	%	CHO-K1	104.67	Non-Cytotoxic	0.8	1.23
20130909 Plate 1	TX004359	Allura Red C.I.16035	ALRCI16035	+	3-4 hours	27-28 hours	160	(µM)	2.22	0.32	%	CHO-K1	115.9	Non-Cytotoxic	1.56	1.4
20130909 Plate 1	TX004359	Allura Red C.I.16035	ALRCI16035	+	3-4 hours	27-28 hours	200	(µM)	1.14	0.24	%	CHO-K1	100.34	Non-Cytotoxic	0.8	1.05
20130909 Plate 1	TX001889	Cyclohexylamine	CHAM	–	24 hours	48 hours	0	(µM)	1.64	0.46	%	CHO-K1	100	Non-Cytotoxic	1	1
20130909 Plate 1	TX001889	Cyclohexylamine	CHAM	–	24 hours	48 hours	4.55	(µM)	1.84	0.7	%	CHO-K1	147.64	Non-Cytotoxic	1.12	1.51
20130909 Plate 1	TX001889	Cyclohexylamine	CHAM	–	24 hours	48 hours	5.69	(µM)	1.18	0.38	%	CHO-K1	132.39	Non-Cytotoxic	0.72	0.82
20130909 Plate 1	TX001889	Cyclohexylamine	CHAM	–	24 hours	48 hours	7.11	(µM)	1.72	0.3	%	CHO-K1	132.39	Non-Cytotoxic	1.05	0.65
20130909 Plate 1	TX001889	Cyclohexylamine	CHAM	–	24 hours	48 hours	8.88	(µM)	2.54	0.68	%	CHO-K1	130.56	Non-Cytotoxic	1.55	1.47
20130909 Plate 1	TX001889	Cyclohexylamine	CHAM	–	24 hours	48 hours	11.1	(µM)	1.82	0.62	%	CHO-K1	132.39	Non-Cytotoxic	1.11	1.34
20130909 Plate 1	TX001889	Cyclohexylamine	CHAM	–	24 hours	48 hours	13.9	(µM)	1.3	0.48	%	CHO-K1	126.46	Non-Cytotoxic	0.79	1.04
20130909 Plate 1	TX001889	Cyclohexylamine	CHAM	–	24 hours	48 hours	17.4	(µM)	1.92	0.44	%	CHO-K1	132.39	Non-Cytotoxic	1.17	0.95
20130909 Plate 1	TX001889	Cyclohexylamine	CHAM	–	24 hours	48 hours	21.7	(µM)	1.62	0.36	%	CHO-K1	113.71	Non-Cytotoxic	0.99	0.78
20130909 Plate 1	TX001889	Cyclohexylamine	CHAM	–	24 hours	48 hours	27.1	(µM)	1.86	0.76	%	CHO-K1	122.08	Non-Cytotoxic	1.14	1.64
20130909 Plate 1	TX001889	Cyclohexylamine	CHAM	–	24 hours	48 hours	33.9	(µM)	1.54	0.66	%	CHO-K1	134.93	Non-Cytotoxic	0.94	1.43
20130909 Plate 1	TX001889	Cyclohexylamine	CHAM	–	24 hours	48 hours	42.4	(µM)	2.1	0.84	%	CHO-K1	125.33	Non-Cytotoxic	1.28	1.81
20130909 Plate 1	TX001889	Cyclohexylamine	CHAM	–	24 hours	48 hours	53	(µM)	1.6	0.96	%	CHO-K1	111.46	Non-Cytotoxic	0.98	2.07
20130909 Plate 1	TX001889	Cyclohexylamine	CHAM	–	24 hours	48 hours	66.2	(µM)	2.44	1.02	%	CHO-K1	105.62	Non-Cytotoxic	1.49	2.2
20130909 Plate 1	TX001889	Cyclohexylamine	CHAM	–	24 hours	48 hours	82.7	(µM)	2.5	0.74	%	CHO-K1	95.59	Non-Cytotoxic	1.53	1.6
20130909 Plate 1	TX001889	Cyclohexylamine	CHAM	–	24 hours	48 hours	103	(µM)	2.2	1.12	%	CHO-K1	108.46	Non-Cytotoxic	1.34	2.42
20130909 Plate 1	TX001889	Cyclohexylamine	CHAM	–	24 hours	48 hours	129	(µM)	2.96	1.22	%	CHO-K1	117.99	Non-Cytotoxic	1.81	2.64
20130909 Plate 1	TX001889	Cyclohexylamine	CHAM	–	24 hours	48 hours	162	(µM)	2.98	1.26	%	CHO-K1	120	Non-Cytotoxic	1.82	2.72
20130909 Plate 1	TX001889	Cyclohexylamine	CHAM	–	24 hours	48 hours	202	(µM)	2.68	1.62	%	CHO-K1	100.36	Non-Cytotoxic	1.64	3.5
20130909 Plate 1	TX001889	Cyclohexylamine	CHAM	+	3-4 hours	27-28 hours	0	(µM)	1.43	0.23	%	CHO-K1	100	Non-Cytotoxic	1	1
20130909 Plate 1	TX001889	Cyclohexylamine	CHAM	+	3-4 hours	27-28 hours	4.55	(µM)	1.12	0.08	%	CHO-K1	142.54	Non-Cytotoxic	0.79	0.35
20130909 Plate 1	TX001889	Cyclohexylamine	CHAM	+	3-4 hours	27-28 hours	5.69	(µM)	1.82	0.4	%	CHO-K1	138.81	Non-Cytotoxic	1.28	1.75
20130909 Plate 1	TX001889	Cyclohexylamine	CHAM	+	3-4 hours	27-28 hours	7.11	(µM)	1.7	0.2	%	CHO-K1	129.27	Non-Cytotoxic	1.19	0.88
20130909 Plate 1	TX001889	Cyclohexylamine	CHAM	+	3-4 hours	27-28 hours	8.88	(µM)	1.84	0.38	%	CHO-K1	116.14	Non-Cytotoxic	1.29	1.66
20130909 Plate 1	TX001889	Cyclohexylamine	CHAM	+	3-4 hours	27-28 hours	11.1	(µM)	1.34	0.3	%	CHO-K1	123.26	Non-Cytotoxic	0.94	1.31
20130909 Plate 1	TX001889	Cyclohexylamine	CHAM	+	3-4 hours	27-28 hours	13.9	(µM)	2.1	0.3	%	CHO-K1	140.48	Non-Cytotoxic	1.47	1.31
20130909 Plate 1	TX001889	Cyclohexylamine	CHAM	+	3-4 hours	27-28 hours	17.4	(µM)	1.24	0.1	%	CHO-K1	107.96	Non-Cytotoxic	0.87	0.44
20130909 Plate 1	TX001889	Cyclohexylamine	CHAM	+	3-4 hours	27-28 hours	21.7	(µM)	1.64	0.22	%	CHO-K1	116.6	Non-Cytotoxic	1.15	0.96
20130909 Plate 1	TX001889	Cyclohexylamine	CHAM	+	3-4 hours	27-28 hours	27.1	(µM)	1.22	0.26	%	CHO-K1	175.6	Non-Cytotoxic	0.86	1.14
20130909 Plate 1	TX001889	Cyclohexylamine	CHAM	+	3-4 hours	27-28 hours	33.9	(µM)	1.72	0.18	%	CHO-K1	134.33	Non-Cytotoxic	1.21	0.79
20130909 Plate 1	TX001889	Cyclohexylamine	CHAM	+	3-4 hours	27-28 hours	42.4	(µM)	1.34	0.24	%	CHO-K1	135.27	Non-Cytotoxic	0.94	1.05
20130909 Plate 1	TX001889	Cyclohexylamine	CHAM	+	3-4 hours	27-28 hours	53	(µM)	1.48	0.34	%	CHO-K1	143.24	Non-Cytotoxic	1.04	1.49
20130909 Plate 1	TX001889	Cyclohexylamine	CHAM	+	3-4 hours	27-28 hours	66.2	(µM)	0.98	0.24	%	CHO-K1	120.7	Non-Cytotoxic	0.69	1.05
20130909 Plate 1	TX001889	Cyclohexylamine	CHAM	+	3-4 hours	27-28 hours	82.7	(µM)	1.24	0.22	%	CHO-K1	111.05	Non-Cytotoxic	0.87	0.96
20130909 Plate 1	TX001889	Cyclohexylamine	CHAM	+	3-4 hours	27-28 hours	103	(µM)	1.6	0.2	%	CHO-K1	99.83	Non-Cytotoxic	1.12	0.88
20130909 Plate 1	TX001889	Cyclohexylamine	CHAM	+	3-4 hours	27-28 hours	129	(µM)	1.66	0.28	%	CHO-K1	129.84	Non-Cytotoxic	1.16	1.23
20130909 Plate 1	TX001889	Cyclohexylamine	CHAM	+	3-4 hours	27-28 hours	162	(µM)	2.34	0.34	%	CHO-K1	99.83	Non-Cytotoxic	1.64	1.49
20130909 Plate 1	TX001889	Cyclohexylamine	CHAM	+	3-4 hours	27-28 hours	202	(µM)	2.04	0.2	%	CHO-K1	118.74	Non-Cytotoxic	1.43	0.88
20130909 Plate 1	TX009795	Raloxifene hydrochloride	RFHCL	–	24 hours	48 hours	0	(µM)	1.64	0.46	%	CHO-K1	100	Non-Cytotoxic	1	1
20130909 Plate 1	TX009795	Raloxifene hydrochloride	RFHCL	–	24 hours	48 hours	4.5	(µM)	1.64	0.5	%	CHO-K1	128.18	Non-Cytotoxic	1	1.08
20130909 Plate 1	TX009795	Raloxifene hydrochloride	RFHCL	–	24 hours	48 hours	5.63	(µM)	1.36	0.54	%	CHO-K1	106.42	Non-Cytotoxic	0.83	1.17
20130909 Plate 1	TX009795	Raloxifene hydrochloride	RFHCL	–	24 hours	48 hours	7.04	(µM)	1.98	0.58	%	CHO-K1	117.5	Non-Cytotoxic	1.21	1.25
20130909 Plate 1	TX009795	Raloxifene hydrochloride	RFHCL	–	24 hours	48 hours	8.8	(µM)	1.98	0.6	%	CHO-K1	97.92	Non-Cytotoxic	1.21	1.3
20130909 Plate 1	TX009795	Raloxifene hydrochloride	RFHCL	–	24 hours	48 hours	11	(µM)	2	0.64	%	CHO-K1	106.42	Non-Cytotoxic	1.22	1.38
20130909 Plate 1	TX009795	Raloxifene hydrochloride	RFHCL	–	24 hours	48 hours	13.7	(µM)	1.94	0.8	%	CHO-K1	102.17	Non-Cytotoxic	1.18	1.73
20130909 Plate 1	TX009795	Raloxifene hydrochloride	RFHCL	–	24 hours	48 hours	17.2	(µM)	1.74	0.72	%	CHO-K1	102.17	Non-Cytotoxic	1.06	1.56
20130909 Plate 1	TX009795	Raloxifene hydrochloride	RFHCL	–	24 hours	48 hours	21.5	(µM)	2.18	0.74	%	CHO-K1	91.86	Non-Cytotoxic	1.33	1.6
20130909 Plate 1	TX009795	Raloxifene hydrochloride	RFHCL	–	24 hours	48 hours	26.8	(µM)	2.08	5.4	%	CHO-K1	75.4	Non-Cytotoxic	1.27	11.67
20130909 Plate 1	TX009795	Raloxifene hydrochloride	RFHCL	–	24 hours	48 hours	33.6	(µM)	2.58	2.64	%	CHO-K1	112.35	Non-Cytotoxic	1.58	5.7
20130909 Plate 1	TX009795	Raloxifene hydrochloride	RFHCL	–	24 hours	48 hours	41.9	(µM)	3.76	5.94	%	CHO-K1	87.04	Non-Cytotoxic	2.3	12.83
20130909 Plate 1	TX009795	Raloxifene hydrochloride	RFHCL	–	24 hours	48 hours	52.4	(µM)	5.58	11.66	%	CHO-K1	60.52	Non-Cytotoxic	3.41	25.19
20130909 Plate 1	TX009795	Raloxifene hydrochloride	RFHCL	–	24 hours	48 hours	65.5	(µM)	7.81	5.91	%	CHO-K1	40.6	Adequate	4.77	12.76
20130909 Plate 1	TX009795	Raloxifene hydrochloride	RFHCL	–	24 hours	48 hours	81.9	(µM)	6.78	1	%	CHO-K1	37.31	Cytotoxic	Cytotoxic	Cytotoxic
20130909 Plate 1	TX009795	Raloxifene hydrochloride	RFHCL	–	24 hours	48 hours	102	(µM)	2.18	0.28	%	CHO-K1	35.42	Cytotoxic	Cytotoxic	Cytotoxic
20130909 Plate 1	TX009795	Raloxifene hydrochloride	RFHCL	–	24 hours	48 hours	128	(µM)	0.94	0	%	CHO-K1	5.8	Cytotoxic	Cytotoxic	Cytotoxic
20130909 Plate 1	TX009795	Raloxifene hydrochloride	RFHCL	–	24 hours	48 hours	160	(µM)	0	0	%	CHO-K1	0.01	Cytotoxic	Cytotoxic	Cytotoxic
20130909 Plate 1	TX009795	Raloxifene hydrochloride	RFHCL	–	24 hours	48 hours	200	(µM)	4.35	0	%	CHO-K1	0.35	Cytotoxic	Cytotoxic	Cytotoxic
20130909 Plate 1	TX009795	Raloxifene hydrochloride	RFHCL	+	3-4 hours	27-28 hours	0	(µM)	1.43	0.23	%	CHO-K1	100	Non-Cytotoxic	1	1
20130909 Plate 1	TX009795	Raloxifene hydrochloride	RFHCL	+	3-4 hours	27-28 hours	4.5	(µM)	1.06	0.16	%	CHO-K1	124.04	Non-Cytotoxic	0.74	0.7
20130909 Plate 1	TX009795	Raloxifene hydrochloride	RFHCL	+	3-4 hours	27-28 hours	5.63	(µM)	1.28	0.24	%	CHO-K1	114.54	Non-Cytotoxic	0.9	1.05
20130909 Plate 1	TX009795	Raloxifene hydrochloride	RFHCL	+	3-4 hours	27-28 hours	7.04	(µM)	1.46	0.18	%	CHO-K1	115.9	Non-Cytotoxic	1.02	0.79
20130909 Plate 1	TX009795	Raloxifene hydrochloride	RFHCL	+	3-4 hours	27-28 hours	8.8	(µM)	1.74	0.22	%	CHO-K1	110.21	Non-Cytotoxic	1.22	0.96
20130909 Plate 1	TX009795	Raloxifene hydrochloride	RFHCL	+	3-4 hours	27-28 hours	11	(µM)	1.38	0.2	%	CHO-K1	95.42	Non-Cytotoxic	0.97	0.88
20130909 Plate 1	TX009795	Raloxifene hydrochloride	RFHCL	+	3-4 hours	27-28 hours	13.7	(µM)	1.26	0.32	%	CHO-K1	98.65	Non-Cytotoxic	0.88	1.4
20130909 Plate 1	TX009795	Raloxifene hydrochloride	RFHCL	+	3-4 hours	27-28 hours	17.2	(µM)	1.14	0.22	%	CHO-K1	79.75	Non-Cytotoxic	0.8	0.96
20130909 Plate 1	TX009795	Raloxifene hydrochloride	RFHCL	+	3-4 hours	27-28 hours	21.5	(µM)	1.04	0.18	%	CHO-K1	90.11	Non-Cytotoxic	0.73	0.79
20130909 Plate 1	TX009795	Raloxifene hydrochloride	RFHCL	+	3-4 hours	27-28 hours	26.8	(µM)	1.3	0.24	%	CHO-K1	141.16	Non-Cytotoxic	0.91	1.05
20130909 Plate 1	TX009795	Raloxifene hydrochloride	RFHCL	+	3-4 hours	27-28 hours	33.6	(µM)	1.08	0.38	%	CHO-K1	104.11	Non-Cytotoxic	0.76	1.66
20130909 Plate 1	TX009795	Raloxifene hydrochloride	RFHCL	+	3-4 hours	27-28 hours	41.9	(µM)	1.64	0.3	%	CHO-K1	111.9	Non-Cytotoxic	1.15	1.31
20130909 Plate 1	TX009795	Raloxifene hydrochloride	RFHCL	+	3-4 hours	27-28 hours	52.4	(µM)	1.4	0.3	%	CHO-K1	91.24	Non-Cytotoxic	0.98	1.31
20130909 Plate 1	TX009795	Raloxifene hydrochloride	RFHCL	+	3-4 hours	27-28 hours	65.5	(µM)	1.42	0.4	%	CHO-K1	69.4	Non-Cytotoxic	1	1.75
20130909 Plate 1	TX009795	Raloxifene hydrochloride	RFHCL	+	3-4 hours	27-28 hours	81.9	(µM)	2.16	0.28	%	CHO-K1	50.13	Non-Cytotoxic	1.51	1.24
20130909 Plate 1	TX009795	Raloxifene hydrochloride	RFHCL	+	3-4 hours	27-28 hours	102	(µM)	2.87	0.22	%	CHO-K1	43.59	Adequate	2.01	0.96
20130909 Plate 1	TX009795	Raloxifene hydrochloride	RFHCL	+	3-4 hours	27-28 hours	128	(µM)	5.2	0.3	%	CHO-K1	42.89	Adequate	3.65	1.31
20130909 Plate 1	TX009795	Raloxifene hydrochloride	RFHCL	+	3-4 hours	27-28 hours	160	(µM)	20.31	0.7	%	CHO-K1	10.14	Cytotoxic	Cytotoxic	Cytotoxic
20130909 Plate 1	TX009795	Raloxifene hydrochloride	RFHCL	+	3-4 hours	27-28 hours	200	(µM)	31.58	2.11	%	CHO-K1	1.08	Cytotoxic	Cytotoxic	Cytotoxic
20130918 Plate 1b	TX000687	Acetochlor	ATCL	–	24 hours	48 hours	0	(µM)	1.87	0.6	%	CHO-K1	100	Non-Cytotoxic	1	1
20130918 Plate 1b	TX000687	Acetochlor	ATCL	–	24 hours	48 hours	4.5	(µM)	1.74	0.62	%	CHO-K1	96.04	Non-Cytotoxic	0.93	1.04
20130918 Plate 1b	TX000687	Acetochlor	ATCL	–	24 hours	48 hours	5.63	(µM)	2.22	0.82	%	CHO-K1	117.15	Non-Cytotoxic	1.19	1.37
20130918 Plate 1b	TX000687	Acetochlor	ATCL	–	24 hours	48 hours	7.04	(µM)	2.26	0.82	%	CHO-K1	101.05	Non-Cytotoxic	1.21	1.37
20130918 Plate 1b	TX000687	Acetochlor	ATCL	–	24 hours	48 hours	8.8	(µM)	2.58	0.84	%	CHO-K1	110.47	Non-Cytotoxic	1.38	1.4
20130918 Plate 1b	TX000687	Acetochlor	ATCL	–	24 hours	48 hours	11	(µM)	1.76	0.74	%	CHO-K1	92.7	Non-Cytotoxic	0.94	1.24
20130918 Plate 1b	TX000687	Acetochlor	ATCL	–	24 hours	48 hours	13.7	(µM)	1.98	0.52	%	CHO-K1	91.11	Non-Cytotoxic	1.06	0.87
20130918 Plate 1b	TX000687	Acetochlor	ATCL	–	24 hours	48 hours	17.2	(µM)	2.56	0.7	%	CHO-K1	108.23	Non-Cytotoxic	1.37	1.17
20130918 Plate 1b	TX000687	Acetochlor	ATCL	–	24 hours	48 hours	21.5	(µM)	2.04	0.74	%	CHO-K1	97.36	Non-Cytotoxic	1.09	1.24
20130918 Plate 1b	TX000687	Acetochlor	ATCL	–	24 hours	48 hours	26.8	(µM)	2.46	0.84	%	CHO-K1	111.63	Non-Cytotoxic	1.32	1.4
20130918 Plate 1b	TX000687	Acetochlor	ATCL	–	24 hours	48 hours	33.6	(µM)	2.78	0.92	%	CHO-K1	96.91	Non-Cytotoxic	1.49	1.54
20130918 Plate 1b	TX000687	Acetochlor	ATCL	–	24 hours	48 hours	41.9	(µM)	2.34	0.72	%	CHO-K1	108.23	Non-Cytotoxic	1.25	1.2
20130918 Plate 1b	TX000687	Acetochlor	ATCL	–	24 hours	48 hours	52.4	(µM)	2.96	0.76	%	CHO-K1	88.47	Non-Cytotoxic	1.59	1.27
20130918 Plate 1b	TX000687	Acetochlor	ATCL	–	24 hours	48 hours	65.5	(µM)	1.94	0.62	%	CHO-K1	101.05	Non-Cytotoxic	1.04	1.04
20130918 Plate 1b	TX000687	Acetochlor	ATCL	–	24 hours	48 hours	81.9	(µM)	3.84	0.68	%	CHO-K1	101.53	Non-Cytotoxic	2.06	1.14
20130918 Plate 1b	TX000687	Acetochlor	ATCL	–	24 hours	48 hours	102	(µM)	2.82	1.34	%	CHO-K1	76.15	Non-Cytotoxic	1.51	2.24
20130918 Plate 1b	TX000687	Acetochlor	ATCL	–	24 hours	48 hours	128	(µM)	3.76	1.24	%	CHO-K1	67.26	Non-Cytotoxic	2.01	2.07
20130918 Plate 1b	TX000687	Acetochlor	ATCL	–	24 hours	48 hours	160	(µM)	3.98	0.67	%	CHO-K1	21.66	Cytotoxic	Cytotoxic	Cytotoxic
20130918 Plate 1b	TX000687	Acetochlor	ATCL	–	24 hours	48 hours	200	(µM)	10	0	%	CHO-K1	0.25	Cytotoxic	Cytotoxic	Cytotoxic
20130918 Plate 1b	TX000687	Acetochlor	ATCL	+	3-4 hours	27-28 hours	0	(µM)	1.6	0.25	%	CHO-K1	100	Non-Cytotoxic	1	1
20130918 Plate 1b	TX000687	Acetochlor	ATCL	+	3-4 hours	27-28 hours	4.5	(µM)	1.04	0.1	%	CHO-K1	106.73	Non-Cytotoxic	0.65	0.41
20130918 Plate 1b	TX000687	Acetochlor	ATCL	+	3-4 hours	27-28 hours	5.63	(µM)	1.16	0.32	%	CHO-K1	90.59	Non-Cytotoxic	0.73	1.3
20130918 Plate 1b	TX000687	Acetochlor	ATCL	+	3-4 hours	27-28 hours	7.04	(µM)	1.38	0.22	%	CHO-K1	81.03	Non-Cytotoxic	0.86	0.9
20130918 Plate 1b	TX000687	Acetochlor	ATCL	+	3-4 hours	27-28 hours	8.8	(µM)	1.42	0.22	%	CHO-K1	87.88	Non-Cytotoxic	0.89	0.9
20130918 Plate 1b	TX000687	Acetochlor	ATCL	+	3-4 hours	27-28 hours	11	(µM)	1.8	0.18	%	CHO-K1	82.54	Non-Cytotoxic	1.13	0.73
20130918 Plate 1b	TX000687	Acetochlor	ATCL	+	3-4 hours	27-28 hours	13.7	(µM)	1.76	0.26	%	CHO-K1	94.71	Non-Cytotoxic	1.1	1.06
20130918 Plate 1b	TX000687	Acetochlor	ATCL	+	3-4 hours	27-28 hours	17.2	(µM)	1.82	0.24	%	CHO-K1	94.21	Non-Cytotoxic	1.14	0.98
20130918 Plate 1b	TX000687	Acetochlor	ATCL	+	3-4 hours	27-28 hours	21.5	(µM)	1.54	0.24	%	CHO-K1	89.67	Non-Cytotoxic	0.96	0.98
20130918 Plate 1b	TX000687	Acetochlor	ATCL	+	3-4 hours	27-28 hours	26.8	(µM)	1.2	0.36	%	CHO-K1	108.04	Non-Cytotoxic	0.75	1.47
20130918 Plate 1b	TX000687	Acetochlor	ATCL	+	3-4 hours	27-28 hours	33.6	(µM)	1.08	0.28	%	CHO-K1	109.38	Non-Cytotoxic	0.68	1.14
20130918 Plate 1b	TX000687	Acetochlor	ATCL	+	3-4 hours	27-28 hours	41.9	(µM)	2.38	0.38	%	CHO-K1	122.67	Non-Cytotoxic	1.49	1.55
20130918 Plate 1b	TX000687	Acetochlor	ATCL	+	3-4 hours	27-28 hours	52.4	(µM)	1.54	0.28	%	CHO-K1	94.71	Non-Cytotoxic	0.96	1.14
20130918 Plate 1b	TX000687	Acetochlor	ATCL	+	3-4 hours	27-28 hours	65.5	(µM)	1.76	0.32	%	CHO-K1	77.31	Non-Cytotoxic	1.1	1.3
20130918 Plate 1b	TX000687	Acetochlor	ATCL	+	3-4 hours	27-28 hours	81.9	(µM)	1.58	0.22	%	CHO-K1	81.97	Non-Cytotoxic	0.99	0.9
20130918 Plate 1b	TX000687	Acetochlor	ATCL	+	3-4 hours	27-28 hours	102	(µM)	2.56	0.2	%	CHO-K1	69.54	Non-Cytotoxic	1.6	0.81
20130918 Plate 1b	TX000687	Acetochlor	ATCL	+	3-4 hours	27-28 hours	128	(µM)	3.15	0.2	%	CHO-K1	44.18	Adequate	1.97	0.81
20130918 Plate 1b	TX000687	Acetochlor	ATCL	+	3-4 hours	27-28 hours	160	(µM)	4.25	0.28	%	CHO-K1	41.52	Adequate	2.65	1.12
20130918 Plate 1b	TX000687	Acetochlor	ATCL	+	3-4 hours	27-28 hours	200	(µM)	4.46	0.4	%	CHO-K1	24.62	Cytotoxic	Cytotoxic	Cytotoxic
20130918 Plate 1b	TX002111	Acetophenone	ATPN	–	24 hours	48 hours	0	(µM)	1.87	0.6	%	CHO-K1	100	Non-Cytotoxic	1	1
20130918 Plate 1b	TX002111	Acetophenone	ATPN	–	24 hours	48 hours	4.53	(µM)	2.54	0.6	%	CHO-K1	117.79	Non-Cytotoxic	1.36	1
20130918 Plate 1b	TX002111	Acetophenone	ATPN	–	24 hours	48 hours	5.66	(µM)	1.44	0.48	%	CHO-K1	96.91	Non-Cytotoxic	0.77	0.8
20130918 Plate 1b	TX002111	Acetophenone	ATPN	–	24 hours	48 hours	7.07	(µM)	1.74	0.68	%	CHO-K1	79.56	Non-Cytotoxic	0.93	1.14
20130918 Plate 1b	TX002111	Acetophenone	ATPN	–	24 hours	48 hours	8.84	(µM)	1.52	0.58	%	CHO-K1	84.94	Non-Cytotoxic	0.81	0.97
20130918 Plate 1b	TX002111	Acetophenone	ATPN	–	24 hours	48 hours	11.1	(µM)	1.96	0.74	%	CHO-K1	86.32	Non-Cytotoxic	1.05	1.24
20130918 Plate 1b	TX002111	Acetophenone	ATPN	–	24 hours	48 hours	13.8	(µM)	1.92	0.46	%	CHO-K1	72.52	Non-Cytotoxic	1.03	0.77
20130918 Plate 1b	TX002111	Acetophenone	ATPN	–	24 hours	48 hours	17.3	(µM)	3.18	0.5	%	CHO-K1	79.56	Non-Cytotoxic	1.7	0.84
20130918 Plate 1b	TX002111	Acetophenone	ATPN	–	24 hours	48 hours	21.6	(µM)	3.98	0.92	%	CHO-K1	94.76	Non-Cytotoxic	2.13	1.54
20130918 Plate 1b	TX002111	Acetophenone	ATPN	–	24 hours	48 hours	27	(µM)	3.68	1	%	CHO-K1	78.1	Non-Cytotoxic	1.97	1.67
20130918 Plate 1b	TX002111	Acetophenone	ATPN	–	24 hours	48 hours	33.7	(µM)	1.74	0.8	%	CHO-K1	93.1	Non-Cytotoxic	0.93	1.34
20130918 Plate 1b	TX002111	Acetophenone	ATPN	–	24 hours	48 hours	42.2	(µM)	1.72	0.68	%	CHO-K1	73.77	Non-Cytotoxic	0.92	1.14
20130918 Plate 1b	TX002111	Acetophenone	ATPN	–	24 hours	48 hours	52.7	(µM)	2.48	0.88	%	CHO-K1	73.02	Non-Cytotoxic	1.33	1.47
20130918 Plate 1b	TX002111	Acetophenone	ATPN	–	24 hours	48 hours	65.9	(µM)	1.92	1.16	%	CHO-K1	69	Non-Cytotoxic	1.03	1.94
20130918 Plate 1b	TX002111	Acetophenone	ATPN	–	24 hours	48 hours	82.3	(µM)	1.86	1	%	CHO-K1	69.9	Non-Cytotoxic	1	1.67
20130918 Plate 1b	TX002111	Acetophenone	ATPN	–	24 hours	48 hours	103	(µM)	2.9	1.12	%	CHO-K1	60.92	Non-Cytotoxic	1.55	1.87
20130918 Plate 1b	TX002111	Acetophenone	ATPN	–	24 hours	48 hours	129	(µM)	2.14	0.86	%	CHO-K1	59.06	Non-Cytotoxic	1.15	1.44
20130918 Plate 1b	TX002111	Acetophenone	ATPN	–	24 hours	48 hours	161	(µM)	2.14	1.24	%	CHO-K1	72.77	Non-Cytotoxic	1.15	2.07
20130918 Plate 1b	TX002111	Acetophenone	ATPN	–	24 hours	48 hours	201	(µM)	2.78	1.46	%	CHO-K1	80.46	Non-Cytotoxic	1.49	2.44
20130918 Plate 1b	TX002111	Acetophenone	ATPN	+	3-4 hours	27-28 hours	0	(µM)	1.6	0.25	%	CHO-K1	100	Non-Cytotoxic	1	1
20130918 Plate 1b	TX002111	Acetophenone	ATPN	+	3-4 hours	27-28 hours	4.53	(µM)	1.66	0.16	%	CHO-K1	136.4	Non-Cytotoxic	1.04	0.65
20130918 Plate 1b	TX002111	Acetophenone	ATPN	+	3-4 hours	27-28 hours	5.66	(µM)	2.24	0.28	%	CHO-K1	127.54	Non-Cytotoxic	1.4	1.14
20130918 Plate 1b	TX002111	Acetophenone	ATPN	+	3-4 hours	27-28 hours	7.07	(µM)	1.92	0.36	%	CHO-K1	128.47	Non-Cytotoxic	1.2	1.47
20130918 Plate 1b	TX002111	Acetophenone	ATPN	+	3-4 hours	27-28 hours	8.84	(µM)	1.66	0.28	%	CHO-K1	119.35	Non-Cytotoxic	1.04	1.14
20130918 Plate 1b	TX002111	Acetophenone	ATPN	+	3-4 hours	27-28 hours	11.1	(µM)	2.94	0.54	%	CHO-K1	125.28	Non-Cytotoxic	1.84	2.2
20130918 Plate 1b	TX002111	Acetophenone	ATPN	+	3-4 hours	27-28 hours	13.8	(µM)	1.58	0.22	%	CHO-K1	126.17	Non-Cytotoxic	0.99	0.9
20130918 Plate 1b	TX002111	Acetophenone	ATPN	+	3-4 hours	27-28 hours	17.3	(µM)	2.26	0.32	%	CHO-K1	123.53	Non-Cytotoxic	1.41	1.3
20130918 Plate 1b	TX002111	Acetophenone	ATPN	+	3-4 hours	27-28 hours	21.6	(µM)	1.72	0.24	%	CHO-K1	103.91	Non-Cytotoxic	1.08	0.98
20130918 Plate 1b	TX002111	Acetophenone	ATPN	+	3-4 hours	27-28 hours	27	(µM)	2.32	0.58	%	CHO-K1	110.75	Non-Cytotoxic	1.45	2.36
20130918 Plate 1b	TX002111	Acetophenone	ATPN	+	3-4 hours	27-28 hours	33.7	(µM)	1.4	0.12	%	CHO-K1	88.54	Non-Cytotoxic	0.88	0.49
20130918 Plate 1b	TX002111	Acetophenone	ATPN	+	3-4 hours	27-28 hours	42.2	(µM)	1.62	0.42	%	CHO-K1	96	Non-Cytotoxic	1.01	1.71
20130918 Plate 1b	TX002111	Acetophenone	ATPN	+	3-4 hours	27-28 hours	52.7	(µM)	2.52	0.4	%	CHO-K1	97.32	Non-Cytotoxic	1.58	1.63
20130918 Plate 1b	TX002111	Acetophenone	ATPN	+	3-4 hours	27-28 hours	65.9	(µM)	1.36	0.16	%	CHO-K1	99.24	Non-Cytotoxic	0.85	0.65
20130918 Plate 1b	TX002111	Acetophenone	ATPN	+	3-4 hours	27-28 hours	82.3	(µM)	1.72	0.42	%	CHO-K1	87.02	Non-Cytotoxic	1.08	1.71
20130918 Plate 1b	TX002111	Acetophenone	ATPN	+	3-4 hours	27-28 hours	103	(µM)	1.54	0.3	%	CHO-K1	104.21	Non-Cytotoxic	0.96	1.22
20130918 Plate 1b	TX002111	Acetophenone	ATPN	+	3-4 hours	27-28 hours	129	(µM)	1.16	0.24	%	CHO-K1	79.93	Non-Cytotoxic	0.73	0.98
20130918 Plate 1b	TX002111	Acetophenone	ATPN	+	3-4 hours	27-28 hours	161	(µM)	1.32	0.32	%	CHO-K1	79.39	Non-Cytotoxic	0.83	1.3
20130918 Plate 1b	TX002111	Acetophenone	ATPN	+	3-4 hours	27-28 hours	201	(µM)	1.48	0.26	%	CHO-K1	94.21	Non-Cytotoxic	0.93	1.06
20130918 Plate 1b	TX008463	Heptachlor	HPCL	–	24 hours	48 hours	0	(µM)	1.87	0.6	%	CHO-K1	100	Non-Cytotoxic	1	1
20130918 Plate 1b	TX008463	Heptachlor	HPCL	–	24 hours	48 hours	4.5	(µM)	3.68	0.78	%	CHO-K1	139.35	Non-Cytotoxic	1.97	1.3
20130918 Plate 1b	TX008463	Heptachlor	HPCL	–	24 hours	48 hours	5.63	(µM)	2.48	0.94	%	CHO-K1	129.22	Non-Cytotoxic	1.33	1.57
20130918 Plate 1b	TX008463	Heptachlor	HPCL	–	24 hours	48 hours	7.04	(µM)	2.02	0.9	%	CHO-K1	106.07	Non-Cytotoxic	1.08	1.5
20130918 Plate 1b	TX008463	Heptachlor	HPCL	–	24 hours	48 hours	8.8	(µM)	2.22	1.34	%	CHO-K1	131.61	Non-Cytotoxic	1.19	2.24
20130918 Plate 1b	TX008463	Heptachlor	HPCL	–	24 hours	48 hours	11	(µM)	4.64	0.9	%	CHO-K1	115.87	Non-Cytotoxic	2.49	1.5
20130918 Plate 1b	TX008463	Heptachlor	HPCL	–	24 hours	48 hours	13.7	(µM)	2.86	1.18	%	CHO-K1	110.47	Non-Cytotoxic	1.53	1.97
20130918 Plate 1b	TX008463	Heptachlor	HPCL	–	24 hours	48 hours	17.2	(µM)	3.48	1.14	%	CHO-K1	108.78	Non-Cytotoxic	1.86	1.9
20130918 Plate 1b	TX008463	Heptachlor	HPCL	–	24 hours	48 hours	21.5	(µM)	3.46	1.04	%	CHO-K1	124.68	Non-Cytotoxic	1.85	1.74
20130918 Plate 1b	TX008463	Heptachlor	HPCL	–	24 hours	48 hours	26.8	(µM)	1.68	1.24	%	CHO-K1	117.79	Non-Cytotoxic	0.9	2.07
20130918 Plate 1b	TX008463	Heptachlor	HPCL	–	24 hours	48 hours	33.6	(µM)	2.58	1.38	%	CHO-K1	117.79	Non-Cytotoxic	1.38	2.31
20130918 Plate 1b	TX008463	Heptachlor	HPCL	–	24 hours	48 hours	41.9	(µM)	3.02	1.6	%	CHO-K1	112.81	Non-Cytotoxic	1.62	2.67
20130918 Plate 1b	TX008463	Heptachlor	HPCL	–	24 hours	48 hours	52.4	(µM)	2.5	1.54	%	CHO-K1	102.5	Non-Cytotoxic	1.34	2.57
20130918 Plate 1b	TX008463	Heptachlor	HPCL	–	24 hours	48 hours	65.5	(µM)	3.3	2.22	%	CHO-K1	92.7	Non-Cytotoxic	1.77	3.71
20130918 Plate 1b	TX008463	Heptachlor	HPCL	–	24 hours	48 hours	81.9	(µM)	5.14	2.58	%	CHO-K1	80.46	Non-Cytotoxic	2.75	4.31
20130918 Plate 1b	TX008463	Heptachlor	HPCL	–	24 hours	48 hours	102	(µM)	6.76	3.2	%	CHO-K1	65.2	Non-Cytotoxic	3.62	5.35
20130918 Plate 1b	TX008463	Heptachlor	HPCL	–	24 hours	48 hours	128	(µM)	9.98	3.96	%	CHO-K1	54.95	Non-Cytotoxic	5.34	6.62
20130918 Plate 1b	TX008463	Heptachlor	HPCL	–	24 hours	48 hours	160	(µM)	3.82	0.57	%	CHO-K1	5.02	Cytotoxic	Cytotoxic	Cytotoxic
20130918 Plate 1b	TX008463	Heptachlor	HPCL	–	24 hours	48 hours	200	(µM)	20	0	%	CHO-K1	0.21	Cytotoxic	Cytotoxic	Cytotoxic
20130918 Plate 1b	TX008463	Heptachlor	HPCL	+	3-4 hours	27-28 hours	0	(µM)	1.6	0.25	%	CHO-K1	100	Non-Cytotoxic	1	1
20130918 Plate 1b	TX008463	Heptachlor	HPCL	+	3-4 hours	27-28 hours	4.5	(µM)	1.32	0.16	%	CHO-K1	108.04	Non-Cytotoxic	0.83	0.65
20130918 Plate 1b	TX008463	Heptachlor	HPCL	+	3-4 hours	27-28 hours	5.63	(µM)	1.04	0.36	%	CHO-K1	111.45	Non-Cytotoxic	0.65	1.47
20130918 Plate 1b	TX008463	Heptachlor	HPCL	+	3-4 hours	27-28 hours	7.04	(µM)	1.48	0.26	%	CHO-K1	129.41	Non-Cytotoxic	0.93	1.06
20130918 Plate 1b	TX008463	Heptachlor	HPCL	+	3-4 hours	27-28 hours	8.8	(µM)	1.62	0.32	%	CHO-K1	104.52	Non-Cytotoxic	1.01	1.3
20130918 Plate 1b	TX008463	Heptachlor	HPCL	+	3-4 hours	27-28 hours	11	(µM)	2.24	0.26	%	CHO-K1	109.04	Non-Cytotoxic	1.4	1.06
20130918 Plate 1b	TX008463	Heptachlor	HPCL	+	3-4 hours	27-28 hours	13.7	(µM)	2.18	0.26	%	CHO-K1	113.6	Non-Cytotoxic	1.36	1.06
20130918 Plate 1b	TX008463	Heptachlor	HPCL	+	3-4 hours	27-28 hours	17.2	(µM)	2.74	0.32	%	CHO-K1	117.76	Non-Cytotoxic	1.71	1.3
20130918 Plate 1b	TX008463	Heptachlor	HPCL	+	3-4 hours	27-28 hours	21.5	(µM)	3.64	0.28	%	CHO-K1	88.54	Non-Cytotoxic	2.28	1.14
20130918 Plate 1b	TX008463	Heptachlor	HPCL	+	3-4 hours	27-28 hours	26.8	(µM)	4.72	0.98	%	CHO-K1	50.91	Non-Cytotoxic	2.95	3.99
20130918 Plate 1b	TX008463	Heptachlor	HPCL	+	3-4 hours	27-28 hours	33.6	(µM)	14.23	1.41	%	CHO-K1	54.87	Non-Cytotoxic	8.89	5.76
20130918 Plate 1b	TX008463	Heptachlor	HPCL	+	3-4 hours	27-28 hours	41.9	(µM)	10.72	1.26	%	CHO-K1	40.08	Adequate	6.7	5.12
20130918 Plate 1b	TX008463	Heptachlor	HPCL	+	3-4 hours	27-28 hours	52.4	(µM)	21.11	1.25	%	CHO-K1	41.72	Adequate	13.19	5.08
20130918 Plate 1b	TX008463	Heptachlor	HPCL	+	3-4 hours	27-28 hours	65.5	(µM)	35.24	1.54	%	CHO-K1	28.26	Cytotoxic	Cytotoxic	Cytotoxic
20130918 Plate 1b	TX008463	Heptachlor	HPCL	+	3-4 hours	27-28 hours	81.9	(µM)	85.21	1.37	%	CHO-K1	19.3	Cytotoxic	Cytotoxic	Cytotoxic
20130918 Plate 1b	TX003818	PFNA	PFNA	–	24 hours	48 hours	0	(µM)	1.87	0.6	%	CHO-K1	100	Non-Cytotoxic	1	1
20130918 Plate 1b	TX003818	PFNA	PFNA	–	24 hours	48 hours	4.5	(µM)	1.9	1.04	%	CHO-K1	107.68	Non-Cytotoxic	1.02	1.74
20130918 Plate 1b	TX003818	PFNA	PFNA	–	24 hours	48 hours	5.63	(µM)	1.42	0.84	%	CHO-K1	81.38	Non-Cytotoxic	0.76	1.4
20130918 Plate 1b	TX003818	PFNA	PFNA	–	24 hours	48 hours	7.04	(µM)	2.12	0.78	%	CHO-K1	77.25	Non-Cytotoxic	1.14	1.3
20130918 Plate 1b	TX003818	PFNA	PFNA	–	24 hours	48 hours	8.8	(µM)	1.48	0.76	%	CHO-K1	82.32	Non-Cytotoxic	0.79	1.27
20130918 Plate 1b	TX003818	PFNA	PFNA	–	24 hours	48 hours	11	(µM)	1.88	0.8	%	CHO-K1	103	Non-Cytotoxic	1.01	1.34
20130918 Plate 1b	TX003818	PFNA	PFNA	–	24 hours	48 hours	13.7	(µM)	1.6	0.68	%	CHO-K1	85.28	Non-Cytotoxic	0.86	1.14
20130918 Plate 1b	TX003818	PFNA	PFNA	–	24 hours	48 hours	17.2	(µM)	1.76	0.58	%	CHO-K1	99.17	Non-Cytotoxic	0.94	0.97
20130918 Plate 1b	TX003818	PFNA	PFNA	–	24 hours	48 hours	21.5	(µM)	2.26	0.76	%	CHO-K1	84.27	Non-Cytotoxic	1.21	1.27
20130918 Plate 1b	TX003818	PFNA	PFNA	–	24 hours	48 hours	26.8	(µM)	1.52	0.92	%	CHO-K1	95.61	Non-Cytotoxic	0.81	1.54
20130918 Plate 1b	TX003818	PFNA	PFNA	–	24 hours	48 hours	33.6	(µM)	1.88	1.22	%	CHO-K1	101.05	Non-Cytotoxic	1.01	2.04
20130918 Plate 1b	TX003818	PFNA	PFNA	–	24 hours	48 hours	41.9	(µM)	1.68	0.58	%	CHO-K1	117.15	Non-Cytotoxic	0.9	0.97
20130918 Plate 1b	TX003818	PFNA	PFNA	–	24 hours	48 hours	52.4	(µM)	1.6	1.1	%	CHO-K1	101.05	Non-Cytotoxic	0.86	1.84
20130918 Plate 1b	TX003818	PFNA	PFNA	–	24 hours	48 hours	65.5	(µM)	1.86	0.82	%	CHO-K1	88.47	Non-Cytotoxic	1	1.37
20130918 Plate 1b	TX003818	PFNA	PFNA	–	24 hours	48 hours	81.9	(µM)	1.84	0.8	%	CHO-K1	93.92	Non-Cytotoxic	0.99	1.34
20130918 Plate 1b	TX003818	PFNA	PFNA	–	24 hours	48 hours	102	(µM)	1.82	0.88	%	CHO-K1	104.51	Non-Cytotoxic	0.97	1.47
20130918 Plate 1b	TX003818	PFNA	PFNA	–	24 hours	48 hours	128	(µM)	2.08	0.8	%	CHO-K1	78.67	Non-Cytotoxic	1.11	1.34
20130918 Plate 1b	TX003818	PFNA	PFNA	–	24 hours	48 hours	160	(µM)	2.14	1.36	%	CHO-K1	82.96	Non-Cytotoxic	1.15	2.27
20130918 Plate 1b	TX003818	PFNA	PFNA	–	24 hours	48 hours	200	(µM)	2.32	1.58	%	CHO-K1	70.37	Non-Cytotoxic	1.24	2.64
20130918 Plate 1b	TX003818	PFNA	PFNA	+	3-4 hours	27-28 hours	0	(µM)	1.6	0.25	%	CHO-K1	100	Non-Cytotoxic	1	1
20130918 Plate 1b	TX003818	PFNA	PFNA	+	3-4 hours	27-28 hours	4.5	(µM)	1.84	0.34	%	CHO-K1	141.88	Non-Cytotoxic	1.15	1.38
20130918 Plate 1b	TX003818	PFNA	PFNA	+	3-4 hours	27-28 hours	5.63	(µM)	2.42	0.34	%	CHO-K1	129.41	Non-Cytotoxic	1.51	1.38
20130918 Plate 1b	TX003818	PFNA	PFNA	+	3-4 hours	27-28 hours	7.04	(µM)	1.44	0.2	%	CHO-K1	133.32	Non-Cytotoxic	0.9	0.81
20130918 Plate 1b	TX003818	PFNA	PFNA	+	3-4 hours	27-28 hours	8.8	(µM)	2.32	0.26	%	CHO-K1	108.37	Non-Cytotoxic	1.45	1.06
20130918 Plate 1b	TX003818	PFNA	PFNA	+	3-4 hours	27-28 hours	11	(µM)	2.18	0.38	%	CHO-K1	122.67	Non-Cytotoxic	1.36	1.55
20130918 Plate 1b	TX003818	PFNA	PFNA	+	3-4 hours	27-28 hours	13.7	(µM)	2.86	0.3	%	CHO-K1	149.07	Non-Cytotoxic	1.79	1.22
20130918 Plate 1b	TX003818	PFNA	PFNA	+	3-4 hours	27-28 hours	17.2	(µM)	1.98	0.3	%	CHO-K1	134.33	Non-Cytotoxic	1.24	1.22
20130918 Plate 1b	TX003818	PFNA	PFNA	+	3-4 hours	27-28 hours	21.5	(µM)	2.38	0.2	%	CHO-K1	110.06	Non-Cytotoxic	1.49	0.81
20130918 Plate 1b	TX003818	PFNA	PFNA	+	3-4 hours	27-28 hours	26.8	(µM)	1.18	0.2	%	CHO-K1	111.8	Non-Cytotoxic	0.74	0.81
20130918 Plate 1b	TX003818	PFNA	PFNA	+	3-4 hours	27-28 hours	33.6	(µM)	1.1	0.24	%	CHO-K1	124.84	Non-Cytotoxic	0.69	0.98
20130918 Plate 1b	TX003818	PFNA	PFNA	+	3-4 hours	27-28 hours	41.9	(µM)	1.02	0.26	%	CHO-K1	132.81	Non-Cytotoxic	0.64	1.06
20130918 Plate 1b	TX003818	PFNA	PFNA	+	3-4 hours	27-28 hours	52.4	(µM)	1.18	0.24	%	CHO-K1	133.82	Non-Cytotoxic	0.74	0.98
20130918 Plate 1b	TX003818	PFNA	PFNA	+	3-4 hours	27-28 hours	65.5	(µM)	1.28	0.3	%	CHO-K1	144.2	Non-Cytotoxic	0.8	1.22
20130918 Plate 1b	TX003818	PFNA	PFNA	+	3-4 hours	27-28 hours	81.9	(µM)	1.08	0.26	%	CHO-K1	105.77	Non-Cytotoxic	0.68	1.06
20130918 Plate 1b	TX003818	PFNA	PFNA	+	3-4 hours	27-28 hours	102	(µM)	1.2	0.24	%	CHO-K1	118.95	Non-Cytotoxic	0.75	0.98
20130918 Plate 1b	TX003818	PFNA	PFNA	+	3-4 hours	27-28 hours	128	(µM)	1.24	0.28	%	CHO-K1	104.52	Non-Cytotoxic	0.78	1.14
20130918 Plate 1b	TX003818	PFNA	PFNA	+	3-4 hours	27-28 hours	160	(µM)	1.52	0.3	%	CHO-K1	96.79	Non-Cytotoxic	0.95	1.22
20130918 Plate 1b	TX003818	PFNA	PFNA	+	3-4 hours	27-28 hours	200	(µM)	1.88	0.22	%	CHO-K1	81.97	Non-Cytotoxic	1.18	0.9
20130930 Plate 3	TX002339	1,3-Propane sultone	13PPS	–	24 hours	48 hours	0	(µM)	1.47	0.99	%	CHO-K1	100	Non-Cytotoxic	1	1
20130930 Plate 3	TX002339	1,3-Propane sultone	13PPS	–	24 hours	48 hours	4.48	(µM)	1.98	1.24	%	CHO-K1	74.86	Non-Cytotoxic	1.35	1.25
20130930 Plate 3	TX002339	1,3-Propane sultone	13PPS	–	24 hours	48 hours	5.6	(µM)	1.76	0.94	%	CHO-K1	69.23	Non-Cytotoxic	1.2	0.95
20130930 Plate 3	TX002339	1,3-Propane sultone	13PPS	–	24 hours	48 hours	7	(µM)	1.78	0.74	%	CHO-K1	81.8	Non-Cytotoxic	1.21	0.75
20130930 Plate 3	TX002339	1,3-Propane sultone	13PPS	–	24 hours	48 hours	8.75	(µM)	1.54	0.98	%	CHO-K1	80.18	Non-Cytotoxic	1.05	0.99
20130930 Plate 3	TX002339	1,3-Propane sultone	13PPS	–	24 hours	48 hours	10.9	(µM)	1.74	0.88	%	CHO-K1	77.72	Non-Cytotoxic	1.18	0.89
20130930 Plate 3	TX002339	1,3-Propane sultone	13PPS	–	24 hours	48 hours	13.7	(µM)	2.06	1.04	%	CHO-K1	112.08	Non-Cytotoxic	1.4	1.05
20130930 Plate 3	TX002339	1,3-Propane sultone	13PPS	–	24 hours	48 hours	17.1	(µM)	1.84	1.26	%	CHO-K1	102.45	Non-Cytotoxic	1.25	1.27
20130930 Plate 3	TX002339	1,3-Propane sultone	13PPS	–	24 hours	48 hours	21.4	(µM)	1.8	1.08	%	CHO-K1	97.53	Non-Cytotoxic	1.22	1.09
20130930 Plate 3	TX002339	1,3-Propane sultone	13PPS	–	24 hours	48 hours	26.7	(µM)	1.56	1.64	%	CHO-K1	83.83	Non-Cytotoxic	1.06	1.65
20130930 Plate 3	TX002339	1,3-Propane sultone	13PPS	–	24 hours	48 hours	33.4	(µM)	2.48	1.26	%	CHO-K1	96.14	Non-Cytotoxic	1.69	1.27
20130930 Plate 3	TX002339	1,3-Propane sultone	13PPS	–	24 hours	48 hours	41.7	(µM)	2.16	1.46	%	CHO-K1	95.24	Non-Cytotoxic	1.47	1.47
20130930 Plate 3	TX002339	1,3-Propane sultone	13PPS	–	24 hours	48 hours	52.2	(µM)	1.72	1.08	%	CHO-K1	87.82	Non-Cytotoxic	1.17	1.09
20130930 Plate 3	TX002339	1,3-Propane sultone	13PPS	–	24 hours	48 hours	65.2	(µM)	2.44	1.5	%	CHO-K1	90.16	Non-Cytotoxic	1.66	1.51
20130930 Plate 3	TX002339	1,3-Propane sultone	13PPS	–	24 hours	48 hours	81.5	(µM)	2	1.48	%	CHO-K1	97.06	Non-Cytotoxic	1.36	1.49
20130930 Plate 3	TX002339	1,3-Propane sultone	13PPS	–	24 hours	48 hours	102	(µM)	1.96	1.54	%	CHO-K1	104.57	Non-Cytotoxic	1.33	1.55
20130930 Plate 3	TX002339	1,3-Propane sultone	13PPS	–	24 hours	48 hours	127	(µM)	2	1.44	%	CHO-K1	100.42	Non-Cytotoxic	1.36	1.45
20130930 Plate 3	TX002339	1,3-Propane sultone	13PPS	–	24 hours	48 hours	159	(µM)	2.98	2.28	%	CHO-K1	122.94	Non-Cytotoxic	2.03	2.3
20130930 Plate 3	TX002339	1,3-Propane sultone	13PPS	–	24 hours	48 hours	199	(µM)	3.12	2.42	%	CHO-K1	98.47	Non-Cytotoxic	2.12	2.44
20130930 Plate 3	TX002339	1,3-Propane sultone	13PPS	+	3-4 hours	27-28 hours	0	(µM)	1.76	0.37	%	CHO-K1	100	Non-Cytotoxic	1	1
20130930 Plate 3	TX002339	1,3-Propane sultone	13PPS	+	3-4 hours	27-28 hours	4.48	(µM)	1.92	0.48	%	CHO-K1	62.12	Non-Cytotoxic	1.09	1.29
20130930 Plate 3	TX002339	1,3-Propane sultone	13PPS	+	3-4 hours	27-28 hours	5.6	(µM)	1.5	0.32	%	CHO-K1	55.44	Non-Cytotoxic	0.85	0.86
20130930 Plate 3	TX002339	1,3-Propane sultone	13PPS	+	3-4 hours	27-28 hours	7	(µM)	2.32	0.36	%	CHO-K1	54.2	Non-Cytotoxic	1.32	0.96
20130930 Plate 3	TX002339	1,3-Propane sultone	13PPS	+	3-4 hours	27-28 hours	8.75	(µM)	1.98	0.42	%	CHO-K1	62.74	Non-Cytotoxic	1.13	1.13
20130930 Plate 3	TX002339	1,3-Propane sultone	13PPS	+	3-4 hours	27-28 hours	10.9	(µM)	1.48	0.4	%	CHO-K1	68.33	Non-Cytotoxic	0.84	1.07
20130930 Plate 3	TX002339	1,3-Propane sultone	13PPS	+	3-4 hours	27-28 hours	13.7	(µM)	2.08	0.62	%	CHO-K1	64.94	Non-Cytotoxic	1.18	1.66
20130930 Plate 3	TX002339	1,3-Propane sultone	13PPS	+	3-4 hours	27-28 hours	17.1	(µM)	1.82	0.44	%	CHO-K1	68.93	Non-Cytotoxic	1.03	1.18
20130930 Plate 3	TX002339	1,3-Propane sultone	13PPS	+	3-4 hours	27-28 hours	21.4	(µM)	1.78	0.5	%	CHO-K1	64.41	Non-Cytotoxic	1.01	1.34
20130930 Plate 3	TX002339	1,3-Propane sultone	13PPS	+	3-4 hours	27-28 hours	26.7	(µM)	2.6	0.26	%	CHO-K1	73.79	Non-Cytotoxic	1.48	0.7
20130930 Plate 3	TX002339	1,3-Propane sultone	13PPS	+	3-4 hours	27-28 hours	33.4	(µM)	2.04	0.54	%	CHO-K1	84.73	Non-Cytotoxic	1.16	1.45
20130930 Plate 3	TX002339	1,3-Propane sultone	13PPS	+	3-4 hours	27-28 hours	41.7	(µM)	1.9	0.46	%	CHO-K1	80.81	Non-Cytotoxic	1.08	1.23
20130930 Plate 3	TX002339	1,3-Propane sultone	13PPS	+	3-4 hours	27-28 hours	52.2	(µM)	2.37	0.53	%	CHO-K1	69.21	Non-Cytotoxic	1.35	1.41
20130930 Plate 3	TX002339	1,3-Propane sultone	13PPS	+	3-4 hours	27-28 hours	65.2	(µM)	2.04	0.66	%	CHO-K1	65.49	Non-Cytotoxic	1.16	1.77
20130930 Plate 3	TX002339	1,3-Propane sultone	13PPS	+	3-4 hours	27-28 hours	81.5	(µM)	1.6	0.46	%	CHO-K1	75.74	Non-Cytotoxic	0.91	1.23
20130930 Plate 3	TX002339	1,3-Propane sultone	13PPS	+	3-4 hours	27-28 hours	102	(µM)	1.7	0.44	%	CHO-K1	84.5	Non-Cytotoxic	0.97	1.18
20130930 Plate 3	TX002339	1,3-Propane sultone	13PPS	+	3-4 hours	27-28 hours	127	(µM)	1.64	0.54	%	CHO-K1	71.12	Non-Cytotoxic	0.93	1.45
20130930 Plate 3	TX002339	1,3-Propane sultone	13PPS	+	3-4 hours	27-28 hours	159	(µM)	1.68	0.34	%	CHO-K1	81.86	Non-Cytotoxic	0.95	0.91
20130930 Plate 3	TX002339	1,3-Propane sultone	13PPS	+	3-4 hours	27-28 hours	199	(µM)	1.84	0.56	%	CHO-K1	78.39	Non-Cytotoxic	1.05	1.5
20130930 Plate 3	TX005897	4,4'-Methylenebis(2-methylaniline)	44MLB2MA	–	24 hours	48 hours	0	(µM)	1.47	0.99	%	CHO-K1	100	Non-Cytotoxic	1	1
20130930 Plate 3	TX005897	4,4'-Methylenebis(2-methylaniline)	44MLB2MA	–	24 hours	48 hours	4.5	(µM)	1.4	0.92	%	CHO-K1	85.59	Non-Cytotoxic	0.95	0.93
20130930 Plate 3	TX005897	4,4'-Methylenebis(2-methylaniline)	44MLB2MA	–	24 hours	48 hours	5.63	(µM)	1.7	1	%	CHO-K1	101.43	Non-Cytotoxic	1.16	1.01
20130930 Plate 3	TX005897	4,4'-Methylenebis(2-methylaniline)	44MLB2MA	–	24 hours	48 hours	7.04	(µM)	1.68	1.2	%	CHO-K1	78.63	Non-Cytotoxic	1.14	1.21
20130930 Plate 3	TX005897	4,4'-Methylenebis(2-methylaniline)	44MLB2MA	–	24 hours	48 hours	8.8	(µM)	1.56	1.54	%	CHO-K1	98.95	Non-Cytotoxic	1.06	1.55
20130930 Plate 3	TX005897	4,4'-Methylenebis(2-methylaniline)	44MLB2MA	–	24 hours	48 hours	11	(µM)	1.48	1.48	%	CHO-K1	107.9	Non-Cytotoxic	1.01	1.49
20130930 Plate 3	TX005897	4,4'-Methylenebis(2-methylaniline)	44MLB2MA	–	24 hours	48 hours	13.7	(µM)	1.96	1.46	%	CHO-K1	99.93	Non-Cytotoxic	1.33	1.47
20130930 Plate 3	TX005897	4,4'-Methylenebis(2-methylaniline)	44MLB2MA	–	24 hours	48 hours	17.2	(µM)	1.58	1.3	%	CHO-K1	117.94	Non-Cytotoxic	1.07	1.31
20130930 Plate 3	TX005897	4,4'-Methylenebis(2-methylaniline)	44MLB2MA	–	24 hours	48 hours	21.5	(µM)	1.38	1.48	%	CHO-K1	90.97	Non-Cytotoxic	0.94	1.49
20130930 Plate 3	TX005897	4,4'-Methylenebis(2-methylaniline)	44MLB2MA	–	24 hours	48 hours	26.8	(µM)	1.78	1.38	%	CHO-K1	96.6	Non-Cytotoxic	1.21	1.39
20130930 Plate 3	TX005897	4,4'-Methylenebis(2-methylaniline)	44MLB2MA	–	24 hours	48 hours	33.6	(µM)	2.32	1.9	%	CHO-K1	112.08	Non-Cytotoxic	1.58	1.92
20130930 Plate 3	TX005897	4,4'-Methylenebis(2-methylaniline)	44MLB2MA	–	24 hours	48 hours	41.9	(µM)	2.54	2.36	%	CHO-K1	87.06	Non-Cytotoxic	1.73	2.38
20130930 Plate 3	TX005897	4,4'-Methylenebis(2-methylaniline)	44MLB2MA	–	24 hours	48 hours	52.4	(µM)	2.7	2.96	%	CHO-K1	78.63	Non-Cytotoxic	1.83	2.99
20130930 Plate 3	TX005897	4,4'-Methylenebis(2-methylaniline)	44MLB2MA	–	24 hours	48 hours	65.5	(µM)	3.1	3.28	%	CHO-K1	86.32	Non-Cytotoxic	2.11	3.31
20130930 Plate 3	TX005897	4,4'-Methylenebis(2-methylaniline)	44MLB2MA	–	24 hours	48 hours	81.9	(µM)	3.74	5.28	%	CHO-K1	73.5	Non-Cytotoxic	2.54	5.33
20130930 Plate 3	TX005897	4,4'-Methylenebis(2-methylaniline)	44MLB2MA	–	24 hours	48 hours	102	(µM)	4.2	6.22	%	CHO-K1	66.51	Non-Cytotoxic	2.85	6.27
20130930 Plate 3	TX005897	4,4'-Methylenebis(2-methylaniline)	44MLB2MA	–	24 hours	48 hours	128	(µM)	6.4	8.78	%	CHO-K1	58.46	Non-Cytotoxic	4.35	8.86
20130930 Plate 3	TX005897	4,4'-Methylenebis(2-methylaniline)	44MLB2MA	–	24 hours	48 hours	160	(µM)	10.66	14.34	%	CHO-K1	52.15	Non-Cytotoxic	7.24	14.46
20130930 Plate 3	TX005897	4,4'-Methylenebis(2-methylaniline)	44MLB2MA	–	24 hours	48 hours	200	(µM)	17.34	23.96	%	CHO-K1	40.01	Adequate	11.78	24.17
20130930 Plate 3	TX005897	4,4'-Methylenebis(2-methylaniline)	44MLB2MA	+	3-4 hours	27-28 hours	0	(µM)	1.76	0.37	%	CHO-K1	100	Non-Cytotoxic	1	1
20130930 Plate 3	TX005897	4,4'-Methylenebis(2-methylaniline)	44MLB2MA	+	3-4 hours	27-28 hours	4.5	(µM)	1.4	1.4	%	CHO-K1	94.11	Non-Cytotoxic	0.8	3.75
20130930 Plate 3	TX005897	4,4'-Methylenebis(2-methylaniline)	44MLB2MA	+	3-4 hours	27-28 hours	5.63	(µM)	1.68	3.28	%	CHO-K1	73.61	Non-Cytotoxic	0.95	8.79
20130930 Plate 3	TX005897	4,4'-Methylenebis(2-methylaniline)	44MLB2MA	+	3-4 hours	27-28 hours	7.04	(µM)	1.28	2.54	%	CHO-K1	87.31	Non-Cytotoxic	0.73	6.8
20130930 Plate 3	TX005897	4,4'-Methylenebis(2-methylaniline)	44MLB2MA	+	3-4 hours	27-28 hours	8.8	(µM)	1.56	3.02	%	CHO-K1	79.38	Non-Cytotoxic	0.89	8.09
20130930 Plate 3	TX005897	4,4'-Methylenebis(2-methylaniline)	44MLB2MA	+	3-4 hours	27-28 hours	11	(µM)	1.54	4.98	%	CHO-K1	82.29	Non-Cytotoxic	0.88	13.34
20130930 Plate 3	TX005897	4,4'-Methylenebis(2-methylaniline)	44MLB2MA	+	3-4 hours	27-28 hours	13.7	(µM)	1.68	4.88	%	CHO-K1	85.19	Non-Cytotoxic	0.95	13.07
20130930 Plate 3	TX005897	4,4'-Methylenebis(2-methylaniline)	44MLB2MA	+	3-4 hours	27-28 hours	17.2	(µM)	1.7	4.72	%	CHO-K1	104.08	Non-Cytotoxic	0.97	12.64
20130930 Plate 3	TX005897	4,4'-Methylenebis(2-methylaniline)	44MLB2MA	+	3-4 hours	27-28 hours	21.5	(µM)	1.7	4.84	%	CHO-K1	105.48	Non-Cytotoxic	0.97	12.96
20130930 Plate 3	TX005897	4,4'-Methylenebis(2-methylaniline)	44MLB2MA	+	3-4 hours	27-28 hours	26.8	(µM)	1.92	0.42	%	CHO-K1	105.48	Non-Cytotoxic	1.09	1.13
20130930 Plate 3	TX005897	4,4'-Methylenebis(2-methylaniline)	44MLB2MA	+	3-4 hours	27-28 hours	33.6	(µM)	1.5	0.44	%	CHO-K1	104.78	Non-Cytotoxic	0.85	1.18
20130930 Plate 3	TX005897	4,4'-Methylenebis(2-methylaniline)	44MLB2MA	+	3-4 hours	27-28 hours	41.9	(µM)	1.62	0.48	%	CHO-K1	101.4	Non-Cytotoxic	0.92	1.29
20130930 Plate 3	TX005897	4,4'-Methylenebis(2-methylaniline)	44MLB2MA	+	3-4 hours	27-28 hours	52.4	(µM)	1.32	0.76	%	CHO-K1	83.6	Non-Cytotoxic	0.75	2.04
20130930 Plate 3	TX005897	4,4'-Methylenebis(2-methylaniline)	44MLB2MA	+	3-4 hours	27-28 hours	65.5	(µM)	1.3	0.52	%	CHO-K1	107.65	Non-Cytotoxic	0.74	1.39
20130930 Plate 3	TX005897	4,4'-Methylenebis(2-methylaniline)	44MLB2MA	+	3-4 hours	27-28 hours	81.9	(µM)	1.74	0.54	%	CHO-K1	101.4	Non-Cytotoxic	0.99	1.45
20130930 Plate 3	TX005897	4,4'-Methylenebis(2-methylaniline)	44MLB2MA	+	3-4 hours	27-28 hours	102	(µM)	1.4	0.64	%	CHO-K1	85.88	Non-Cytotoxic	0.8	1.71
20130930 Plate 3	TX005897	4,4'-Methylenebis(2-methylaniline)	44MLB2MA	+	3-4 hours	27-28 hours	128	(µM)	1.5	1.12	%	CHO-K1	100.11	Non-Cytotoxic	0.85	3
20130930 Plate 3	TX005897	4,4'-Methylenebis(2-methylaniline)	44MLB2MA	+	3-4 hours	27-28 hours	160	(µM)	1.34	0.74	%	CHO-K1	101.73	Non-Cytotoxic	0.76	1.98
20130930 Plate 3	TX005897	4,4'-Methylenebis(2-methylaniline)	44MLB2MA	+	3-4 hours	27-28 hours	200	(µM)	1.46	0.74	%	CHO-K1	95.54	Non-Cytotoxic	0.83	1.98
20130930 Plate 3	TX009751	4-Androstene-3,17-dione	4AD317D	–	24 hours	48 hours	0	(µM)	1.47	0.99	%	CHO-K1	100	Non-Cytotoxic	1	1
20130930 Plate 3	TX009751	4-Androstene-3,17-dione	4AD317D	–	24 hours	48 hours	4.5	(µM)	1.96	1.06	%	CHO-K1	89.36	Non-Cytotoxic	1.33	1.07
20130930 Plate 3	TX009751	4-Androstene-3,17-dione	4AD317D	–	24 hours	48 hours	5.63	(µM)	2	0.94	%	CHO-K1	95.69	Non-Cytotoxic	1.36	0.95
20130930 Plate 3	TX009751	4-Androstene-3,17-dione	4AD317D	–	24 hours	48 hours	7.04	(µM)	2.34	1.1	%	CHO-K1	98.47	Non-Cytotoxic	1.59	1.11
20130930 Plate 3	TX009751	4-Androstene-3,17-dione	4AD317D	–	24 hours	48 hours	8.8	(µM)	1.38	1.02	%	CHO-K1	103.5	Non-Cytotoxic	0.94	1.03
20130930 Plate 3	TX009751	4-Androstene-3,17-dione	4AD317D	–	24 hours	48 hours	11	(µM)	1.26	0.96	%	CHO-K1	85.23	Non-Cytotoxic	0.86	0.97
20130930 Plate 3	TX009751	4-Androstene-3,17-dione	4AD317D	–	24 hours	48 hours	13.7	(µM)	1.58	1.06	%	CHO-K1	94.79	Non-Cytotoxic	1.07	1.07
20130930 Plate 3	TX009751	4-Androstene-3,17-dione	4AD317D	–	24 hours	48 hours	17.2	(µM)	2.3	1.34	%	CHO-K1	116.58	Non-Cytotoxic	1.56	1.35
20130930 Plate 3	TX009751	4-Androstene-3,17-dione	4AD317D	–	24 hours	48 hours	21.5	(µM)	2.14	1.12	%	CHO-K1	92.63	Non-Cytotoxic	1.45	1.13
20130930 Plate 3	TX009751	4-Androstene-3,17-dione	4AD317D	–	24 hours	48 hours	26.8	(µM)	1.58	1.66	%	CHO-K1	70.19	Non-Cytotoxic	1.07	1.67
20130930 Plate 3	TX009751	4-Androstene-3,17-dione	4AD317D	–	24 hours	48 hours	33.6	(µM)	1.88	1.72	%	CHO-K1	75.41	Non-Cytotoxic	1.28	1.73
20130930 Plate 3	TX009751	4-Androstene-3,17-dione	4AD317D	–	24 hours	48 hours	41.9	(µM)	1.92	1.5	%	CHO-K1	75.13	Non-Cytotoxic	1.3	1.51
20130930 Plate 3	TX009751	4-Androstene-3,17-dione	4AD317D	–	24 hours	48 hours	52.4	(µM)	1.7	1.5	%	CHO-K1	79.55	Non-Cytotoxic	1.16	1.51
20130930 Plate 3	TX009751	4-Androstene-3,17-dione	4AD317D	–	24 hours	48 hours	65.5	(µM)	1.94	1.96	%	CHO-K1	63.99	Non-Cytotoxic	1.32	1.98
20130930 Plate 3	TX009751	4-Androstene-3,17-dione	4AD317D	–	24 hours	48 hours	81.9	(µM)	1.92	2.02	%	CHO-K1	62.42	Non-Cytotoxic	1.3	2.04
20130930 Plate 3	TX009751	4-Androstene-3,17-dione	4AD317D	–	24 hours	48 hours	102	(µM)	2.06	2.04	%	CHO-K1	66.29	Non-Cytotoxic	1.4	2.06
20130930 Plate 3	TX009751	4-Androstene-3,17-dione	4AD317D	–	24 hours	48 hours	128	(µM)	2.42	2.1	%	CHO-K1	57.47	Non-Cytotoxic	1.64	2.12
20130930 Plate 3	TX009751	4-Androstene-3,17-dione	4AD317D	–	24 hours	48 hours	160	(µM)	1.24	1.54	%	CHO-K1	49.84	Adequate	0.84	1.55
20130930 Plate 3	TX009751	4-Androstene-3,17-dione	4AD317D	–	24 hours	48 hours	200	(µM)	1.98	1.72	%	CHO-K1	41.91	Adequate	1.35	1.73
20130930 Plate 3	TX009751	4-Androstene-3,17-dione	4AD317D	+	3-4 hours	27-28 hours	0	(µM)	1.76	0.37	%	CHO-K1	100	Non-Cytotoxic	1	1
20130930 Plate 3	TX009751	4-Androstene-3,17-dione	4AD317D	+	3-4 hours	27-28 hours	4.5	(µM)	2.3	0.3	%	CHO-K1	82.07	Non-Cytotoxic	1.31	0.8
20130930 Plate 3	TX009751	4-Androstene-3,17-dione	4AD317D	+	3-4 hours	27-28 hours	5.63	(µM)	1.51	0.42	%	CHO-K1	61.01	Non-Cytotoxic	0.86	1.11
20130930 Plate 3	TX009751	4-Androstene-3,17-dione	4AD317D	+	3-4 hours	27-28 hours	7.04	(µM)	2.08	0.42	%	CHO-K1	84.73	Non-Cytotoxic	1.18	1.13
20130930 Plate 3	TX009751	4-Androstene-3,17-dione	4AD317D	+	3-4 hours	27-28 hours	8.8	(µM)	1.72	0.22	%	CHO-K1	71.12	Non-Cytotoxic	0.98	0.59
20130930 Plate 3	TX009751	4-Androstene-3,17-dione	4AD317D	+	3-4 hours	27-28 hours	11	(µM)	1.54	0.46	%	CHO-K1	81.65	Non-Cytotoxic	0.88	1.23
20130930 Plate 3	TX009751	4-Androstene-3,17-dione	4AD317D	+	3-4 hours	27-28 hours	13.7	(µM)	1.78	0.46	%	CHO-K1	63.89	Non-Cytotoxic	1.01	1.23
20130930 Plate 3	TX009751	4-Androstene-3,17-dione	4AD317D	+	3-4 hours	27-28 hours	17.2	(µM)	1.88	0.26	%	CHO-K1	72.93	Non-Cytotoxic	1.07	0.7
20130930 Plate 3	TX009751	4-Androstene-3,17-dione	4AD317D	+	3-4 hours	27-28 hours	21.5	(µM)	1.56	0.36	%	CHO-K1	105.84	Non-Cytotoxic	0.89	0.96
20130930 Plate 3	TX009751	4-Androstene-3,17-dione	4AD317D	+	3-4 hours	27-28 hours	26.8	(µM)	2.34	0.38	%	CHO-K1	76.85	Non-Cytotoxic	1.33	1.02
20130930 Plate 3	TX009751	4-Androstene-3,17-dione	4AD317D	+	3-4 hours	27-28 hours	33.6	(µM)	1.34	0.3	%	CHO-K1	65.62	Non-Cytotoxic	0.76	0.8
20130930 Plate 3	TX009751	4-Androstene-3,17-dione	4AD317D	+	3-4 hours	27-28 hours	41.9	(µM)	2.52	0.3	%	CHO-K1	76.85	Non-Cytotoxic	1.43	0.8
20130930 Plate 3	TX009751	4-Androstene-3,17-dione	4AD317D	+	3-4 hours	27-28 hours	52.4	(µM)	1.92	0.44	%	CHO-K1	63.63	Non-Cytotoxic	1.09	1.18
20130930 Plate 3	TX009751	4-Androstene-3,17-dione	4AD317D	+	3-4 hours	27-28 hours	65.5	(µM)	1.54	0.7	%	CHO-K1	79.78	Non-Cytotoxic	0.88	1.88
20130930 Plate 3	TX009751	4-Androstene-3,17-dione	4AD317D	+	3-4 hours	27-28 hours	81.9	(µM)	2.52	0.5	%	CHO-K1	60.45	Non-Cytotoxic	1.43	1.34
20130930 Plate 3	TX009751	4-Androstene-3,17-dione	4AD317D	+	3-4 hours	27-28 hours	102	(µM)	1.82	0.6	%	CHO-K1	65.35	Non-Cytotoxic	1.03	1.61
20130930 Plate 3	TX009751	4-Androstene-3,17-dione	4AD317D	+	3-4 hours	27-28 hours	128	(µM)	2.08	0.58	%	CHO-K1	72.09	Non-Cytotoxic	1.18	1.55
20130930 Plate 3	TX009751	4-Androstene-3,17-dione	4AD317D	+	3-4 hours	27-28 hours	160	(µM)	1.88	0.16	%	CHO-K1	78.98	Non-Cytotoxic	1.07	0.43
20130930 Plate 3	TX009751	4-Androstene-3,17-dione	4AD317D	+	3-4 hours	27-28 hours	200	(µM)	2.35	0.48	%	CHO-K1	59.72	Non-Cytotoxic	1.34	1.3
20130930 Plate 3	TX009855	Chloramben	CLAB	–	24 hours	48 hours	0	(µM)	1.47	0.99	%	CHO-K1	100	Non-Cytotoxic	1	1
20130930 Plate 3	TX009855	Chloramben	CLAB	–	24 hours	48 hours	4.5	(µM)	1.64	0.9	%	CHO-K1	101.94	Non-Cytotoxic	1.11	0.91
20130930 Plate 3	TX009855	Chloramben	CLAB	–	24 hours	48 hours	5.63	(µM)	1.6	0.96	%	CHO-K1	107.9	Non-Cytotoxic	1.09	0.97
20130930 Plate 3	TX009855	Chloramben	CLAB	–	24 hours	48 hours	7.04	(µM)	1.42	0.88	%	CHO-K1	100.42	Non-Cytotoxic	0.97	0.89
20130930 Plate 3	TX009855	Chloramben	CLAB	–	24 hours	48 hours	8.8	(µM)	1.66	1.28	%	CHO-K1	107.9	Non-Cytotoxic	1.13	1.29
20130930 Plate 3	TX009855	Chloramben	CLAB	–	24 hours	48 hours	11	(µM)	1.56	1.04	%	CHO-K1	120.03	Non-Cytotoxic	1.06	1.05
20130930 Plate 3	TX009855	Chloramben	CLAB	–	24 hours	48 hours	13.7	(µM)	1.12	1	%	CHO-K1	120.03	Non-Cytotoxic	0.76	1.01
20130930 Plate 3	TX009855	Chloramben	CLAB	–	24 hours	48 hours	17.2	(µM)	1.3	1.3	%	CHO-K1	158.48	Non-Cytotoxic	0.88	1.31
20130930 Plate 3	TX009855	Chloramben	CLAB	–	24 hours	48 hours	21.5	(µM)	1.18	0.96	%	CHO-K1	115.26	Non-Cytotoxic	0.8	0.97
20130930 Plate 3	TX009855	Chloramben	CLAB	–	24 hours	48 hours	26.8	(µM)	2.1	1.04	%	CHO-K1	85.59	Non-Cytotoxic	1.43	1.05
20130930 Plate 3	TX009855	Chloramben	CLAB	–	24 hours	48 hours	33.6	(µM)	1.6	0.8	%	CHO-K1	102.97	Non-Cytotoxic	1.09	0.81
20130930 Plate 3	TX009855	Chloramben	CLAB	–	24 hours	48 hours	41.9	(µM)	2.06	1	%	CHO-K1	98.47	Non-Cytotoxic	1.4	1.01
20130930 Plate 3	TX009855	Chloramben	CLAB	–	24 hours	48 hours	52.4	(µM)	1.72	1.16	%	CHO-K1	89.36	Non-Cytotoxic	1.17	1.17
20130930 Plate 3	TX009855	Chloramben	CLAB	–	24 hours	48 hours	65.5	(µM)	1.84	1.08	%	CHO-K1	87.44	Non-Cytotoxic	1.25	1.09
20130930 Plate 3	TX009855	Chloramben	CLAB	–	24 hours	48 hours	81.9	(µM)	1.62	1.26	%	CHO-K1	100.42	Non-Cytotoxic	1.1	1.27
20130930 Plate 3	TX009855	Chloramben	CLAB	–	24 hours	48 hours	102	(µM)	2.26	1.54	%	CHO-K1	103.5	Non-Cytotoxic	1.54	1.55
20130930 Plate 3	TX009855	Chloramben	CLAB	–	24 hours	48 hours	128	(µM)	1.96	1.82	%	CHO-K1	117.94	Non-Cytotoxic	1.33	1.84
20130930 Plate 3	TX009855	Chloramben	CLAB	–	24 hours	48 hours	160	(µM)	1.36	1.9	%	CHO-K1	144.9	Non-Cytotoxic	0.92	1.92
20130930 Plate 3	TX009855	Chloramben	CLAB	–	24 hours	48 hours	200	(µM)	3.04	2.36	%	CHO-K1	98.47	Non-Cytotoxic	2.07	2.38
20130930 Plate 3	TX009855	Chloramben	CLAB	+	3-4 hours	27-28 hours	0	(µM)	1.76	0.37	%	CHO-K1	100	Non-Cytotoxic	1	1
20130930 Plate 3	TX009855	Chloramben	CLAB	+	3-4 hours	27-28 hours	4.5	(µM)	1.94	0.34	%	CHO-K1	81.65	Non-Cytotoxic	1.1	0.91
20130930 Plate 3	TX009855	Chloramben	CLAB	+	3-4 hours	27-28 hours	5.63	(µM)	1.24	0.48	%	CHO-K1	88.3	Non-Cytotoxic	0.7	1.29
20130930 Plate 3	TX009855	Chloramben	CLAB	+	3-4 hours	27-28 hours	7.04	(µM)	1.72	0.6	%	CHO-K1	88.54	Non-Cytotoxic	0.98	1.61
20130930 Plate 3	TX009855	Chloramben	CLAB	+	3-4 hours	27-28 hours	8.8	(µM)	1.7	0.52	%	CHO-K1	106.19	Non-Cytotoxic	0.97	1.39
20130930 Plate 3	TX009855	Chloramben	CLAB	+	3-4 hours	27-28 hours	11	(µM)	1.72	0.58	%	CHO-K1	89.55	Non-Cytotoxic	0.98	1.55
20130930 Plate 3	TX009855	Chloramben	CLAB	+	3-4 hours	27-28 hours	13.7	(µM)	1.9	0.64	%	CHO-K1	90.59	Non-Cytotoxic	1.08	1.71
20130930 Plate 3	TX009855	Chloramben	CLAB	+	3-4 hours	27-28 hours	17.2	(µM)	1.44	1.04	%	CHO-K1	96.42	Non-Cytotoxic	0.82	2.79
20130930 Plate 3	TX009855	Chloramben	CLAB	+	3-4 hours	27-28 hours	21.5	(µM)	1.9	1.18	%	CHO-K1	97.62	Non-Cytotoxic	1.08	3.16
20130930 Plate 3	TX009855	Chloramben	CLAB	+	3-4 hours	27-28 hours	26.8	(µM)	2.28	0.48	%	CHO-K1	71.44	Non-Cytotoxic	1.3	1.29
20130930 Plate 3	TX009855	Chloramben	CLAB	+	3-4 hours	27-28 hours	33.6	(µM)	1.84	0.76	%	CHO-K1	89.81	Non-Cytotoxic	1.05	2.04
20130930 Plate 3	TX009855	Chloramben	CLAB	+	3-4 hours	27-28 hours	41.9	(µM)	1.32	0.66	%	CHO-K1	87.31	Non-Cytotoxic	0.75	1.77
20130930 Plate 3	TX009855	Chloramben	CLAB	+	3-4 hours	27-28 hours	52.4	(µM)	1.44	1.52	%	CHO-K1	98.23	Non-Cytotoxic	0.82	4.07
20130930 Plate 3	TX009855	Chloramben	CLAB	+	3-4 hours	27-28 hours	65.5	(µM)	1.56	2.12	%	CHO-K1	95.54	Non-Cytotoxic	0.89	5.68
20130930 Plate 3	TX009855	Chloramben	CLAB	+	3-4 hours	27-28 hours	81.9	(µM)	1.58	0.62	%	CHO-K1	71.93	Non-Cytotoxic	0.9	1.66
20130930 Plate 3	TX009855	Chloramben	CLAB	+	3-4 hours	27-28 hours	102	(µM)	1.84	0.9	%	CHO-K1	88.3	Non-Cytotoxic	1.05	2.41
20130930 Plate 3	TX009855	Chloramben	CLAB	+	3-4 hours	27-28 hours	128	(µM)	2.06	1.62	%	CHO-K1	88.3	Non-Cytotoxic	1.17	4.34
20130930 Plate 3	TX009855	Chloramben	CLAB	+	3-4 hours	27-28 hours	160	(µM)	2.06	0.68	%	CHO-K1	85.88	Non-Cytotoxic	1.17	1.82
20130930 Plate 3	TX009855	Chloramben	CLAB	+	3-4 hours	27-28 hours	200	(µM)	2.02	0.48	%	CHO-K1	88.54	Non-Cytotoxic	1.15	1.29
20130829 Plate 2	TX002327	4-Hydroxy-3-methoxybenzaldehyde	4HX3MXBZAD	–	24 hours	48 hours	0	(µM)	1.55	0.52	%	CHO-K1	100	Non-Cytotoxic	1	1
20130829 Plate 2	TX002327	4-Hydroxy-3-methoxybenzaldehyde	4HX3MXBZAD	–	24 hours	48 hours	4.5	(µM)	1.34	0.32	%	CHO-K1	80.75	Non-Cytotoxic	0.87	0.61
20130829 Plate 2	TX002327	4-Hydroxy-3-methoxybenzaldehyde	4HX3MXBZAD	–	24 hours	48 hours	5.63	(µM)	2.44	0.52	%	CHO-K1	89.9	Non-Cytotoxic	1.58	0.99
20130829 Plate 2	TX002327	4-Hydroxy-3-methoxybenzaldehyde	4HX3MXBZAD	–	24 hours	48 hours	7.04	(µM)	0.88	0.66	%	CHO-K1	66.13	Non-Cytotoxic	0.57	1.26
20130829 Plate 2	TX002327	4-Hydroxy-3-methoxybenzaldehyde	4HX3MXBZAD	–	24 hours	48 hours	8.8	(µM)	1.6	0.7	%	CHO-K1	50.69	Non-Cytotoxic	1.04	1.34
20130829 Plate 2	TX002327	4-Hydroxy-3-methoxybenzaldehyde	4HX3MXBZAD	–	24 hours	48 hours	11	(µM)	1.58	0.74	%	CHO-K1	45.04	Adequate	1.02	1.42
20130829 Plate 2	TX002327	4-Hydroxy-3-methoxybenzaldehyde	4HX3MXBZAD	–	24 hours	48 hours	13.7	(µM)	1.46	0.64	%	CHO-K1	75.7	Non-Cytotoxic	0.94	1.22
20130829 Plate 2	TX002327	4-Hydroxy-3-methoxybenzaldehyde	4HX3MXBZAD	–	24 hours	48 hours	17.2	(µM)	1.08	0.48	%	CHO-K1	53.4	Non-Cytotoxic	0.7	0.92
20130829 Plate 2	TX002327	4-Hydroxy-3-methoxybenzaldehyde	4HX3MXBZAD	–	24 hours	48 hours	21.5	(µM)	1.1	0.72	%	CHO-K1	62.37	Non-Cytotoxic	0.71	1.38
20130829 Plate 2	TX002327	4-Hydroxy-3-methoxybenzaldehyde	4HX3MXBZAD	–	24 hours	48 hours	26.8	(µM)	1.42	0.66	%	CHO-K1	75.95	Non-Cytotoxic	0.92	1.26
20130829 Plate 2	TX002327	4-Hydroxy-3-methoxybenzaldehyde	4HX3MXBZAD	–	24 hours	48 hours	33.6	(µM)	1.62	0.42	%	CHO-K1	82.79	Non-Cytotoxic	1.05	0.8
20130829 Plate 2	TX002327	4-Hydroxy-3-methoxybenzaldehyde	4HX3MXBZAD	–	24 hours	48 hours	41.9	(µM)	1.48	0.72	%	CHO-K1	71.7	Non-Cytotoxic	0.96	1.38
20130829 Plate 2	TX002327	4-Hydroxy-3-methoxybenzaldehyde	4HX3MXBZAD	–	24 hours	48 hours	52.4	(µM)	2.04	1.14	%	CHO-K1	76.71	Non-Cytotoxic	1.32	2.18
20130829 Plate 2	TX002327	4-Hydroxy-3-methoxybenzaldehyde	4HX3MXBZAD	–	24 hours	48 hours	65.5	(µM)	1.18	0.82	%	CHO-K1	73.76	Non-Cytotoxic	0.76	1.57
20130829 Plate 2	TX002327	4-Hydroxy-3-methoxybenzaldehyde	4HX3MXBZAD	–	24 hours	48 hours	81.9	(µM)	1.36	0.82	%	CHO-K1	70.6	Non-Cytotoxic	0.88	1.57
20130829 Plate 2	TX002327	4-Hydroxy-3-methoxybenzaldehyde	4HX3MXBZAD	–	24 hours	48 hours	102	(µM)	1.78	1.2	%	CHO-K1	57.25	Non-Cytotoxic	1.15	2.3
20130829 Plate 2	TX002327	4-Hydroxy-3-methoxybenzaldehyde	4HX3MXBZAD	–	24 hours	48 hours	128	(µM)	1.7	1.12	%	CHO-K1	62.37	Non-Cytotoxic	1.1	2.14
20130829 Plate 2	TX002327	4-Hydroxy-3-methoxybenzaldehyde	4HX3MXBZAD	–	24 hours	48 hours	160	(µM)	1.44	1.18	%	CHO-K1	73.76	Non-Cytotoxic	0.93	2.26
20130829 Plate 2	TX002327	4-Hydroxy-3-methoxybenzaldehyde	4HX3MXBZAD	–	24 hours	48 hours	200	(µM)	2.4	1.54	%	CHO-K1	50.14	Non-Cytotoxic	1.55	2.95
20130829 Plate 2	TX002327	4-Hydroxy-3-methoxybenzaldehyde	4HX3MXBZAD	+	3-4 hours	27-28 hours	0	(µM)	1.26	0.27	%	CHO-K1	100	Non-Cytotoxic	1	1
20130829 Plate 2	TX002327	4-Hydroxy-3-methoxybenzaldehyde	4HX3MXBZAD	+	3-4 hours	27-28 hours	4.5	(µM)	1.12	0.26	%	CHO-K1	78.77	Non-Cytotoxic	0.89	0.95
20130829 Plate 2	TX002327	4-Hydroxy-3-methoxybenzaldehyde	4HX3MXBZAD	+	3-4 hours	27-28 hours	5.63	(µM)	1.2	0.24	%	CHO-K1	85.84	Non-Cytotoxic	0.95	0.88
20130829 Plate 2	TX002327	4-Hydroxy-3-methoxybenzaldehyde	4HX3MXBZAD	+	3-4 hours	27-28 hours	7.04	(µM)	0.64	0.2	%	CHO-K1	70.35	Non-Cytotoxic	0.51	0.73
20130829 Plate 2	TX002327	4-Hydroxy-3-methoxybenzaldehyde	4HX3MXBZAD	+	3-4 hours	27-28 hours	8.8	(µM)	1.3	0.24	%	CHO-K1	82.32	Non-Cytotoxic	1.03	0.88
20130829 Plate 2	TX002327	4-Hydroxy-3-methoxybenzaldehyde	4HX3MXBZAD	+	3-4 hours	27-28 hours	11	(µM)	1.22	0.3	%	CHO-K1	93.21	Non-Cytotoxic	0.97	1.09
20130829 Plate 2	TX002327	4-Hydroxy-3-methoxybenzaldehyde	4HX3MXBZAD	+	3-4 hours	27-28 hours	13.7	(µM)	1.04	0.34	%	CHO-K1	92.99	Non-Cytotoxic	0.82	1.24
20130829 Plate 2	TX002327	4-Hydroxy-3-methoxybenzaldehyde	4HX3MXBZAD	+	3-4 hours	27-28 hours	17.2	(µM)	1.04	0.24	%	CHO-K1	116.1	Non-Cytotoxic	0.82	0.88
20130829 Plate 2	TX002327	4-Hydroxy-3-methoxybenzaldehyde	4HX3MXBZAD	+	3-4 hours	27-28 hours	21.5	(µM)	1	0.42	%	CHO-K1	111.9	Non-Cytotoxic	0.79	1.53
20130829 Plate 2	TX002327	4-Hydroxy-3-methoxybenzaldehyde	4HX3MXBZAD	+	3-4 hours	27-28 hours	26.8	(µM)	1.28	0.2	%	CHO-K1	71.61	Non-Cytotoxic	1.01	0.73
20130829 Plate 2	TX002327	4-Hydroxy-3-methoxybenzaldehyde	4HX3MXBZAD	+	3-4 hours	27-28 hours	33.6	(µM)	1.4	0.34	%	CHO-K1	87.52	Non-Cytotoxic	1.11	1.24
20130829 Plate 2	TX002327	4-Hydroxy-3-methoxybenzaldehyde	4HX3MXBZAD	+	3-4 hours	27-28 hours	41.9	(µM)	1.84	0.22	%	CHO-K1	107.41	Non-Cytotoxic	1.46	0.8
20130829 Plate 2	TX002327	4-Hydroxy-3-methoxybenzaldehyde	4HX3MXBZAD	+	3-4 hours	27-28 hours	52.4	(µM)	0.94	0.14	%	CHO-K1	85.11	Non-Cytotoxic	0.74	0.51
20130829 Plate 2	TX002327	4-Hydroxy-3-methoxybenzaldehyde	4HX3MXBZAD	+	3-4 hours	27-28 hours	65.5	(µM)	1.12	0.32	%	CHO-K1	114.78	Non-Cytotoxic	0.89	1.17
20130829 Plate 2	TX002327	4-Hydroxy-3-methoxybenzaldehyde	4HX3MXBZAD	+	3-4 hours	27-28 hours	81.9	(µM)	0.98	0.14	%	CHO-K1	105.16	Non-Cytotoxic	0.78	0.51
20130829 Plate 2	TX002327	4-Hydroxy-3-methoxybenzaldehyde	4HX3MXBZAD	+	3-4 hours	27-28 hours	102	(µM)	1.36	0.22	%	CHO-K1	91.3	Non-Cytotoxic	1.08	0.8
20130829 Plate 2	TX002327	4-Hydroxy-3-methoxybenzaldehyde	4HX3MXBZAD	+	3-4 hours	27-28 hours	128	(µM)	1.26	0.22	%	CHO-K1	96.57	Non-Cytotoxic	1	0.8
20130829 Plate 2	TX002327	4-Hydroxy-3-methoxybenzaldehyde	4HX3MXBZAD	+	3-4 hours	27-28 hours	160	(µM)	1.02	0.12	%	CHO-K1	104.34	Non-Cytotoxic	0.81	0.44
20130829 Plate 2	TX002327	4-Hydroxy-3-methoxybenzaldehyde	4HX3MXBZAD	+	3-4 hours	27-28 hours	200	(µM)	1.04	0.12	%	CHO-K1	96.1	Non-Cytotoxic	0.82	0.44
20130829 Plate 2	TX008361	Cyclophosphamide monohydrate	CPAMH	–	24 hours	48 hours	0	(µM)	1.55	0.52	%	CHO-K1	100	Non-Cytotoxic	1	1
20130829 Plate 2	TX008361	Cyclophosphamide monohydrate	CPAMH	–	24 hours	48 hours	4.5	(µM)	1.48	0.52	%	CHO-K1	65.94	Non-Cytotoxic	0.96	0.99
20130829 Plate 2	TX008361	Cyclophosphamide monohydrate	CPAMH	–	24 hours	48 hours	5.63	(µM)	1.42	0.64	%	CHO-K1	76.46	Non-Cytotoxic	0.92	1.22
20130829 Plate 2	TX008361	Cyclophosphamide monohydrate	CPAMH	–	24 hours	48 hours	7.04	(µM)	1.12	0.3	%	CHO-K1	75.95	Non-Cytotoxic	0.72	0.57
20130829 Plate 2	TX008361	Cyclophosphamide monohydrate	CPAMH	–	24 hours	48 hours	8.8	(µM)	0.88	0.48	%	CHO-K1	68.91	Non-Cytotoxic	0.57	0.92
20130829 Plate 2	TX008361	Cyclophosphamide monohydrate	CPAMH	–	24 hours	48 hours	11	(µM)	1.18	0.72	%	CHO-K1	65.38	Non-Cytotoxic	0.76	1.38
20130829 Plate 2	TX008361	Cyclophosphamide monohydrate	CPAMH	–	24 hours	48 hours	13.7	(µM)	0.84	0.72	%	CHO-K1	76.21	Non-Cytotoxic	0.54	1.38
20130829 Plate 2	TX008361	Cyclophosphamide monohydrate	CPAMH	–	24 hours	48 hours	17.2	(µM)	0.94	0.56	%	CHO-K1	76.21	Non-Cytotoxic	0.61	1.07
20130829 Plate 2	TX008361	Cyclophosphamide monohydrate	CPAMH	–	24 hours	48 hours	21.5	(µM)	1.1	0.54	%	CHO-K1	104.14	Non-Cytotoxic	0.71	1.03
20130829 Plate 2	TX008361	Cyclophosphamide monohydrate	CPAMH	–	24 hours	48 hours	26.8	(µM)	1.18	0.34	%	CHO-K1	88.86	Non-Cytotoxic	0.76	0.65
20130829 Plate 2	TX008361	Cyclophosphamide monohydrate	CPAMH	–	24 hours	48 hours	33.6	(µM)	1.06	0.38	%	CHO-K1	79.09	Non-Cytotoxic	0.69	0.73
20130829 Plate 2	TX008361	Cyclophosphamide monohydrate	CPAMH	–	24 hours	48 hours	41.9	(µM)	1.5	0.5	%	CHO-K1	64.11	Non-Cytotoxic	0.97	0.96
20130829 Plate 2	TX008361	Cyclophosphamide monohydrate	CPAMH	–	24 hours	48 hours	52.4	(µM)	1.2	0.3	%	CHO-K1	64.65	Non-Cytotoxic	0.78	0.57
20130829 Plate 2	TX008361	Cyclophosphamide monohydrate	CPAMH	–	24 hours	48 hours	65.5	(µM)	1.2	0.38	%	CHO-K1	63.4	Non-Cytotoxic	0.78	0.73
20130829 Plate 2	TX008361	Cyclophosphamide monohydrate	CPAMH	–	24 hours	48 hours	81.9	(µM)	1.76	0.78	%	CHO-K1	69.53	Non-Cytotoxic	1.14	1.49
20130829 Plate 2	TX008361	Cyclophosphamide monohydrate	CPAMH	–	24 hours	48 hours	102	(µM)	1.76	1	%	CHO-K1	59.62	Non-Cytotoxic	1.14	1.91
20130829 Plate 2	TX008361	Cyclophosphamide monohydrate	CPAMH	–	24 hours	48 hours	128	(µM)	1.56	0.7	%	CHO-K1	62.54	Non-Cytotoxic	1.01	1.34
20130829 Plate 2	TX008361	Cyclophosphamide monohydrate	CPAMH	–	24 hours	48 hours	160	(µM)	2	1.24	%	CHO-K1	47.26	Adequate	1.29	2.37
20130829 Plate 2	TX008361	Cyclophosphamide monohydrate	CPAMH	–	24 hours	48 hours	200	(µM)	2.72	1.08	%	CHO-K1	60.4	Non-Cytotoxic	1.76	2.07
20130829 Plate 2	TX008361	Cyclophosphamide monohydrate	CPAMH	+	3-4 hours	27-28 hours	0	(µM)	1.26	0.27	%	CHO-K1	100	Non-Cytotoxic	1	1
20130829 Plate 2	TX008361	Cyclophosphamide monohydrate	CPAMH	+	3-4 hours	27-28 hours	4.5	(µM)	1.42	0.26	%	CHO-K1	76.52	Non-Cytotoxic	1.12	0.95
20130829 Plate 2	TX008361	Cyclophosphamide monohydrate	CPAMH	+	3-4 hours	27-28 hours	5.63	(µM)	2.82	0.4	%	CHO-K1	116.78	Non-Cytotoxic	2.23	1.46
20130829 Plate 2	TX008361	Cyclophosphamide monohydrate	CPAMH	+	3-4 hours	27-28 hours	7.04	(µM)	1.38	0.16	%	CHO-K1	89.47	Non-Cytotoxic	1.09	0.58
20130829 Plate 2	TX008361	Cyclophosphamide monohydrate	CPAMH	+	3-4 hours	27-28 hours	8.8	(µM)	1.38	0.28	%	CHO-K1	104.07	Non-Cytotoxic	1.09	1.02
20130829 Plate 2	TX008361	Cyclophosphamide monohydrate	CPAMH	+	3-4 hours	27-28 hours	11	(µM)	1.14	0.18	%	CHO-K1	90.27	Non-Cytotoxic	0.9	0.66
20130829 Plate 2	TX008361	Cyclophosphamide monohydrate	CPAMH	+	3-4 hours	27-28 hours	13.7	(µM)	1.5	0.32	%	CHO-K1	100.43	Non-Cytotoxic	1.19	1.17
20130829 Plate 2	TX008361	Cyclophosphamide monohydrate	CPAMH	+	3-4 hours	27-28 hours	17.2	(µM)	1.04	0.18	%	CHO-K1	105.99	Non-Cytotoxic	0.82	0.66
20130829 Plate 2	TX008361	Cyclophosphamide monohydrate	CPAMH	+	3-4 hours	27-28 hours	21.5	(µM)	1.16	0.4	%	CHO-K1	103	Non-Cytotoxic	0.92	1.46
20130829 Plate 2	TX008361	Cyclophosphamide monohydrate	CPAMH	+	3-4 hours	27-28 hours	26.8	(µM)	1.1	0.22	%	CHO-K1	82.83	Non-Cytotoxic	0.87	0.8
20130829 Plate 2	TX008361	Cyclophosphamide monohydrate	CPAMH	+	3-4 hours	27-28 hours	33.6	(µM)	0.72	0.2	%	CHO-K1	73.31	Non-Cytotoxic	0.57	0.73
20130829 Plate 2	TX008361	Cyclophosphamide monohydrate	CPAMH	+	3-4 hours	27-28 hours	41.9	(µM)	1.3	0.38	%	CHO-K1	69.74	Non-Cytotoxic	1.03	1.39
20130829 Plate 2	TX008361	Cyclophosphamide monohydrate	CPAMH	+	3-4 hours	27-28 hours	52.4	(µM)	1	0.2	%	CHO-K1	81.48	Non-Cytotoxic	0.79	0.73
20130829 Plate 2	TX008361	Cyclophosphamide monohydrate	CPAMH	+	3-4 hours	27-28 hours	65.5	(µM)	1.56	0.26	%	CHO-K1	83.87	Non-Cytotoxic	1.24	0.95
20130829 Plate 2	TX008361	Cyclophosphamide monohydrate	CPAMH	+	3-4 hours	27-28 hours	81.9	(µM)	1.04	0.26	%	CHO-K1	79.23	Non-Cytotoxic	0.82	0.95
20130829 Plate 2	TX008361	Cyclophosphamide monohydrate	CPAMH	+	3-4 hours	27-28 hours	102	(µM)	1.06	0.24	%	CHO-K1	72.12	Non-Cytotoxic	0.84	0.88
20130829 Plate 2	TX008361	Cyclophosphamide monohydrate	CPAMH	+	3-4 hours	27-28 hours	128	(µM)	0.94	0.28	%	CHO-K1	71.1	Non-Cytotoxic	0.74	1.02
20130829 Plate 2	TX008361	Cyclophosphamide monohydrate	CPAMH	+	3-4 hours	27-28 hours	160	(µM)	0.94	0.12	%	CHO-K1	79.08	Non-Cytotoxic	0.74	0.44
20130829 Plate 2	TX008361	Cyclophosphamide monohydrate	CPAMH	+	3-4 hours	27-28 hours	200	(µM)	0.58	0.28	%	CHO-K1	57.55	Non-Cytotoxic	0.46	1.02
20130829 Plate 2	TX009316	Dapsone	DPSN	–	24 hours	48 hours	0	(µM)	1.55	0.52	%	CHO-K1	100	Non-Cytotoxic	1	1
20130829 Plate 2	TX009316	Dapsone	DPSN	–	24 hours	48 hours	4.5	(µM)	1.82	0.48	%	CHO-K1	71.47	Non-Cytotoxic	1.18	0.92
20130829 Plate 2	TX009316	Dapsone	DPSN	–	24 hours	48 hours	5.63	(µM)	1.92	0.46	%	CHO-K1	83.69	Non-Cytotoxic	1.24	0.88
20130829 Plate 2	TX009316	Dapsone	DPSN	–	24 hours	48 hours	7.04	(µM)	1.18	0.44	%	CHO-K1	89.55	Non-Cytotoxic	0.76	0.84
20130829 Plate 2	TX009316	Dapsone	DPSN	–	24 hours	48 hours	8.8	(µM)	1.86	0.52	%	CHO-K1	90.97	Non-Cytotoxic	1.2	0.99
20130829 Plate 2	TX009316	Dapsone	DPSN	–	24 hours	48 hours	11	(µM)	1.96	1	%	CHO-K1	75.21	Non-Cytotoxic	1.27	1.91
20130829 Plate 2	TX009316	Dapsone	DPSN	–	24 hours	48 hours	13.7	(µM)	1.1	0.76	%	CHO-K1	86.2	Non-Cytotoxic	0.71	1.45
20130829 Plate 2	TX009316	Dapsone	DPSN	–	24 hours	48 hours	17.2	(µM)	1.68	0.88	%	CHO-K1	93.18	Non-Cytotoxic	1.09	1.68
20130829 Plate 2	TX009316	Dapsone	DPSN	–	24 hours	48 hours	21.5	(µM)	1.7	0.78	%	CHO-K1	65.38	Non-Cytotoxic	1.1	1.49
20130829 Plate 2	TX009316	Dapsone	DPSN	–	24 hours	48 hours	26.8	(µM)	1.12	0.46	%	CHO-K1	88.18	Non-Cytotoxic	0.72	0.88
20130829 Plate 2	TX009316	Dapsone	DPSN	–	24 hours	48 hours	33.6	(µM)	1.4	0.52	%	CHO-K1	90.25	Non-Cytotoxic	0.91	0.99
20130829 Plate 2	TX009316	Dapsone	DPSN	–	24 hours	48 hours	41.9	(µM)	1.46	0.8	%	CHO-K1	85.87	Non-Cytotoxic	0.94	1.53
20130829 Plate 2	TX009316	Dapsone	DPSN	–	24 hours	48 hours	52.4	(µM)	1.92	0.96	%	CHO-K1	79.91	Non-Cytotoxic	1.24	1.84
20130829 Plate 2	TX009316	Dapsone	DPSN	–	24 hours	48 hours	65.5	(µM)	1.74	0.88	%	CHO-K1	84.61	Non-Cytotoxic	1.13	1.68
20130829 Plate 2	TX009316	Dapsone	DPSN	–	24 hours	48 hours	81.9	(µM)	1.9	1	%	CHO-K1	94.32	Non-Cytotoxic	1.23	1.91
20130829 Plate 2	TX009316	Dapsone	DPSN	–	24 hours	48 hours	102	(µM)	1.74	1.02	%	CHO-K1	76.21	Non-Cytotoxic	1.13	1.95
20130829 Plate 2	TX009316	Dapsone	DPSN	–	24 hours	48 hours	128	(µM)	1.8	1.18	%	CHO-K1	88.18	Non-Cytotoxic	1.16	2.26
20130829 Plate 2	TX009316	Dapsone	DPSN	–	24 hours	48 hours	160	(µM)	1.42	0.96	%	CHO-K1	71.03	Non-Cytotoxic	0.92	1.84
20130829 Plate 2	TX009316	Dapsone	DPSN	–	24 hours	48 hours	200	(µM)	1.7	1.22	%	CHO-K1	74.72	Non-Cytotoxic	1.1	2.33
20130829 Plate 2	TX009316	Dapsone	DPSN	+	3-4 hours	27-28 hours	0	(µM)	1.26	0.27	%	CHO-K1	100	Non-Cytotoxic	1	1
20130829 Plate 2	TX009316	Dapsone	DPSN	+	3-4 hours	27-28 hours	4.5	(µM)	1.6	0.2	%	CHO-K1	88.48	Non-Cytotoxic	1.27	0.73
20130829 Plate 2	TX009316	Dapsone	DPSN	+	3-4 hours	27-28 hours	5.63	(µM)	1.58	0.22	%	CHO-K1	91.09	Non-Cytotoxic	1.25	0.8
20130829 Plate 2	TX009316	Dapsone	DPSN	+	3-4 hours	27-28 hours	7.04	(µM)	1.8	0.26	%	CHO-K1	92.99	Non-Cytotoxic	1.43	0.95
20130829 Plate 2	TX009316	Dapsone	DPSN	+	3-4 hours	27-28 hours	8.8	(µM)	1.52	0.32	%	CHO-K1	92.56	Non-Cytotoxic	1.2	1.17
20130829 Plate 2	TX009316	Dapsone	DPSN	+	3-4 hours	27-28 hours	11	(µM)	1.6	0.18	%	CHO-K1	105.44	Non-Cytotoxic	1.27	0.66
20130829 Plate 2	TX009316	Dapsone	DPSN	+	3-4 hours	27-28 hours	13.7	(µM)	1.82	0.34	%	CHO-K1	100.43	Non-Cytotoxic	1.44	1.24
20130829 Plate 2	TX009316	Dapsone	DPSN	+	3-4 hours	27-28 hours	17.2	(µM)	1.98	0.34	%	CHO-K1	115.1	Non-Cytotoxic	1.57	1.24
20130829 Plate 2	TX009316	Dapsone	DPSN	+	3-4 hours	27-28 hours	21.5	(µM)	1.58	0.3	%	CHO-K1	90.27	Non-Cytotoxic	1.25	1.09
20130829 Plate 2	TX009316	Dapsone	DPSN	+	3-4 hours	27-28 hours	26.8	(µM)	2.22	0.28	%	CHO-K1	118.15	Non-Cytotoxic	1.76	1.02
20130829 Plate 2	TX009316	Dapsone	DPSN	+	3-4 hours	27-28 hours	33.6	(µM)	1.22	0.18	%	CHO-K1	115.44	Non-Cytotoxic	0.97	0.66
20130829 Plate 2	TX009316	Dapsone	DPSN	+	3-4 hours	27-28 hours	41.9	(µM)	2.74	0.14	%	CHO-K1	98.7	Non-Cytotoxic	2.17	0.51
20130829 Plate 2	TX009316	Dapsone	DPSN	+	3-4 hours	27-28 hours	52.4	(µM)	1.82	0.2	%	CHO-K1	95.87	Non-Cytotoxic	1.44	0.73
20130829 Plate 2	TX009316	Dapsone	DPSN	+	3-4 hours	27-28 hours	65.5	(µM)	1.64	0.32	%	CHO-K1	99.93	Non-Cytotoxic	1.3	1.17
20130829 Plate 2	TX009316	Dapsone	DPSN	+	3-4 hours	27-28 hours	81.9	(µM)	1.16	0.16	%	CHO-K1	101.44	Non-Cytotoxic	0.92	0.58
20130829 Plate 2	TX009316	Dapsone	DPSN	+	3-4 hours	27-28 hours	102	(µM)	1.62	0.16	%	CHO-K1	132.14	Non-Cytotoxic	1.28	0.58
20130829 Plate 2	TX009316	Dapsone	DPSN	+	3-4 hours	27-28 hours	128	(µM)	1.72	0.34	%	CHO-K1	107.41	Non-Cytotoxic	1.36	1.24
20130829 Plate 2	TX009316	Dapsone	DPSN	+	3-4 hours	27-28 hours	160	(µM)	1.78	0.42	%	CHO-K1	108.28	Non-Cytotoxic	1.41	1.53
20130829 Plate 2	TX009316	Dapsone	DPSN	+	3-4 hours	27-28 hours	200	(µM)	1.18	0.28	%	CHO-K1	103.27	Non-Cytotoxic	0.93	1.02
20130829 Plate 2	TX010254	Oxytetracycline hydrochloride	OTCHCL	–	24 hours	48 hours	0	(µM)	1.55	0.52	%	CHO-K1	100	Non-Cytotoxic	1	1
20130829 Plate 2	TX010254	Oxytetracycline hydrochloride	OTCHCL	–	24 hours	48 hours	4.5	(µM)	1.32	0.52	%	CHO-K1	78.01	Non-Cytotoxic	0.85	0.99
20130829 Plate 2	TX010254	Oxytetracycline hydrochloride	OTCHCL	–	24 hours	48 hours	5.63	(µM)	2.48	0.76	%	CHO-K1	88.86	Non-Cytotoxic	1.6	1.45
20130829 Plate 2	TX010254	Oxytetracycline hydrochloride	OTCHCL	–	24 hours	48 hours	7.04	(µM)	2.2	0.7	%	CHO-K1	98.35	Non-Cytotoxic	1.42	1.34
20130829 Plate 2	TX010254	Oxytetracycline hydrochloride	OTCHCL	–	24 hours	48 hours	8.8	(µM)	1.42	0.6	%	CHO-K1	87.51	Non-Cytotoxic	0.92	1.15
20130829 Plate 2	TX010254	Oxytetracycline hydrochloride	OTCHCL	–	24 hours	48 hours	11	(µM)	1.96	1.04	%	CHO-K1	60.88	Non-Cytotoxic	1.27	1.99
20130829 Plate 2	TX010254	Oxytetracycline hydrochloride	OTCHCL	–	24 hours	48 hours	13.7	(µM)	1.56	0.74	%	CHO-K1	89.2	Non-Cytotoxic	1.01	1.42
20130829 Plate 2	TX010254	Oxytetracycline hydrochloride	OTCHCL	–	24 hours	48 hours	17.2	(µM)	1.76	0.54	%	CHO-K1	82.49	Non-Cytotoxic	1.14	1.03
20130829 Plate 2	TX010254	Oxytetracycline hydrochloride	OTCHCL	–	24 hours	48 hours	21.5	(µM)	1.9	0.8	%	CHO-K1	68.29	Non-Cytotoxic	1.23	1.53
20130829 Plate 2	TX010254	Oxytetracycline hydrochloride	OTCHCL	–	24 hours	48 hours	26.8	(µM)	1.46	0.36	%	CHO-K1	81.61	Non-Cytotoxic	0.94	0.69
20130829 Plate 2	TX010254	Oxytetracycline hydrochloride	OTCHCL	–	24 hours	48 hours	33.6	(µM)	1.28	0.64	%	CHO-K1	90.97	Non-Cytotoxic	0.83	1.22
20130829 Plate 2	TX010254	Oxytetracycline hydrochloride	OTCHCL	–	24 hours	48 hours	41.9	(µM)	1.98	0.34	%	CHO-K1	75.7	Non-Cytotoxic	1.28	0.65
20130829 Plate 2	TX010254	Oxytetracycline hydrochloride	OTCHCL	–	24 hours	48 hours	52.4	(µM)	1.64	0.74	%	CHO-K1	83.39	Non-Cytotoxic	1.06	1.42
20130829 Plate 2	TX010254	Oxytetracycline hydrochloride	OTCHCL	–	24 hours	48 hours	65.5	(µM)	1.3	0.72	%	CHO-K1	81.04	Non-Cytotoxic	0.84	1.38
20130829 Plate 2	TX010254	Oxytetracycline hydrochloride	OTCHCL	–	24 hours	48 hours	81.9	(µM)	1.54	1	%	CHO-K1	68.49	Non-Cytotoxic	1	1.91
20130829 Plate 2	TX010254	Oxytetracycline hydrochloride	OTCHCL	–	24 hours	48 hours	102	(µM)	1.94	1.12	%	CHO-K1	65.94	Non-Cytotoxic	1.26	2.14
20130829 Plate 2	TX010254	Oxytetracycline hydrochloride	OTCHCL	–	24 hours	48 hours	128	(µM)	1.4	0.7	%	CHO-K1	65.2	Non-Cytotoxic	0.91	1.34
20130829 Plate 2	TX010254	Oxytetracycline hydrochloride	OTCHCL	–	24 hours	48 hours	160	(µM)	2.06	1.4	%	CHO-K1	74.72	Non-Cytotoxic	1.33	2.68
20130829 Plate 2	TX010254	Oxytetracycline hydrochloride	OTCHCL	–	24 hours	48 hours	200	(µM)	2.32	1.48	%	CHO-K1	60.09	Non-Cytotoxic	1.5	2.83
20130829 Plate 2	TX010254	Oxytetracycline hydrochloride	OTCHCL	+	3-4 hours	27-28 hours	0	(µM)	1.26	0.27	%	CHO-K1	100	Non-Cytotoxic	1	1
20130829 Plate 2	TX010254	Oxytetracycline hydrochloride	OTCHCL	+	3-4 hours	27-28 hours	4.5	(µM)	1.42	0.26	%	CHO-K1	122.47	Non-Cytotoxic	1.12	0.95
20130829 Plate 2	TX010254	Oxytetracycline hydrochloride	OTCHCL	+	3-4 hours	27-28 hours	5.63	(µM)	1.02	0.18	%	CHO-K1	86.58	Non-Cytotoxic	0.81	0.66
20130829 Plate 2	TX010254	Oxytetracycline hydrochloride	OTCHCL	+	3-4 hours	27-28 hours	7.04	(µM)	1.28	0.2	%	CHO-K1	84.22	Non-Cytotoxic	1.01	0.73
20130829 Plate 2	TX010254	Oxytetracycline hydrochloride	OTCHCL	+	3-4 hours	27-28 hours	8.8	(µM)	1.28	0.1	%	CHO-K1	96.1	Non-Cytotoxic	1.01	0.36
20130829 Plate 2	TX010254	Oxytetracycline hydrochloride	OTCHCL	+	3-4 hours	27-28 hours	11	(µM)	1.62	0.32	%	CHO-K1	99.93	Non-Cytotoxic	1.28	1.17
20130829 Plate 2	TX010254	Oxytetracycline hydrochloride	OTCHCL	+	3-4 hours	27-28 hours	13.7	(µM)	1.64	0.28	%	CHO-K1	105.16	Non-Cytotoxic	1.3	1.02
20130829 Plate 2	TX010254	Oxytetracycline hydrochloride	OTCHCL	+	3-4 hours	27-28 hours	17.2	(µM)	1.4	0.32	%	CHO-K1	123.99	Non-Cytotoxic	1.11	1.17
20130829 Plate 2	TX010254	Oxytetracycline hydrochloride	OTCHCL	+	3-4 hours	27-28 hours	21.5	(µM)	1.32	0.24	%	CHO-K1	103.8	Non-Cytotoxic	1.05	0.88
20130829 Plate 2	TX010254	Oxytetracycline hydrochloride	OTCHCL	+	3-4 hours	27-28 hours	26.8	(µM)	1.52	0.34	%	CHO-K1	82.15	Non-Cytotoxic	1.2	1.24
20130829 Plate 2	TX010254	Oxytetracycline hydrochloride	OTCHCL	+	3-4 hours	27-28 hours	33.6	(µM)	1.04	0.22	%	CHO-K1	107.99	Non-Cytotoxic	0.82	0.8
20130829 Plate 2	TX010254	Oxytetracycline hydrochloride	OTCHCL	+	3-4 hours	27-28 hours	41.9	(µM)	1.58	0.3	%	CHO-K1	106.84	Non-Cytotoxic	1.25	1.09
20130829 Plate 2	TX010254	Oxytetracycline hydrochloride	OTCHCL	+	3-4 hours	27-28 hours	52.4	(µM)	1.92	0.3	%	CHO-K1	87.14	Non-Cytotoxic	1.52	1.09
20130829 Plate 2	TX010254	Oxytetracycline hydrochloride	OTCHCL	+	3-4 hours	27-28 hours	65.5	(µM)	3.34	0.4	%	CHO-K1	91.3	Non-Cytotoxic	2.64	1.46
20130829 Plate 2	TX010254	Oxytetracycline hydrochloride	OTCHCL	+	3-4 hours	27-28 hours	81.9	(µM)	1.14	0.2	%	CHO-K1	99.43	Non-Cytotoxic	0.9	0.73
20130829 Plate 2	TX010254	Oxytetracycline hydrochloride	OTCHCL	+	3-4 hours	27-28 hours	102	(µM)	2.22	0.34	%	CHO-K1	91.93	Non-Cytotoxic	1.76	1.24
20130829 Plate 2	TX010254	Oxytetracycline hydrochloride	OTCHCL	+	3-4 hours	27-28 hours	128	(µM)	1.38	0.36	%	CHO-K1	100.68	Non-Cytotoxic	1.09	1.31
20130829 Plate 2	TX010254	Oxytetracycline hydrochloride	OTCHCL	+	3-4 hours	27-28 hours	160	(µM)	1.72	0.48	%	CHO-K1	97.5	Non-Cytotoxic	1.36	1.75
20130829 Plate 2	TX010254	Oxytetracycline hydrochloride	OTCHCL	+	3-4 hours	27-28 hours	200	(µM)	2.16	0.62	%	CHO-K1	98.22	Non-Cytotoxic	1.71	2.26
20131007 Plate 2	TX005193	3,4-Dimethylphenol	34DMP	–	24 hours	48 hours	0	(µM)	1.83	0.47	%	CHO-K1	100	Non-Cytotoxic	1	1
20131007 Plate 2	TX005193	3,4-Dimethylphenol	34DMP	–	24 hours	48 hours	4.53	(µM)	1.88	0.66	%	CHO-K1	114.21	Non-Cytotoxic	1.03	1.39
20131007 Plate 2	TX005193	3,4-Dimethylphenol	34DMP	–	24 hours	48 hours	5.66	(µM)	2.14	0.48	%	CHO-K1	108.47	Non-Cytotoxic	1.17	1.01
20131007 Plate 2	TX005193	3,4-Dimethylphenol	34DMP	–	24 hours	48 hours	7.07	(µM)	2.26	0.52	%	CHO-K1	116.05	Non-Cytotoxic	1.24	1.1
20131007 Plate 2	TX005193	3,4-Dimethylphenol	34DMP	–	24 hours	48 hours	8.84	(µM)	1.52	0.48	%	CHO-K1	119.92	Non-Cytotoxic	0.83	1.01
20131007 Plate 2	TX005193	3,4-Dimethylphenol	34DMP	–	24 hours	48 hours	11.1	(µM)	2.3	0.5	%	CHO-K1	102.79	Non-Cytotoxic	1.26	1.05
20131007 Plate 2	TX005193	3,4-Dimethylphenol	34DMP	–	24 hours	48 hours	13.8	(µM)	2.84	0.78	%	CHO-K1	113.01	Non-Cytotoxic	1.55	1.64
20131007 Plate 2	TX005193	3,4-Dimethylphenol	34DMP	–	24 hours	48 hours	17.3	(µM)	2.18	0.44	%	CHO-K1	109.02	Non-Cytotoxic	1.19	0.93
20131007 Plate 2	TX005193	3,4-Dimethylphenol	34DMP	–	24 hours	48 hours	21.6	(µM)	2.48	0.74	%	CHO-K1	117.31	Non-Cytotoxic	1.36	1.56
20131007 Plate 2	TX005193	3,4-Dimethylphenol	34DMP	–	24 hours	48 hours	27	(µM)	1.54	0.7	%	CHO-K1	109.57	Non-Cytotoxic	0.84	1.48
20131007 Plate 2	TX005193	3,4-Dimethylphenol	34DMP	–	24 hours	48 hours	33.7	(µM)	2.58	0.76	%	CHO-K1	111.27	Non-Cytotoxic	1.41	1.6
20131007 Plate 2	TX005193	3,4-Dimethylphenol	34DMP	–	24 hours	48 hours	42.2	(µM)	2.26	0.76	%	CHO-K1	113.01	Non-Cytotoxic	1.24	1.6
20131007 Plate 2	TX005193	3,4-Dimethylphenol	34DMP	–	24 hours	48 hours	52.7	(µM)	2.48	0.58	%	CHO-K1	106.33	Non-Cytotoxic	1.36	1.22
20131007 Plate 2	TX005193	3,4-Dimethylphenol	34DMP	–	24 hours	48 hours	65.9	(µM)	2.4	0.72	%	CHO-K1	114.21	Non-Cytotoxic	1.31	1.52
20131007 Plate 2	TX005193	3,4-Dimethylphenol	34DMP	–	24 hours	48 hours	82.3	(µM)	2.1	0.9	%	CHO-K1	94.26	Non-Cytotoxic	1.15	1.9
20131007 Plate 2	TX005193	3,4-Dimethylphenol	34DMP	–	24 hours	48 hours	103	(µM)	2.56	1.04	%	CHO-K1	111.27	Non-Cytotoxic	1.4	2.19
20131007 Plate 2	TX005193	3,4-Dimethylphenol	34DMP	–	24 hours	48 hours	129	(µM)	2.8	1.3	%	CHO-K1	90.32	Non-Cytotoxic	1.53	2.74
20131007 Plate 2	TX005193	3,4-Dimethylphenol	34DMP	–	24 hours	48 hours	161	(µM)	3.46	1.68	%	CHO-K1	90.32	Non-Cytotoxic	1.89	3.54
20131007 Plate 2	TX005193	3,4-Dimethylphenol	34DMP	–	24 hours	48 hours	201	(µM)	4.22	2.02	%	CHO-K1	81.76	Non-Cytotoxic	2.31	4.26
20131007 Plate 2	TX005193	3,4-Dimethylphenol	34DMP	+	3-4 hours	27-28 hours	0	(µM)	1.73	0.32	%	CHO-K1	100	Non-Cytotoxic	1	1
20131007 Plate 2	TX005193	3,4-Dimethylphenol	34DMP	+	3-4 hours	27-28 hours	4.53	(µM)	2.14	0.1	%	CHO-K1	91.19	Non-Cytotoxic	1.24	0.31
20131007 Plate 2	TX005193	3,4-Dimethylphenol	34DMP	+	3-4 hours	27-28 hours	5.66	(µM)	2.04	0.16	%	CHO-K1	114.65	Non-Cytotoxic	1.18	0.5
20131007 Plate 2	TX005193	3,4-Dimethylphenol	34DMP	+	3-4 hours	27-28 hours	7.07	(µM)	1.58	0.28	%	CHO-K1	109.42	Non-Cytotoxic	0.92	0.88
20131007 Plate 2	TX005193	3,4-Dimethylphenol	34DMP	+	3-4 hours	27-28 hours	8.84	(µM)	2.08	0.26	%	CHO-K1	112.18	Non-Cytotoxic	1.21	0.81
20131007 Plate 2	TX005193	3,4-Dimethylphenol	34DMP	+	3-4 hours	27-28 hours	11.1	(µM)	1.84	0.34	%	CHO-K1	126.77	Non-Cytotoxic	1.07	1.06
20131007 Plate 2	TX005193	3,4-Dimethylphenol	34DMP	+	3-4 hours	27-28 hours	13.8	(µM)	2	0.22	%	CHO-K1	124.25	Non-Cytotoxic	1.16	0.69
20131007 Plate 2	TX005193	3,4-Dimethylphenol	34DMP	+	3-4 hours	27-28 hours	17.3	(µM)	1.96	0.24	%	CHO-K1	109.04	Non-Cytotoxic	1.14	0.75
20131007 Plate 2	TX005193	3,4-Dimethylphenol	34DMP	+	3-4 hours	27-28 hours	21.6	(µM)	1.32	0.26	%	CHO-K1	119.49	Non-Cytotoxic	0.76	0.81
20131007 Plate 2	TX005193	3,4-Dimethylphenol	34DMP	+	3-4 hours	27-28 hours	27	(µM)	1.7	0.44	%	CHO-K1	122.3	Non-Cytotoxic	0.99	1.38
20131007 Plate 2	TX005193	3,4-Dimethylphenol	34DMP	+	3-4 hours	27-28 hours	33.7	(µM)	1.36	0.28	%	CHO-K1	149.93	Non-Cytotoxic	0.79	0.88
20131007 Plate 2	TX005193	3,4-Dimethylphenol	34DMP	+	3-4 hours	27-28 hours	42.2	(µM)	2	0.34	%	CHO-K1	118.58	Non-Cytotoxic	1.16	1.06
20131007 Plate 2	TX005193	3,4-Dimethylphenol	34DMP	+	3-4 hours	27-28 hours	52.7	(µM)	2.04	0.28	%	CHO-K1	139.22	Non-Cytotoxic	1.18	0.88
20131007 Plate 2	TX005193	3,4-Dimethylphenol	34DMP	+	3-4 hours	27-28 hours	65.9	(µM)	2.02	0.14	%	CHO-K1	147.8	Non-Cytotoxic	1.17	0.44
20131007 Plate 2	TX005193	3,4-Dimethylphenol	34DMP	+	3-4 hours	27-28 hours	82.3	(µM)	1.48	0.2	%	CHO-K1	152.87	Non-Cytotoxic	0.86	0.63
20131007 Plate 2	TX005193	3,4-Dimethylphenol	34DMP	+	3-4 hours	27-28 hours	103	(µM)	1.64	0.16	%	CHO-K1	162.43	Non-Cytotoxic	0.95	0.5
20131007 Plate 2	TX005193	3,4-Dimethylphenol	34DMP	+	3-4 hours	27-28 hours	129	(µM)	2.14	0.34	%	CHO-K1	133.27	Non-Cytotoxic	1.24	1.06
20131007 Plate 2	TX005193	3,4-Dimethylphenol	34DMP	+	3-4 hours	27-28 hours	161	(µM)	1.94	0.34	%	CHO-K1	124.74	Non-Cytotoxic	1.12	1.06
20131007 Plate 2	TX005193	3,4-Dimethylphenol	34DMP	+	3-4 hours	27-28 hours	201	(µM)	2.02	0.34	%	CHO-K1	102.25	Non-Cytotoxic	1.17	1.06
20131007 Plate 2	TX012209	Cycloheximide	CHXD	–	24 hours	48 hours	0	(µM)	1.83	0.47	%	CHO-K1	100	Non-Cytotoxic	1	1
20131007 Plate 2	TX012209	Cycloheximide	CHXD	–	24 hours	48 hours	4.5	(µM)	1.16	0.2	%	CHO-K1	37.54	Cytotoxic	Cytotoxic	Cytotoxic
20131007 Plate 2	TX012209	Cycloheximide	CHXD	–	24 hours	48 hours	5.63	(µM)	1.48	0.28	%	CHO-K1	34.26	Cytotoxic	Cytotoxic	Cytotoxic
20131007 Plate 2	TX012209	Cycloheximide	CHXD	–	24 hours	48 hours	7.04	(µM)	1.62	0.34	%	CHO-K1	36.77	Cytotoxic	Cytotoxic	Cytotoxic
20131007 Plate 2	TX012209	Cycloheximide	CHXD	–	24 hours	48 hours	8.8	(µM)	2	0.28	%	CHO-K1	39.1	Cytotoxic	Cytotoxic	Cytotoxic
20131007 Plate 2	TX012209	Cycloheximide	CHXD	–	24 hours	48 hours	11	(µM)	1.64	0.28	%	CHO-K1	42.16	Adequate	0.9	0.59
20131007 Plate 2	TX012209	Cycloheximide	CHXD	–	24 hours	48 hours	13.7	(µM)	1.44	0.28	%	CHO-K1	36.59	Cytotoxic	Cytotoxic	Cytotoxic
20131007 Plate 2	TX012209	Cycloheximide	CHXD	–	24 hours	48 hours	17.2	(µM)	1.32	0.3	%	CHO-K1	33.89	Cytotoxic	Cytotoxic	Cytotoxic
20131007 Plate 2	TX012209	Cycloheximide	CHXD	–	24 hours	48 hours	21.5	(µM)	1.7	0.22	%	CHO-K1	33.06	Cytotoxic	Cytotoxic	Cytotoxic
20131007 Plate 2	TX012209	Cycloheximide	CHXD	–	24 hours	48 hours	26.8	(µM)	1.74	0.48	%	CHO-K1	29.45	Cytotoxic	Cytotoxic	Cytotoxic
20131007 Plate 2	TX012209	Cycloheximide	CHXD	–	24 hours	48 hours	33.6	(µM)	2.32	0.28	%	CHO-K1	29.41	Cytotoxic	Cytotoxic	Cytotoxic
20131007 Plate 2	TX012209	Cycloheximide	CHXD	–	24 hours	48 hours	41.9	(µM)	3.63	0.37	%	CHO-K1	29.55	Cytotoxic	Cytotoxic	Cytotoxic
20131007 Plate 2	TX012209	Cycloheximide	CHXD	–	24 hours	48 hours	52.4	(µM)	4.82	0.48	%	CHO-K1	30.57	Cytotoxic	Cytotoxic	Cytotoxic
20131007 Plate 2	TX012209	Cycloheximide	CHXD	–	24 hours	48 hours	65.5	(µM)	2.6	0.64	%	CHO-K1	31.84	Cytotoxic	Cytotoxic	Cytotoxic
20131007 Plate 2	TX012209	Cycloheximide	CHXD	–	24 hours	48 hours	81.9	(µM)	3.72	0.32	%	CHO-K1	26.39	Cytotoxic	Cytotoxic	Cytotoxic
20131007 Plate 2	TX012209	Cycloheximide	CHXD	–	24 hours	48 hours	102	(µM)	5.36	0.46	%	CHO-K1	32.36	Cytotoxic	Cytotoxic	Cytotoxic
20131007 Plate 2	TX012209	Cycloheximide	CHXD	–	24 hours	48 hours	128	(µM)	5.26	0.5	%	CHO-K1	25.55	Cytotoxic	Cytotoxic	Cytotoxic
20131007 Plate 2	TX012209	Cycloheximide	CHXD	–	24 hours	48 hours	160	(µM)	6.04	0.52	%	CHO-K1	26.88	Cytotoxic	Cytotoxic	Cytotoxic
20131007 Plate 2	TX012209	Cycloheximide	CHXD	–	24 hours	48 hours	200	(µM)	7.12	0.8	%	CHO-K1	28.17	Cytotoxic	Cytotoxic	Cytotoxic
20131007 Plate 2	TX012209	Cycloheximide	CHXD	+	3-4 hours	27-28 hours	0	(µM)	1.73	0.32	%	CHO-K1	100	Non-Cytotoxic	1	1
20131007 Plate 2	TX012209	Cycloheximide	CHXD	+	3-4 hours	27-28 hours	4.5	(µM)	2.22	0.26	%	CHO-K1	74.61	Non-Cytotoxic	1.29	0.81
20131007 Plate 2	TX012209	Cycloheximide	CHXD	+	3-4 hours	27-28 hours	5.63	(µM)	2.54	0.24	%	CHO-K1	73.73	Non-Cytotoxic	1.47	0.75
20131007 Plate 2	TX012209	Cycloheximide	CHXD	+	3-4 hours	27-28 hours	7.04	(µM)	2.76	0.34	%	CHO-K1	72.52	Non-Cytotoxic	1.6	1.06
20131007 Plate 2	TX012209	Cycloheximide	CHXD	+	3-4 hours	27-28 hours	8.8	(µM)	3.22	0.46	%	CHO-K1	79.35	Non-Cytotoxic	1.87	1.44
20131007 Plate 2	TX012209	Cycloheximide	CHXD	+	3-4 hours	27-28 hours	11	(µM)	4.42	0.44	%	CHO-K1	74.25	Non-Cytotoxic	2.56	1.38
20131007 Plate 2	TX012209	Cycloheximide	CHXD	+	3-4 hours	27-28 hours	13.7	(µM)	3.52	0.32	%	CHO-K1	68.39	Non-Cytotoxic	2.04	1
20131007 Plate 2	TX012209	Cycloheximide	CHXD	+	3-4 hours	27-28 hours	17.2	(µM)	3.72	0.36	%	CHO-K1	59.51	Non-Cytotoxic	2.16	1.13
20131007 Plate 2	TX012209	Cycloheximide	CHXD	+	3-4 hours	27-28 hours	21.5	(µM)	5.4	0.38	%	CHO-K1	53.95	Non-Cytotoxic	3.13	1.19
20131007 Plate 2	TX012209	Cycloheximide	CHXD	+	3-4 hours	27-28 hours	26.8	(µM)	3.96	0.26	%	CHO-K1	55.1	Non-Cytotoxic	2.29	0.81
20131007 Plate 2	TX012209	Cycloheximide	CHXD	+	3-4 hours	27-28 hours	33.6	(µM)	7.32	0.34	%	CHO-K1	52.68	Non-Cytotoxic	4.24	1.06
20131007 Plate 2	TX012209	Cycloheximide	CHXD	+	3-4 hours	27-28 hours	41.9	(µM)	5.09	0.33	%	CHO-K1	46.17	Adequate	2.95	1.02
20131007 Plate 2	TX012209	Cycloheximide	CHXD	+	3-4 hours	27-28 hours	52.4	(µM)	6.52	0.43	%	CHO-K1	48.85	Adequate	3.78	1.35
20131007 Plate 2	TX012209	Cycloheximide	CHXD	+	3-4 hours	27-28 hours	65.5	(µM)	15.66	0.37	%	CHO-K1	35.3	Cytotoxic	Cytotoxic	Cytotoxic
20131007 Plate 2	TX012209	Cycloheximide	CHXD	+	3-4 hours	27-28 hours	81.9	(µM)	58.25	0.84	%	CHO-K1	35.26	Cytotoxic	Cytotoxic	Cytotoxic
20131007 Plate 2	TX009813	Hexachlorocyclopentadiene	HCLCPD	–	24 hours	48 hours	0	(µM)	1.83	0.47	%	CHO-K1	100	Non-Cytotoxic	1	1
20131007 Plate 2	TX009813	Hexachlorocyclopentadiene	HCLCPD	–	24 hours	48 hours	4.5	(µM)	2.12	0.34	%	CHO-K1	94.26	Non-Cytotoxic	1.16	0.72
20131007 Plate 2	TX009813	Hexachlorocyclopentadiene	HCLCPD	–	24 hours	48 hours	5.63	(µM)	2.52	0.52	%	CHO-K1	84.32	Non-Cytotoxic	1.38	1.1
20131007 Plate 2	TX009813	Hexachlorocyclopentadiene	HCLCPD	–	24 hours	48 hours	7.04	(µM)	2.62	0.44	%	CHO-K1	70.31	Non-Cytotoxic	1.43	0.93
20131007 Plate 2	TX009813	Hexachlorocyclopentadiene	HCLCPD	–	24 hours	48 hours	8.8	(µM)	7.64	0.48	%	CHO-K1	66.01	Non-Cytotoxic	4.18	1.01
20131007 Plate 2	TX009813	Hexachlorocyclopentadiene	HCLCPD	–	24 hours	48 hours	11	(µM)	32.9	0.76	%	CHO-K1	50.79	Non-Cytotoxic	17.99	1.6
20131007 Plate 2	TX009813	Hexachlorocyclopentadiene	HCLCPD	–	24 hours	48 hours	81.9	(µM)	50	0	%	CHO-K1	0.02	Cytotoxic	Cytotoxic	Cytotoxic
20131007 Plate 2	TX009813	Hexachlorocyclopentadiene	HCLCPD	–	24 hours	48 hours	102	(µM)	28.57	14.29	%	CHO-K1	0.06	Cytotoxic	Cytotoxic	Cytotoxic
20131007 Plate 2	TX009813	Hexachlorocyclopentadiene	HCLCPD	–	24 hours	48 hours	200	(µM)	14.29	0	%	CHO-K1	0.06	Cytotoxic	Cytotoxic	Cytotoxic
20131007 Plate 2	TX009813	Hexachlorocyclopentadiene	HCLCPD	+	3-4 hours	27-28 hours	0	(µM)	1.73	0.32	%	CHO-K1	100	Non-Cytotoxic	1	1
20131007 Plate 2	TX009813	Hexachlorocyclopentadiene	HCLCPD	+	3-4 hours	27-28 hours	4.5	(µM)	3.1	0.48	%	CHO-K1	58.18	Non-Cytotoxic	1.8	1.5
20131007 Plate 2	TX009813	Hexachlorocyclopentadiene	HCLCPD	+	3-4 hours	27-28 hours	5.63	(µM)	1.94	0.22	%	CHO-K1	68.09	Non-Cytotoxic	1.12	0.69
20131007 Plate 2	TX009813	Hexachlorocyclopentadiene	HCLCPD	+	3-4 hours	27-28 hours	7.04	(µM)	2.82	0.5	%	CHO-K1	64.17	Non-Cytotoxic	1.63	1.56
20131007 Plate 2	TX009813	Hexachlorocyclopentadiene	HCLCPD	+	3-4 hours	27-28 hours	8.8	(µM)	2.6	0.4	%	CHO-K1	62.25	Non-Cytotoxic	1.51	1.25
20131007 Plate 2	TX009813	Hexachlorocyclopentadiene	HCLCPD	+	3-4 hours	27-28 hours	11	(µM)	2.6	0.4	%	CHO-K1	82.07	Non-Cytotoxic	1.51	1.25
20131007 Plate 2	TX009813	Hexachlorocyclopentadiene	HCLCPD	+	3-4 hours	27-28 hours	13.7	(µM)	2.46	0.4	%	CHO-K1	59.18	Non-Cytotoxic	1.43	1.25
20131007 Plate 2	TX009813	Hexachlorocyclopentadiene	HCLCPD	+	3-4 hours	27-28 hours	17.2	(µM)	2.1	0.36	%	CHO-K1	85.44	Non-Cytotoxic	1.22	1.13
20131007 Plate 2	TX009813	Hexachlorocyclopentadiene	HCLCPD	+	3-4 hours	27-28 hours	21.5	(µM)	2.18	0.2	%	CHO-K1	95.66	Non-Cytotoxic	1.26	0.63
20131007 Plate 2	TX009813	Hexachlorocyclopentadiene	HCLCPD	+	3-4 hours	27-28 hours	26.8	(µM)	3.82	0.74	%	CHO-K1	65.52	Non-Cytotoxic	2.21	2.31
20131007 Plate 2	TX009813	Hexachlorocyclopentadiene	HCLCPD	+	3-4 hours	27-28 hours	33.6	(µM)	5.38	0.74	%	CHO-K1	68.54	Non-Cytotoxic	3.12	2.31
20131007 Plate 2	TX009813	Hexachlorocyclopentadiene	HCLCPD	+	3-4 hours	27-28 hours	41.9	(µM)	9.34	1.16	%	CHO-K1	54.81	Non-Cytotoxic	5.41	3.63
20131007 Plate 2	TX009813	Hexachlorocyclopentadiene	HCLCPD	+	3-4 hours	27-28 hours	52.4	(µM)	21.56	1.1	%	CHO-K1	40.89	Adequate	12.49	3.45
20131007 Plate 2	TX009813	Hexachlorocyclopentadiene	HCLCPD	+	3-4 hours	27-28 hours	65.5	(µM)	46.52	1.26	%	CHO-K1	25.06	Cytotoxic	Cytotoxic	Cytotoxic
20131007 Plate 2	TX009813	Hexachlorocyclopentadiene	HCLCPD	+	3-4 hours	27-28 hours	200	(µM)	100	0	%	CHO-K1	0.03	Cytotoxic	Cytotoxic	Cytotoxic
20131007 Plate 2	TX006205	Troglitazone	TGTZ	–	24 hours	48 hours	0	(µM)	1.83	0.47	%	CHO-K1	100	Non-Cytotoxic	1	1
20131007 Plate 2	TX006205	Troglitazone	TGTZ	–	24 hours	48 hours	4.5	(µM)	2.36	0.66	%	CHO-K1	120.59	Non-Cytotoxic	1.29	1.39
20131007 Plate 2	TX006205	Troglitazone	TGTZ	–	24 hours	48 hours	5.63	(µM)	2.18	0.32	%	CHO-K1	132.43	Non-Cytotoxic	1.19	0.67
20131007 Plate 2	TX006205	Troglitazone	TGTZ	–	24 hours	48 hours	7.04	(µM)	1.58	0.6	%	CHO-K1	113.01	Non-Cytotoxic	0.86	1.27
20131007 Plate 2	TX006205	Troglitazone	TGTZ	–	24 hours	48 hours	8.8	(µM)	2.22	0.7	%	CHO-K1	112.43	Non-Cytotoxic	1.21	1.48
20131007 Plate 2	TX006205	Troglitazone	TGTZ	–	24 hours	48 hours	11	(µM)	2.4	0.6	%	CHO-K1	119.92	Non-Cytotoxic	1.31	1.27
20131007 Plate 2	TX006205	Troglitazone	TGTZ	–	24 hours	48 hours	13.7	(µM)	1.88	0.78	%	CHO-K1	103.78	Non-Cytotoxic	1.03	1.64
20131007 Plate 2	TX006205	Troglitazone	TGTZ	–	24 hours	48 hours	17.2	(µM)	2.88	0.82	%	CHO-K1	95.09	Non-Cytotoxic	1.58	1.73
20131007 Plate 2	TX006205	Troglitazone	TGTZ	–	24 hours	48 hours	21.5	(µM)	3.7	0.98	%	CHO-K1	91.85	Non-Cytotoxic	2.02	2.07
20131007 Plate 2	TX006205	Troglitazone	TGTZ	–	24 hours	48 hours	26.8	(µM)	2.96	0.98	%	CHO-K1	79.65	Non-Cytotoxic	1.62	2.07
20131007 Plate 2	TX006205	Troglitazone	TGTZ	–	24 hours	48 hours	33.6	(µM)	2.88	1.22	%	CHO-K1	76.01	Non-Cytotoxic	1.58	2.57
20131007 Plate 2	TX006205	Troglitazone	TGTZ	–	24 hours	48 hours	41.9	(µM)	2.7	1.06	%	CHO-K1	76.55	Non-Cytotoxic	1.48	2.23
20131007 Plate 2	TX006205	Troglitazone	TGTZ	–	24 hours	48 hours	52.4	(µM)	2.82	1.14	%	CHO-K1	66.21	Non-Cytotoxic	1.54	2.4
20131007 Plate 2	TX006205	Troglitazone	TGTZ	–	24 hours	48 hours	65.5	(µM)	3.68	1.34	%	CHO-K1	65.61	Non-Cytotoxic	2.01	2.83
20131007 Plate 2	TX006205	Troglitazone	TGTZ	–	24 hours	48 hours	81.9	(µM)	3.62	1.06	%	CHO-K1	62.03	Non-Cytotoxic	1.98	2.23
20131007 Plate 2	TX006205	Troglitazone	TGTZ	–	24 hours	48 hours	102	(µM)	2.18	0.84	%	CHO-K1	57.87	Non-Cytotoxic	1.19	1.77
20131007 Plate 2	TX006205	Troglitazone	TGTZ	–	24 hours	48 hours	128	(µM)	2.36	0.92	%	CHO-K1	47.13	Adequate	1.29	1.94
20131007 Plate 2	TX006205	Troglitazone	TGTZ	–	24 hours	48 hours	160	(µM)	2.28	1.06	%	CHO-K1	41.35	Adequate	1.25	2.23
20131007 Plate 2	TX006205	Troglitazone	TGTZ	–	24 hours	48 hours	200	(µM)	3.5	0.52	%	CHO-K1	33.94	Cytotoxic	Cytotoxic	Cytotoxic
20131007 Plate 2	TX006205	Troglitazone	TGTZ	+	3-4 hours	27-28 hours	0	(µM)	1.73	0.32	%	CHO-K1	100	Non-Cytotoxic	1	1
20131007 Plate 2	TX006205	Troglitazone	TGTZ	+	3-4 hours	27-28 hours	4.5	(µM)	1.54	0.34	%	CHO-K1	135	Non-Cytotoxic	0.89	1.06
20131007 Plate 2	TX006205	Troglitazone	TGTZ	+	3-4 hours	27-28 hours	5.63	(µM)	1.92	0.3	%	CHO-K1	155.15	Non-Cytotoxic	1.11	0.94
20131007 Plate 2	TX006205	Troglitazone	TGTZ	+	3-4 hours	27-28 hours	7.04	(µM)	1.52	0.34	%	CHO-K1	135.59	Non-Cytotoxic	0.88	1.06
20131007 Plate 2	TX006205	Troglitazone	TGTZ	+	3-4 hours	27-28 hours	8.8	(µM)	1.58	0.34	%	CHO-K1	124.74	Non-Cytotoxic	0.92	1.06
20131007 Plate 2	TX006205	Troglitazone	TGTZ	+	3-4 hours	27-28 hours	11	(µM)	1.56	0.1	%	CHO-K1	133.84	Non-Cytotoxic	0.9	0.31
20131007 Plate 2	TX006205	Troglitazone	TGTZ	+	3-4 hours	27-28 hours	13.7	(µM)	2.22	0.2	%	CHO-K1	133.84	Non-Cytotoxic	1.29	0.63
20131007 Plate 2	TX006205	Troglitazone	TGTZ	+	3-4 hours	27-28 hours	17.2	(µM)	1.52	0.28	%	CHO-K1	121.35	Non-Cytotoxic	0.88	0.88
20131007 Plate 2	TX006205	Troglitazone	TGTZ	+	3-4 hours	27-28 hours	21.5	(µM)	1.48	0.2	%	CHO-K1	126.77	Non-Cytotoxic	0.86	0.63
20131007 Plate 2	TX006205	Troglitazone	TGTZ	+	3-4 hours	27-28 hours	26.8	(µM)	1.84	0.16	%	CHO-K1	125.24	Non-Cytotoxic	1.07	0.5
20131007 Plate 2	TX006205	Troglitazone	TGTZ	+	3-4 hours	27-28 hours	33.6	(µM)	2.58	0.52	%	CHO-K1	126.77	Non-Cytotoxic	1.5	1.63
20131007 Plate 2	TX006205	Troglitazone	TGTZ	+	3-4 hours	27-28 hours	41.9	(µM)	1.56	0.34	%	CHO-K1	113.82	Non-Cytotoxic	0.9	1.06
20131007 Plate 2	TX006205	Troglitazone	TGTZ	+	3-4 hours	27-28 hours	52.4	(µM)	1.96	0.36	%	CHO-K1	137.38	Non-Cytotoxic	1.14	1.13
20131007 Plate 2	TX006205	Troglitazone	TGTZ	+	3-4 hours	27-28 hours	65.5	(µM)	1.92	0.28	%	CHO-K1	112.58	Non-Cytotoxic	1.11	0.88
20131007 Plate 2	TX006205	Troglitazone	TGTZ	+	3-4 hours	27-28 hours	81.9	(µM)	2.4	0.32	%	CHO-K1	115.08	Non-Cytotoxic	1.39	1
20131007 Plate 2	TX006205	Troglitazone	TGTZ	+	3-4 hours	27-28 hours	102	(µM)	41.14	0.53	%	CHO-K1	36.15	Cytotoxic	Cytotoxic	Cytotoxic
20131007 Plate 2	TX006205	Troglitazone	TGTZ	+	3-4 hours	27-28 hours	128	(µM)	62.82	0.63	%	CHO-K1	12.97	Cytotoxic	Cytotoxic	Cytotoxic
20131007 Plate 2	TX006205	Troglitazone	TGTZ	+	3-4 hours	27-28 hours	200	(µM)	71.43	0	%	CHO-K1	0.2	Cytotoxic	Cytotoxic	Cytotoxic
20130903 Plate 4	TX007284	1,2,4,5-Tetrachlorobenzene	1245TCBZ	–	24 hours	48 hours	0	(µM)	1.44	0.48	%	CHO-K1	100	Non-Cytotoxic	1	1
20130903 Plate 4	TX007284	1,2,4,5-Tetrachlorobenzene	1245TCBZ	–	24 hours	48 hours	4.5	(µM)	1.54	0.5	%	CHO-K1	122.3	Non-Cytotoxic	1.07	1.05
20130903 Plate 4	TX007284	1,2,4,5-Tetrachlorobenzene	1245TCBZ	–	24 hours	48 hours	5.63	(µM)	1.24	0.46	%	CHO-K1	131.7	Non-Cytotoxic	0.86	0.96
20130903 Plate 4	TX007284	1,2,4,5-Tetrachlorobenzene	1245TCBZ	–	24 hours	48 hours	7.04	(µM)	1.06	0.32	%	CHO-K1	133.51	Non-Cytotoxic	0.74	0.67
20130903 Plate 4	TX007284	1,2,4,5-Tetrachlorobenzene	1245TCBZ	–	24 hours	48 hours	8.8	(µM)	1.2	0.4	%	CHO-K1	156.49	Non-Cytotoxic	0.84	0.84
20130903 Plate 4	TX007284	1,2,4,5-Tetrachlorobenzene	1245TCBZ	–	24 hours	48 hours	11	(µM)	1.32	0.44	%	CHO-K1	137.29	Non-Cytotoxic	0.92	0.92
20130903 Plate 4	TX007284	1,2,4,5-Tetrachlorobenzene	1245TCBZ	–	24 hours	48 hours	13.7	(µM)	1.12	0.2	%	CHO-K1	171.21	Non-Cytotoxic	0.78	0.42
20130903 Plate 4	TX007284	1,2,4,5-Tetrachlorobenzene	1245TCBZ	–	24 hours	48 hours	17.2	(µM)	1.32	0.38	%	CHO-K1	147	Non-Cytotoxic	0.92	0.8
20130903 Plate 4	TX007284	1,2,4,5-Tetrachlorobenzene	1245TCBZ	–	24 hours	48 hours	21.5	(µM)	1.06	0.5	%	CHO-K1	133.51	Non-Cytotoxic	0.74	1.05
20130903 Plate 4	TX007284	1,2,4,5-Tetrachlorobenzene	1245TCBZ	–	24 hours	48 hours	26.8	(µM)	2.16	0.46	%	CHO-K1	139.93	Non-Cytotoxic	1.5	0.96
20130903 Plate 4	TX007284	1,2,4,5-Tetrachlorobenzene	1245TCBZ	–	24 hours	48 hours	33.6	(µM)	1.46	0.62	%	CHO-K1	136.01	Non-Cytotoxic	1.02	1.3
20130903 Plate 4	TX007284	1,2,4,5-Tetrachlorobenzene	1245TCBZ	–	24 hours	48 hours	41.9	(µM)	1.2	0.44	%	CHO-K1	153.19	Non-Cytotoxic	0.84	0.92
20130903 Plate 4	TX007284	1,2,4,5-Tetrachlorobenzene	1245TCBZ	–	24 hours	48 hours	52.4	(µM)	1.42	0.42	%	CHO-K1	123.86	Non-Cytotoxic	0.99	0.88
20130903 Plate 4	TX007284	1,2,4,5-Tetrachlorobenzene	1245TCBZ	–	24 hours	48 hours	65.5	(µM)	1.58	0.52	%	CHO-K1	144.81	Non-Cytotoxic	1.1	1.09
20130903 Plate 4	TX007284	1,2,4,5-Tetrachlorobenzene	1245TCBZ	–	24 hours	48 hours	81.9	(µM)	1.44	0.58	%	CHO-K1	157.33	Non-Cytotoxic	1	1.21
20130903 Plate 4	TX007284	1,2,4,5-Tetrachlorobenzene	1245TCBZ	–	24 hours	48 hours	102	(µM)	1.48	0.72	%	CHO-K1	142.68	Non-Cytotoxic	1.03	1.51
20130903 Plate 4	TX007284	1,2,4,5-Tetrachlorobenzene	1245TCBZ	–	24 hours	48 hours	128	(µM)	2.04	0.5	%	CHO-K1	157.33	Non-Cytotoxic	1.42	1.05
20130903 Plate 4	TX007284	1,2,4,5-Tetrachlorobenzene	1245TCBZ	–	24 hours	48 hours	160	(µM)	1.78	1.08	%	CHO-K1	129.36	Non-Cytotoxic	1.24	2.26
20130903 Plate 4	TX007284	1,2,4,5-Tetrachlorobenzene	1245TCBZ	–	24 hours	48 hours	200	(µM)	2.24	1	%	CHO-K1	120.77	Non-Cytotoxic	1.56	2.09
20130903 Plate 4	TX007284	1,2,4,5-Tetrachlorobenzene	1245TCBZ	+	3-4 hours	27-28 hours	0	(µM)	0.96	0.18	%	CHO-K1	100	Non-Cytotoxic	1	1
20130903 Plate 4	TX007284	1,2,4,5-Tetrachlorobenzene	1245TCBZ	+	3-4 hours	27-28 hours	4.5	(µM)	0.74	0.08	%	CHO-K1	81.02	Non-Cytotoxic	0.77	0.44
20130903 Plate 4	TX007284	1,2,4,5-Tetrachlorobenzene	1245TCBZ	+	3-4 hours	27-28 hours	5.63	(µM)	0.92	0.1	%	CHO-K1	88.16	Non-Cytotoxic	0.96	0.56
20130903 Plate 4	TX007284	1,2,4,5-Tetrachlorobenzene	1245TCBZ	+	3-4 hours	27-28 hours	7.04	(µM)	0.8	0.08	%	CHO-K1	81.59	Non-Cytotoxic	0.84	0.44
20130903 Plate 4	TX007284	1,2,4,5-Tetrachlorobenzene	1245TCBZ	+	3-4 hours	27-28 hours	8.8	(µM)	0.94	0.14	%	CHO-K1	102.64	Non-Cytotoxic	0.98	0.78
20130903 Plate 4	TX007284	1,2,4,5-Tetrachlorobenzene	1245TCBZ	+	3-4 hours	27-28 hours	11	(µM)	0.88	0.24	%	CHO-K1	88.61	Non-Cytotoxic	0.92	1.33
20130903 Plate 4	TX007284	1,2,4,5-Tetrachlorobenzene	1245TCBZ	+	3-4 hours	27-28 hours	13.7	(µM)	0.84	0.28	%	CHO-K1	93.33	Non-Cytotoxic	0.88	1.56
20130903 Plate 4	TX007284	1,2,4,5-Tetrachlorobenzene	1245TCBZ	+	3-4 hours	27-28 hours	17.2	(µM)	0.86	0.24	%	CHO-K1	86.85	Non-Cytotoxic	0.9	1.33
20130903 Plate 4	TX007284	1,2,4,5-Tetrachlorobenzene	1245TCBZ	+	3-4 hours	27-28 hours	21.5	(µM)	0.86	0.3	%	CHO-K1	91.86	Non-Cytotoxic	0.9	1.67
20130903 Plate 4	TX007284	1,2,4,5-Tetrachlorobenzene	1245TCBZ	+	3-4 hours	27-28 hours	26.8	(µM)	0.74	0.1	%	CHO-K1	71.87	Non-Cytotoxic	0.77	0.56
20130903 Plate 4	TX007284	1,2,4,5-Tetrachlorobenzene	1245TCBZ	+	3-4 hours	27-28 hours	33.6	(µM)	0.88	0.18	%	CHO-K1	75.92	Non-Cytotoxic	0.92	1
20130903 Plate 4	TX007284	1,2,4,5-Tetrachlorobenzene	1245TCBZ	+	3-4 hours	27-28 hours	41.9	(µM)	0.64	0.1	%	CHO-K1	98.04	Non-Cytotoxic	0.67	0.56
20130903 Plate 4	TX007284	1,2,4,5-Tetrachlorobenzene	1245TCBZ	+	3-4 hours	27-28 hours	52.4	(µM)	0.42	0.12	%	CHO-K1	93.83	Non-Cytotoxic	0.44	0.67
20130903 Plate 4	TX007284	1,2,4,5-Tetrachlorobenzene	1245TCBZ	+	3-4 hours	27-28 hours	65.5	(µM)	0.7	0.2	%	CHO-K1	74.79	Non-Cytotoxic	0.73	1.11
20130903 Plate 4	TX007284	1,2,4,5-Tetrachlorobenzene	1245TCBZ	+	3-4 hours	27-28 hours	81.9	(µM)	0.7	0.1	%	CHO-K1	100.57	Non-Cytotoxic	0.73	0.56
20130903 Plate 4	TX007284	1,2,4,5-Tetrachlorobenzene	1245TCBZ	+	3-4 hours	27-28 hours	102	(µM)	1.22	0.3	%	CHO-K1	86.63	Non-Cytotoxic	1.27	1.67
20130903 Plate 4	TX007284	1,2,4,5-Tetrachlorobenzene	1245TCBZ	+	3-4 hours	27-28 hours	128	(µM)	0.74	0.18	%	CHO-K1	98.59	Non-Cytotoxic	0.77	1
20130903 Plate 4	TX007284	1,2,4,5-Tetrachlorobenzene	1245TCBZ	+	3-4 hours	27-28 hours	160	(µM)	0.86	0.2	%	CHO-K1	94.09	Non-Cytotoxic	0.9	1.11
20130903 Plate 4	TX007284	1,2,4,5-Tetrachlorobenzene	1245TCBZ	+	3-4 hours	27-28 hours	200	(µM)	0.82	0.1	%	CHO-K1	81.59	Non-Cytotoxic	0.86	0.56
20130903 Plate 4	TX003485	4,4'-Methylenedianiline	44MLDA	–	24 hours	48 hours	0	(µM)	1.44	0.48	%	CHO-K1	100	Non-Cytotoxic	1	1
20130903 Plate 4	TX003485	4,4'-Methylenedianiline	44MLDA	–	24 hours	48 hours	4.5	(µM)	1.1	0.32	%	CHO-K1	102.85	Non-Cytotoxic	0.77	0.67
20130903 Plate 4	TX003485	4,4'-Methylenedianiline	44MLDA	–	24 hours	48 hours	5.63	(µM)	0.94	0.48	%	CHO-K1	112.38	Non-Cytotoxic	0.65	1
20130903 Plate 4	TX003485	4,4'-Methylenedianiline	44MLDA	–	24 hours	48 hours	7.04	(µM)	1.16	0.52	%	CHO-K1	97.02	Non-Cytotoxic	0.81	1.09
20130903 Plate 4	TX003485	4,4'-Methylenedianiline	44MLDA	–	24 hours	48 hours	8.8	(µM)	1.18	0.28	%	CHO-K1	122.3	Non-Cytotoxic	0.82	0.59
20130903 Plate 4	TX003485	4,4'-Methylenedianiline	44MLDA	–	24 hours	48 hours	11	(µM)	1.28	0.72	%	CHO-K1	117.84	Non-Cytotoxic	0.89	1.51
20130903 Plate 4	TX003485	4,4'-Methylenedianiline	44MLDA	–	24 hours	48 hours	13.7	(µM)	1.46	0.54	%	CHO-K1	117.84	Non-Cytotoxic	1.02	1.13
20130903 Plate 4	TX003485	4,4'-Methylenedianiline	44MLDA	–	24 hours	48 hours	17.2	(µM)	0.96	0.26	%	CHO-K1	107.01	Non-Cytotoxic	0.67	0.54
20130903 Plate 4	TX003485	4,4'-Methylenedianiline	44MLDA	–	24 hours	48 hours	21.5	(µM)	1	0.58	%	CHO-K1	152.39	Non-Cytotoxic	0.7	1.21
20130903 Plate 4	TX003485	4,4'-Methylenedianiline	44MLDA	–	24 hours	48 hours	26.8	(µM)	1.28	0.52	%	CHO-K1	125.46	Non-Cytotoxic	0.89	1.09
20130903 Plate 4	TX003485	4,4'-Methylenedianiline	44MLDA	–	24 hours	48 hours	33.6	(µM)	1.4	0.48	%	CHO-K1	117.36	Non-Cytotoxic	0.97	1
20130903 Plate 4	TX003485	4,4'-Methylenedianiline	44MLDA	–	24 hours	48 hours	41.9	(µM)	0.88	0.32	%	CHO-K1	113.25	Non-Cytotoxic	0.61	0.67
20130903 Plate 4	TX003485	4,4'-Methylenedianiline	44MLDA	–	24 hours	48 hours	52.4	(µM)	0.64	0.52	%	CHO-K1	87.93	Non-Cytotoxic	0.45	1.09
20130903 Plate 4	TX003485	4,4'-Methylenedianiline	44MLDA	–	24 hours	48 hours	65.5	(µM)	1.3	0.62	%	CHO-K1	101.06	Non-Cytotoxic	0.91	1.3
20130903 Plate 4	TX003485	4,4'-Methylenedianiline	44MLDA	–	24 hours	48 hours	81.9	(µM)	1	0.82	%	CHO-K1	119.29	Non-Cytotoxic	0.7	1.72
20130903 Plate 4	TX003485	4,4'-Methylenedianiline	44MLDA	–	24 hours	48 hours	102	(µM)	1.06	1.02	%	CHO-K1	107.8	Non-Cytotoxic	0.74	2.14
20130903 Plate 4	TX003485	4,4'-Methylenedianiline	44MLDA	–	24 hours	48 hours	128	(µM)	1	0.74	%	CHO-K1	111.52	Non-Cytotoxic	0.7	1.55
20130903 Plate 4	TX003485	4,4'-Methylenedianiline	44MLDA	–	24 hours	48 hours	160	(µM)	1.3	1.08	%	CHO-K1	104.7	Non-Cytotoxic	0.91	2.26
20130903 Plate 4	TX003485	4,4'-Methylenedianiline	44MLDA	–	24 hours	48 hours	200	(µM)	2.02	1.18	%	CHO-K1	85.86	Non-Cytotoxic	1.41	2.47
20130903 Plate 4	TX003485	4,4'-Methylenedianiline	44MLDA	+	3-4 hours	27-28 hours	0	(µM)	0.96	0.18	%	CHO-K1	100	Non-Cytotoxic	1	1
20130903 Plate 4	TX003485	4,4'-Methylenedianiline	44MLDA	+	3-4 hours	27-28 hours	4.5	(µM)	0.5	0.14	%	CHO-K1	54.83	Non-Cytotoxic	0.52	0.76
20130903 Plate 4	TX003485	4,4'-Methylenedianiline	44MLDA	+	3-4 hours	27-28 hours	5.63	(µM)	0.6	0.34	%	CHO-K1	67.05	Non-Cytotoxic	0.63	1.89
20130903 Plate 4	TX003485	4,4'-Methylenedianiline	44MLDA	+	3-4 hours	27-28 hours	7.04	(µM)	0.86	0.18	%	CHO-K1	74.15	Non-Cytotoxic	0.9	1
20130903 Plate 4	TX003485	4,4'-Methylenedianiline	44MLDA	+	3-4 hours	27-28 hours	8.8	(µM)	0.6	0.1	%	CHO-K1	77.61	Non-Cytotoxic	0.63	0.56
20130903 Plate 4	TX003485	4,4'-Methylenedianiline	44MLDA	+	3-4 hours	27-28 hours	11	(µM)	0.86	0.2	%	CHO-K1	75.11	Non-Cytotoxic	0.9	1.11
20130903 Plate 4	TX003485	4,4'-Methylenedianiline	44MLDA	+	3-4 hours	27-28 hours	13.7	(µM)	0.9	0.26	%	CHO-K1	73.07	Non-Cytotoxic	0.94	1.44
20130903 Plate 4	TX003485	4,4'-Methylenedianiline	44MLDA	+	3-4 hours	27-28 hours	17.2	(µM)	0.62	0.18	%	CHO-K1	72.92	Non-Cytotoxic	0.65	1
20130903 Plate 4	TX003485	4,4'-Methylenedianiline	44MLDA	+	3-4 hours	27-28 hours	21.5	(µM)	0.74	0.16	%	CHO-K1	77.43	Non-Cytotoxic	0.77	0.89
20130903 Plate 4	TX003485	4,4'-Methylenedianiline	44MLDA	+	3-4 hours	27-28 hours	26.8	(µM)	1.24	0.26	%	CHO-K1	83.33	Non-Cytotoxic	1.3	1.44
20130903 Plate 4	TX003485	4,4'-Methylenedianiline	44MLDA	+	3-4 hours	27-28 hours	33.6	(µM)	0.78	0.24	%	CHO-K1	85.78	Non-Cytotoxic	0.81	1.33
20130903 Plate 4	TX003485	4,4'-Methylenedianiline	44MLDA	+	3-4 hours	27-28 hours	41.9	(µM)	1.08	0.2	%	CHO-K1	83.33	Non-Cytotoxic	1.13	1.11
20130903 Plate 4	TX003485	4,4'-Methylenedianiline	44MLDA	+	3-4 hours	27-28 hours	52.4	(µM)	0.96	0.18	%	CHO-K1	81.78	Non-Cytotoxic	1	1
20130903 Plate 4	TX003485	4,4'-Methylenedianiline	44MLDA	+	3-4 hours	27-28 hours	65.5	(µM)	0.96	0.22	%	CHO-K1	75.76	Non-Cytotoxic	1	1.22
20130903 Plate 4	TX003485	4,4'-Methylenedianiline	44MLDA	+	3-4 hours	27-28 hours	81.9	(µM)	0.82	0.28	%	CHO-K1	89.97	Non-Cytotoxic	0.86	1.56
20130903 Plate 4	TX003485	4,4'-Methylenedianiline	44MLDA	+	3-4 hours	27-28 hours	102	(µM)	0.92	0.3	%	CHO-K1	81.21	Non-Cytotoxic	0.96	1.67
20130903 Plate 4	TX003485	4,4'-Methylenedianiline	44MLDA	+	3-4 hours	27-28 hours	128	(µM)	0.72	0.2	%	CHO-K1	110.06	Non-Cytotoxic	0.75	1.11
20130903 Plate 4	TX003485	4,4'-Methylenedianiline	44MLDA	+	3-4 hours	27-28 hours	160	(µM)	0.98	0.1	%	CHO-K1	101.74	Non-Cytotoxic	1.02	0.56
20130903 Plate 4	TX003485	4,4'-Methylenedianiline	44MLDA	+	3-4 hours	27-28 hours	200	(µM)	0.7	0.2	%	CHO-K1	108.36	Non-Cytotoxic	0.73	1.11
20130903 Plate 4	TX002810	Molinate	MLNT	–	24 hours	48 hours	0	(µM)	1.44	0.48	%	CHO-K1	100	Non-Cytotoxic	1	1
20130903 Plate 4	TX002810	Molinate	MLNT	–	24 hours	48 hours	4.5	(µM)	1.12	0.36	%	CHO-K1	111.52	Non-Cytotoxic	0.78	0.75
20130903 Plate 4	TX002810	Molinate	MLNT	–	24 hours	48 hours	5.63	(µM)	1	0.3	%	CHO-K1	112.38	Non-Cytotoxic	0.7	0.63
20130903 Plate 4	TX002810	Molinate	MLNT	–	24 hours	48 hours	7.04	(µM)	1.08	0.38	%	CHO-K1	93.89	Non-Cytotoxic	0.75	0.8
20130903 Plate 4	TX002810	Molinate	MLNT	–	24 hours	48 hours	8.8	(µM)	0.82	0.24	%	CHO-K1	104.32	Non-Cytotoxic	0.57	0.5
20130903 Plate 4	TX002810	Molinate	MLNT	–	24 hours	48 hours	11	(µM)	1	0.2	%	CHO-K1	103.58	Non-Cytotoxic	0.7	0.42
20130903 Plate 4	TX002810	Molinate	MLNT	–	24 hours	48 hours	13.7	(µM)	1.08	0.46	%	CHO-K1	103.21	Non-Cytotoxic	0.75	0.96
20130903 Plate 4	TX002810	Molinate	MLNT	–	24 hours	48 hours	17.2	(µM)	1.3	0.46	%	CHO-K1	114.14	Non-Cytotoxic	0.91	0.96
20130903 Plate 4	TX002810	Molinate	MLNT	–	24 hours	48 hours	21.5	(µM)	0.98	0.34	%	CHO-K1	107.4	Non-Cytotoxic	0.68	0.71
20130903 Plate 4	TX002810	Molinate	MLNT	–	24 hours	48 hours	26.8	(µM)	1.02	0.4	%	CHO-K1	87.93	Non-Cytotoxic	0.71	0.84
20130903 Plate 4	TX002810	Molinate	MLNT	–	24 hours	48 hours	33.6	(µM)	0.74	0.48	%	CHO-K1	70.82	Non-Cytotoxic	0.52	1
20130903 Plate 4	TX002810	Molinate	MLNT	–	24 hours	48 hours	41.9	(µM)	1.52	0.58	%	CHO-K1	70.48	Non-Cytotoxic	1.06	1.21
20130903 Plate 4	TX002810	Molinate	MLNT	–	24 hours	48 hours	52.4	(µM)	1.06	0.38	%	CHO-K1	81.53	Non-Cytotoxic	0.74	0.8
20130903 Plate 4	TX002810	Molinate	MLNT	–	24 hours	48 hours	65.5	(µM)	1.92	0.58	%	CHO-K1	77.41	Non-Cytotoxic	1.34	1.21
20130903 Plate 4	TX002810	Molinate	MLNT	–	24 hours	48 hours	81.9	(µM)	1.06	0.54	%	CHO-K1	80.85	Non-Cytotoxic	0.74	1.13
20130903 Plate 4	TX002810	Molinate	MLNT	–	24 hours	48 hours	102	(µM)	1.76	0.92	%	CHO-K1	78.45	Non-Cytotoxic	1.23	1.93
20130903 Plate 4	TX002810	Molinate	MLNT	–	24 hours	48 hours	128	(µM)	1.32	0.56	%	CHO-K1	83.4	Non-Cytotoxic	0.92	1.17
20130903 Plate 4	TX002810	Molinate	MLNT	–	24 hours	48 hours	160	(µM)	1.78	0.64	%	CHO-K1	111.09	Non-Cytotoxic	1.24	1.34
20130903 Plate 4	TX002810	Molinate	MLNT	–	24 hours	48 hours	200	(µM)	1.32	1.06	%	CHO-K1	80.63	Non-Cytotoxic	0.92	2.22
20130903 Plate 4	TX002810	Molinate	MLNT	+	3-4 hours	27-28 hours	0	(µM)	0.96	0.18	%	CHO-K1	100	Non-Cytotoxic	1	1
20130903 Plate 4	TX002810	Molinate	MLNT	+	3-4 hours	27-28 hours	4.5	(µM)	1.2	0.16	%	CHO-K1	88.61	Non-Cytotoxic	1.25	0.89
20130903 Plate 4	TX002810	Molinate	MLNT	+	3-4 hours	27-28 hours	5.63	(µM)	0.94	0.18	%	CHO-K1	81.78	Non-Cytotoxic	0.98	1
20130903 Plate 4	TX002810	Molinate	MLNT	+	3-4 hours	27-28 hours	7.04	(µM)	0.48	0.1	%	CHO-K1	87.06	Non-Cytotoxic	0.5	0.56
20130903 Plate 4	TX002810	Molinate	MLNT	+	3-4 hours	27-28 hours	8.8	(µM)	0.96	0.16	%	CHO-K1	92.84	Non-Cytotoxic	1	0.89
20130903 Plate 4	TX002810	Molinate	MLNT	+	3-4 hours	27-28 hours	11	(µM)	1	0.12	%	CHO-K1	95.11	Non-Cytotoxic	1.04	0.67
20130903 Plate 4	TX002810	Molinate	MLNT	+	3-4 hours	27-28 hours	13.7	(µM)	0.94	0.2	%	CHO-K1	114.01	Non-Cytotoxic	0.98	1.11
20130903 Plate 4	TX002810	Molinate	MLNT	+	3-4 hours	27-28 hours	17.2	(µM)	1.12	0.08	%	CHO-K1	93.09	Non-Cytotoxic	1.17	0.44
20130903 Plate 4	TX002810	Molinate	MLNT	+	3-4 hours	27-28 hours	21.5	(µM)	1.46	0.1	%	CHO-K1	73.22	Non-Cytotoxic	1.53	0.56
20130903 Plate 4	TX002810	Molinate	MLNT	+	3-4 hours	27-28 hours	26.8	(µM)	0.65	0.24	%	CHO-K1	46.8	Adequate	0.68	1.31
20130903 Plate 4	TX002810	Molinate	MLNT	+	3-4 hours	27-28 hours	33.6	(µM)	0.66	0.2	%	CHO-K1	50.07	Non-Cytotoxic	0.69	1.13
20130903 Plate 4	TX002810	Molinate	MLNT	+	3-4 hours	27-28 hours	41.9	(µM)	0.93	0.03	%	CHO-K1	50.02	Non-Cytotoxic	0.97	0.16
20130903 Plate 4	TX002810	Molinate	MLNT	+	3-4 hours	27-28 hours	52.4	(µM)	0.38	0.17	%	CHO-K1	54.57	Non-Cytotoxic	0.4	0.93
20130903 Plate 4	TX002810	Molinate	MLNT	+	3-4 hours	27-28 hours	65.5	(µM)	0.87	0.3	%	CHO-K1	65.22	Non-Cytotoxic	0.91	1.69
20130903 Plate 4	TX002810	Molinate	MLNT	+	3-4 hours	27-28 hours	81.9	(µM)	0.88	0.16	%	CHO-K1	69.44	Non-Cytotoxic	0.92	0.89
20130903 Plate 4	TX002810	Molinate	MLNT	+	3-4 hours	27-28 hours	102	(µM)	1.05	0.14	%	CHO-K1	60.78	Non-Cytotoxic	1.1	0.8
20130903 Plate 4	TX002810	Molinate	MLNT	+	3-4 hours	27-28 hours	128	(µM)	0.77	0.17	%	CHO-K1	53.46	Non-Cytotoxic	0.81	0.96
20130903 Plate 4	TX002810	Molinate	MLNT	+	3-4 hours	27-28 hours	160	(µM)	0.95	0.32	%	CHO-K1	57.7	Non-Cytotoxic	1	1.76
20130903 Plate 4	TX002810	Molinate	MLNT	+	3-4 hours	27-28 hours	200	(µM)	1.01	0.29	%	CHO-K1	62.82	Non-Cytotoxic	1.05	1.6
20130903 Plate 4	TX004202	Sodium dimethyldithiocarbamate	SDMDTC	–	24 hours	48 hours	0	(µM)	1.44	0.48	%	CHO-K1	100	Non-Cytotoxic	1	1
20130903 Plate 4	TX004202	Sodium dimethyldithiocarbamate	SDMDTC	–	24 hours	48 hours	4.5	(µM)	1.58	0.88	%	CHO-K1	65.41	Non-Cytotoxic	1.1	1.84
20130903 Plate 4	TX004202	Sodium dimethyldithiocarbamate	SDMDTC	–	24 hours	48 hours	5.63	(µM)	2.02	0.64	%	CHO-K1	71.16	Non-Cytotoxic	1.41	1.34
20130903 Plate 4	TX004202	Sodium dimethyldithiocarbamate	SDMDTC	–	24 hours	48 hours	7.04	(µM)	2.52	0.98	%	CHO-K1	55.87	Non-Cytotoxic	1.75	2.05
20130903 Plate 4	TX004202	Sodium dimethyldithiocarbamate	SDMDTC	–	24 hours	48 hours	8.8	(µM)	1.6	0.6	%	CHO-K1	59.64	Non-Cytotoxic	1.11	1.26
20130903 Plate 4	TX004202	Sodium dimethyldithiocarbamate	SDMDTC	–	24 hours	48 hours	11	(µM)	1.32	0.7	%	CHO-K1	48.67	Adequate	0.92	1.47
20130903 Plate 4	TX004202	Sodium dimethyldithiocarbamate	SDMDTC	–	24 hours	48 hours	13.7	(µM)	1.62	0.4	%	CHO-K1	59.89	Non-Cytotoxic	1.13	0.84
20130903 Plate 4	TX004202	Sodium dimethyldithiocarbamate	SDMDTC	–	24 hours	48 hours	17.2	(µM)	1.52	0.78	%	CHO-K1	58.45	Non-Cytotoxic	1.06	1.63
20130903 Plate 4	TX004202	Sodium dimethyldithiocarbamate	SDMDTC	–	24 hours	48 hours	21.5	(µM)	1.46	0.5	%	CHO-K1	38.88	Cytotoxic	Cytotoxic	Cytotoxic
20130903 Plate 4	TX004202	Sodium dimethyldithiocarbamate	SDMDTC	–	24 hours	48 hours	26.8	(µM)	1.36	0.26	%	CHO-K1	45.27	Adequate	0.95	0.54
20130903 Plate 4	TX004202	Sodium dimethyldithiocarbamate	SDMDTC	–	24 hours	48 hours	33.6	(µM)	0.97	0.36	%	CHO-K1	43.96	Adequate	0.68	0.75
20130903 Plate 4	TX004202	Sodium dimethyldithiocarbamate	SDMDTC	–	24 hours	48 hours	41.9	(µM)	1.32	0.35	%	CHO-K1	44.25	Adequate	0.92	0.73
20130903 Plate 4	TX004202	Sodium dimethyldithiocarbamate	SDMDTC	–	24 hours	48 hours	52.4	(µM)	0.96	0.19	%	CHO-K1	39.77	Cytotoxic	Cytotoxic	Cytotoxic
20130903 Plate 4	TX004202	Sodium dimethyldithiocarbamate	SDMDTC	–	24 hours	48 hours	65.5	(µM)	1.24	0.24	%	CHO-K1	31.37	Cytotoxic	Cytotoxic	Cytotoxic
20130903 Plate 4	TX004202	Sodium dimethyldithiocarbamate	SDMDTC	–	24 hours	48 hours	81.9	(µM)	1	0.23	%	CHO-K1	43.34	Adequate	0.7	0.48
20130903 Plate 4	TX004202	Sodium dimethyldithiocarbamate	SDMDTC	–	24 hours	48 hours	102	(µM)	0.89	0.32	%	CHO-K1	40.68	Adequate	0.62	0.67
20130903 Plate 4	TX004202	Sodium dimethyldithiocarbamate	SDMDTC	–	24 hours	48 hours	128	(µM)	0.46	0.06	%	CHO-K1	35.7	Cytotoxic	Cytotoxic	Cytotoxic
20130903 Plate 4	TX004202	Sodium dimethyldithiocarbamate	SDMDTC	–	24 hours	48 hours	160	(µM)	0.72	0.22	%	CHO-K1	40.73	Adequate	0.5	0.47
20130903 Plate 4	TX004202	Sodium dimethyldithiocarbamate	SDMDTC	–	24 hours	48 hours	200	(µM)	1.28	0.11	%	CHO-K1	24.32	Cytotoxic	Cytotoxic	Cytotoxic
20130903 Plate 4	TX004202	Sodium dimethyldithiocarbamate	SDMDTC	+	3-4 hours	27-28 hours	0	(µM)	0.96	0.18	%	CHO-K1	100	Non-Cytotoxic	1	1
20130903 Plate 4	TX004202	Sodium dimethyldithiocarbamate	SDMDTC	+	3-4 hours	27-28 hours	4.5	(µM)	0.84	0.3	%	CHO-K1	107.03	Non-Cytotoxic	0.88	1.67
20130903 Plate 4	TX004202	Sodium dimethyldithiocarbamate	SDMDTC	+	3-4 hours	27-28 hours	5.63	(µM)	0.66	0.16	%	CHO-K1	94.59	Non-Cytotoxic	0.69	0.89
20130903 Plate 4	TX004202	Sodium dimethyldithiocarbamate	SDMDTC	+	3-4 hours	27-28 hours	7.04	(µM)	0.68	0.14	%	CHO-K1	88.38	Non-Cytotoxic	0.71	0.78
20130903 Plate 4	TX004202	Sodium dimethyldithiocarbamate	SDMDTC	+	3-4 hours	27-28 hours	8.8	(µM)	0.48	0.18	%	CHO-K1	104.17	Non-Cytotoxic	0.5	1
20130903 Plate 4	TX004202	Sodium dimethyldithiocarbamate	SDMDTC	+	3-4 hours	27-28 hours	11	(µM)	0.96	0.14	%	CHO-K1	98.31	Non-Cytotoxic	1	0.78
20130903 Plate 4	TX004202	Sodium dimethyldithiocarbamate	SDMDTC	+	3-4 hours	27-28 hours	13.7	(µM)	0.86	0.1	%	CHO-K1	134.62	Non-Cytotoxic	0.9	0.56
20130903 Plate 4	TX004202	Sodium dimethyldithiocarbamate	SDMDTC	+	3-4 hours	27-28 hours	17.2	(µM)	1.16	0.24	%	CHO-K1	90.67	Non-Cytotoxic	1.21	1.33
20130903 Plate 4	TX004202	Sodium dimethyldithiocarbamate	SDMDTC	+	3-4 hours	27-28 hours	21.5	(µM)	0.82	0.18	%	CHO-K1	92.35	Non-Cytotoxic	0.86	1
20130903 Plate 4	TX004202	Sodium dimethyldithiocarbamate	SDMDTC	+	3-4 hours	27-28 hours	26.8	(µM)	0.98	0.08	%	CHO-K1	66.29	Non-Cytotoxic	1.02	0.44
20130903 Plate 4	TX004202	Sodium dimethyldithiocarbamate	SDMDTC	+	3-4 hours	27-28 hours	33.6	(µM)	0.84	0.26	%	CHO-K1	85.37	Non-Cytotoxic	0.88	1.44
20130903 Plate 4	TX004202	Sodium dimethyldithiocarbamate	SDMDTC	+	3-4 hours	27-28 hours	41.9	(µM)	1.16	0.18	%	CHO-K1	76.75	Non-Cytotoxic	1.21	1
20130903 Plate 4	TX004202	Sodium dimethyldithiocarbamate	SDMDTC	+	3-4 hours	27-28 hours	52.4	(µM)	0.86	0.14	%	CHO-K1	89.29	Non-Cytotoxic	0.9	0.78
20130903 Plate 4	TX004202	Sodium dimethyldithiocarbamate	SDMDTC	+	3-4 hours	27-28 hours	65.5	(µM)	0.84	0.1	%	CHO-K1	70	Non-Cytotoxic	0.88	0.56
20130903 Plate 4	TX004202	Sodium dimethyldithiocarbamate	SDMDTC	+	3-4 hours	27-28 hours	81.9	(µM)	0.8	0.2	%	CHO-K1	83.33	Non-Cytotoxic	0.84	1.11
20130903 Plate 4	TX004202	Sodium dimethyldithiocarbamate	SDMDTC	+	3-4 hours	27-28 hours	102	(µM)	0.84	0.18	%	CHO-K1	86.63	Non-Cytotoxic	0.88	1
20130903 Plate 4	TX004202	Sodium dimethyldithiocarbamate	SDMDTC	+	3-4 hours	27-28 hours	128	(µM)	0.96	0.22	%	CHO-K1	86.85	Non-Cytotoxic	1	1.22
20130903 Plate 4	TX004202	Sodium dimethyldithiocarbamate	SDMDTC	+	3-4 hours	27-28 hours	160	(µM)	1.06	0.14	%	CHO-K1	64.58	Non-Cytotoxic	1.11	0.78
20130903 Plate 4	TX004202	Sodium dimethyldithiocarbamate	SDMDTC	+	3-4 hours	27-28 hours	200	(µM)	1.68	0.27	%	CHO-K1	43.51	Adequate	1.75	1.49
20130930 Plate 6	TX003375	2-Methyl-5-nitroaniline	2M5NA	–	24 hours	48 hours	0	(µM)	1.74	0.95	%	CHO-K1	100	Non-Cytotoxic	1	1
20130930 Plate 6	TX003375	2-Methyl-5-nitroaniline	2M5NA	–	24 hours	48 hours	4.5	(µM)	2.96	3.18	%	CHO-K1	98.95	Non-Cytotoxic	1.7	3.33
20130930 Plate 6	TX003375	2-Methyl-5-nitroaniline	2M5NA	–	24 hours	48 hours	5.63	(µM)	2.28	2.24	%	CHO-K1	104.93	Non-Cytotoxic	1.31	2.35
20130930 Plate 6	TX003375	2-Methyl-5-nitroaniline	2M5NA	–	24 hours	48 hours	7.04	(µM)	2.04	2.46	%	CHO-K1	97.76	Non-Cytotoxic	1.17	2.58
20130930 Plate 6	TX003375	2-Methyl-5-nitroaniline	2M5NA	–	24 hours	48 hours	8.8	(µM)	2.06	2	%	CHO-K1	99.77	Non-Cytotoxic	1.19	2.1
20130930 Plate 6	TX003375	2-Methyl-5-nitroaniline	2M5NA	–	24 hours	48 hours	11	(µM)	2.4	2.18	%	CHO-K1	94.35	Non-Cytotoxic	1.38	2.28
20130930 Plate 6	TX003375	2-Methyl-5-nitroaniline	2M5NA	–	24 hours	48 hours	13.7	(µM)	2.5	1.9	%	CHO-K1	95.84	Non-Cytotoxic	1.44	1.99
20130930 Plate 6	TX003375	2-Methyl-5-nitroaniline	2M5NA	–	24 hours	48 hours	17.2	(µM)	2.7	1.68	%	CHO-K1	113.75	Non-Cytotoxic	1.55	1.76
20130930 Plate 6	TX003375	2-Methyl-5-nitroaniline	2M5NA	–	24 hours	48 hours	21.5	(µM)	2.52	1.52	%	CHO-K1	95.09	Non-Cytotoxic	1.45	1.59
20130930 Plate 6	TX003375	2-Methyl-5-nitroaniline	2M5NA	–	24 hours	48 hours	26.8	(µM)	1.76	2.92	%	CHO-K1	88.2	Non-Cytotoxic	1.01	3.06
20130930 Plate 6	TX003375	2-Methyl-5-nitroaniline	2M5NA	–	24 hours	48 hours	33.6	(µM)	1.44	2.16	%	CHO-K1	106.77	Non-Cytotoxic	0.83	2.26
20130930 Plate 6	TX003375	2-Methyl-5-nitroaniline	2M5NA	–	24 hours	48 hours	41.9	(µM)	2.08	1.6	%	CHO-K1	95.46	Non-Cytotoxic	1.2	1.68
20130930 Plate 6	TX003375	2-Methyl-5-nitroaniline	2M5NA	–	24 hours	48 hours	52.4	(µM)	1.96	2.2	%	CHO-K1	98.16	Non-Cytotoxic	1.13	2.31
20130930 Plate 6	TX003375	2-Methyl-5-nitroaniline	2M5NA	–	24 hours	48 hours	65.5	(µM)	3.08	2.56	%	CHO-K1	89.17	Non-Cytotoxic	1.77	2.68
20130930 Plate 6	TX003375	2-Methyl-5-nitroaniline	2M5NA	–	24 hours	48 hours	81.9	(µM)	2.14	2.12	%	CHO-K1	115.92	Non-Cytotoxic	1.23	2.22
20130930 Plate 6	TX003375	2-Methyl-5-nitroaniline	2M5NA	–	24 hours	48 hours	102	(µM)	2.24	2.14	%	CHO-K1	94.35	Non-Cytotoxic	1.29	2.24
20130930 Plate 6	TX003375	2-Methyl-5-nitroaniline	2M5NA	–	24 hours	48 hours	128	(µM)	2.52	2.28	%	CHO-K1	96.22	Non-Cytotoxic	1.45	2.39
20130930 Plate 6	TX003375	2-Methyl-5-nitroaniline	2M5NA	–	24 hours	48 hours	160	(µM)	2.96	2.32	%	CHO-K1	105.38	Non-Cytotoxic	1.7	2.43
20130930 Plate 6	TX003375	2-Methyl-5-nitroaniline	2M5NA	–	24 hours	48 hours	200	(µM)	4.04	2.58	%	CHO-K1	85.71	Non-Cytotoxic	2.33	2.7
20130930 Plate 6	TX003375	2-Methyl-5-nitroaniline	2M5NA	+	3-4 hours	27-28 hours	0	(µM)	1.73	0.32	%	CHO-K1	100	Non-Cytotoxic	1	1
20130930 Plate 6	TX003375	2-Methyl-5-nitroaniline	2M5NA	+	3-4 hours	27-28 hours	4.5	(µM)	1.18	0.36	%	CHO-K1	106.76	Non-Cytotoxic	0.68	1.12
20130930 Plate 6	TX003375	2-Methyl-5-nitroaniline	2M5NA	+	3-4 hours	27-28 hours	5.63	(µM)	1.38	0.26	%	CHO-K1	106.22	Non-Cytotoxic	0.8	0.81
20130930 Plate 6	TX003375	2-Methyl-5-nitroaniline	2M5NA	+	3-4 hours	27-28 hours	7.04	(µM)	1.26	0.36	%	CHO-K1	99.42	Non-Cytotoxic	0.73	1.12
20130930 Plate 6	TX003375	2-Methyl-5-nitroaniline	2M5NA	+	3-4 hours	27-28 hours	8.8	(µM)	1.5	0.28	%	CHO-K1	105.95	Non-Cytotoxic	0.87	0.87
20130930 Plate 6	TX003375	2-Methyl-5-nitroaniline	2M5NA	+	3-4 hours	27-28 hours	11	(µM)	1.44	0.28	%	CHO-K1	109.26	Non-Cytotoxic	0.83	0.87
20130930 Plate 6	TX003375	2-Methyl-5-nitroaniline	2M5NA	+	3-4 hours	27-28 hours	13.7	(µM)	1.2	0.18	%	CHO-K1	133.2	Non-Cytotoxic	0.69	0.56
20130930 Plate 6	TX003375	2-Methyl-5-nitroaniline	2M5NA	+	3-4 hours	27-28 hours	17.2	(µM)	1.2	0.2	%	CHO-K1	108.98	Non-Cytotoxic	0.69	0.62
20130930 Plate 6	TX003375	2-Methyl-5-nitroaniline	2M5NA	+	3-4 hours	27-28 hours	21.5	(µM)	1.58	0.4	%	CHO-K1	112.79	Non-Cytotoxic	0.91	1.24
20130930 Plate 6	TX003375	2-Methyl-5-nitroaniline	2M5NA	+	3-4 hours	27-28 hours	26.8	(µM)	1.22	0.28	%	CHO-K1	100.62	Non-Cytotoxic	0.71	0.87
20130930 Plate 6	TX003375	2-Methyl-5-nitroaniline	2M5NA	+	3-4 hours	27-28 hours	33.6	(µM)	1.56	0.36	%	CHO-K1	114.01	Non-Cytotoxic	0.9	1.12
20130930 Plate 6	TX003375	2-Methyl-5-nitroaniline	2M5NA	+	3-4 hours	27-28 hours	41.9	(µM)	1.54	0.3	%	CHO-K1	113.4	Non-Cytotoxic	0.89	0.93
20130930 Plate 6	TX003375	2-Methyl-5-nitroaniline	2M5NA	+	3-4 hours	27-28 hours	52.4	(µM)	1.36	0.34	%	CHO-K1	120.57	Non-Cytotoxic	0.79	1.05
20130930 Plate 6	TX003375	2-Methyl-5-nitroaniline	2M5NA	+	3-4 hours	27-28 hours	65.5	(µM)	1.52	0.36	%	CHO-K1	121.97	Non-Cytotoxic	0.88	1.12
20130930 Plate 6	TX003375	2-Methyl-5-nitroaniline	2M5NA	+	3-4 hours	27-28 hours	81.9	(µM)	1.46	0.5	%	CHO-K1	126	Non-Cytotoxic	0.84	1.55
20130930 Plate 6	TX003375	2-Methyl-5-nitroaniline	2M5NA	+	3-4 hours	27-28 hours	102	(µM)	1.98	0.3	%	CHO-K1	118.19	Non-Cytotoxic	1.15	0.93
20130930 Plate 6	TX003375	2-Methyl-5-nitroaniline	2M5NA	+	3-4 hours	27-28 hours	128	(µM)	2.56	0.38	%	CHO-K1	109.84	Non-Cytotoxic	1.48	1.18
20130930 Plate 6	TX003375	2-Methyl-5-nitroaniline	2M5NA	+	3-4 hours	27-28 hours	160	(µM)	1.84	0.4	%	CHO-K1	113.4	Non-Cytotoxic	1.06	1.24
20130930 Plate 6	TX003375	2-Methyl-5-nitroaniline	2M5NA	+	3-4 hours	27-28 hours	200	(µM)	2.08	0.4	%	CHO-K1	123.4	Non-Cytotoxic	1.2	1.24
20130930 Plate 6	TX001586	C10-21 sulfonic acids phenyl esters	C1021SAPE	–	24 hours	48 hours	0	(µg/mL)	1.74	0.95	%	CHO-K1	100	Non-Cytotoxic	1	1
20130930 Plate 6	TX001586	C10-21 sulfonic acids phenyl esters	C1021SAPE	–	24 hours	48 hours	22.5	(µg/mL)	1.92	2.68	%	CHO-K1	125.48	Non-Cytotoxic	1.11	2.81
20130930 Plate 6	TX001586	C10-21 sulfonic acids phenyl esters	C1021SAPE	–	24 hours	48 hours	28.1	(µg/mL)	1.72	3.1	%	CHO-K1	93.27	Non-Cytotoxic	0.99	3.25
20130930 Plate 6	TX001586	C10-21 sulfonic acids phenyl esters	C1021SAPE	–	24 hours	48 hours	35.2	(µg/mL)	2.18	2.06	%	CHO-K1	101.43	Non-Cytotoxic	1.25	2.16
20130930 Plate 6	TX001586	C10-21 sulfonic acids phenyl esters	C1021SAPE	–	24 hours	48 hours	44	(µg/mL)	2.02	1.36	%	CHO-K1	108.67	Non-Cytotoxic	1.16	1.43
20130930 Plate 6	TX001586	C10-21 sulfonic acids phenyl esters	C1021SAPE	–	24 hours	48 hours	55	(µg/mL)	1.8	1.34	%	CHO-K1	121.71	Non-Cytotoxic	1.04	1.4
20130930 Plate 6	TX001586	C10-21 sulfonic acids phenyl esters	C1021SAPE	–	24 hours	48 hours	68.7	(µg/mL)	1.92	0.98	%	CHO-K1	118.17	Non-Cytotoxic	1.11	1.03
20130930 Plate 6	TX001586	C10-21 sulfonic acids phenyl esters	C1021SAPE	–	24 hours	48 hours	85.9	(µg/mL)	1.84	0.96	%	CHO-K1	131.58	Non-Cytotoxic	1.06	1.01
20130930 Plate 6	TX001586	C10-21 sulfonic acids phenyl esters	C1021SAPE	–	24 hours	48 hours	107	(µg/mL)	1.88	0.72	%	CHO-K1	105.38	Non-Cytotoxic	1.08	0.75
20130930 Plate 6	TX001586	C10-21 sulfonic acids phenyl esters	C1021SAPE	–	24 hours	48 hours	134	(µg/mL)	3.08	4.9	%	CHO-K1	96.22	Non-Cytotoxic	1.77	5.13
20130930 Plate 6	TX001586	C10-21 sulfonic acids phenyl esters	C1021SAPE	–	24 hours	48 hours	168	(µg/mL)	2.6	3.22	%	CHO-K1	79.29	Non-Cytotoxic	1.5	3.37
20130930 Plate 6	TX001586	C10-21 sulfonic acids phenyl esters	C1021SAPE	–	24 hours	48 hours	210	(µg/mL)	2.66	2.82	%	CHO-K1	87.25	Non-Cytotoxic	1.53	2.96
20130930 Plate 6	TX001586	C10-21 sulfonic acids phenyl esters	C1021SAPE	–	24 hours	48 hours	262	(µg/mL)	3.76	2.58	%	CHO-K1	78.27	Non-Cytotoxic	2.16	2.7
20130930 Plate 6	TX001586	C10-21 sulfonic acids phenyl esters	C1021SAPE	–	24 hours	48 hours	328	(µg/mL)	2.6	2.12	%	CHO-K1	86.94	Non-Cytotoxic	1.5	2.22
20130930 Plate 6	TX001586	C10-21 sulfonic acids phenyl esters	C1021SAPE	–	24 hours	48 hours	410	(µg/mL)	2.12	1.76	%	CHO-K1	72.23	Non-Cytotoxic	1.22	1.84
20130930 Plate 6	TX001586	C10-21 sulfonic acids phenyl esters	C1021SAPE	–	24 hours	48 hours	512	(µg/mL)	2.3	1.94	%	CHO-K1	91.17	Non-Cytotoxic	1.32	2.03
20130930 Plate 6	TX001586	C10-21 sulfonic acids phenyl esters	C1021SAPE	–	24 hours	48 hours	640	(µg/mL)	3.26	1.8	%	CHO-K1	65.26	Non-Cytotoxic	1.88	1.89
20130930 Plate 6	TX001586	C10-21 sulfonic acids phenyl esters	C1021SAPE	–	24 hours	48 hours	800	(µg/mL)	3.16	2.08	%	CHO-K1	69.55	Non-Cytotoxic	1.82	2.18
20130930 Plate 6	TX001586	C10-21 sulfonic acids phenyl esters	C1021SAPE	–	24 hours	48 hours	1000	(µg/mL)	2.7	1.88	%	CHO-K1	64.06	Non-Cytotoxic	1.55	1.97
20130930 Plate 6	TX001586	C10-21 sulfonic acids phenyl esters	C1021SAPE	+	3-4 hours	27-28 hours	0	(µg/mL)	1.73	0.32	%	CHO-K1	100	Non-Cytotoxic	1	1
20130930 Plate 6	TX001586	C10-21 sulfonic acids phenyl esters	C1021SAPE	+	3-4 hours	27-28 hours	22.5	(µg/mL)	1.4	0.18	%	CHO-K1	94.07	Non-Cytotoxic	0.81	0.56
20130930 Plate 6	TX001586	C10-21 sulfonic acids phenyl esters	C1021SAPE	+	3-4 hours	27-28 hours	28.1	(µg/mL)	1.52	0.22	%	CHO-K1	95.79	Non-Cytotoxic	0.88	0.68
20130930 Plate 6	TX001586	C10-21 sulfonic acids phenyl esters	C1021SAPE	+	3-4 hours	27-28 hours	35.2	(µg/mL)	1.24	0.22	%	CHO-K1	101.59	Non-Cytotoxic	0.72	0.68
20130930 Plate 6	TX001586	C10-21 sulfonic acids phenyl esters	C1021SAPE	+	3-4 hours	27-28 hours	44	(µg/mL)	1.26	0.18	%	CHO-K1	90.42	Non-Cytotoxic	0.73	0.56
20130930 Plate 6	TX001586	C10-21 sulfonic acids phenyl esters	C1021SAPE	+	3-4 hours	27-28 hours	55	(µg/mL)	1.76	0.18	%	CHO-K1	93.45	Non-Cytotoxic	1.02	0.56
20130930 Plate 6	TX001586	C10-21 sulfonic acids phenyl esters	C1021SAPE	+	3-4 hours	27-28 hours	68.7	(µg/mL)	1.66	0.32	%	CHO-K1	93.24	Non-Cytotoxic	0.96	0.99
20130930 Plate 6	TX001586	C10-21 sulfonic acids phenyl esters	C1021SAPE	+	3-4 hours	27-28 hours	85.9	(µg/mL)	1.48	0.2	%	CHO-K1	93.24	Non-Cytotoxic	0.86	0.62
20130930 Plate 6	TX001586	C10-21 sulfonic acids phenyl esters	C1021SAPE	+	3-4 hours	27-28 hours	107	(µg/mL)	1.5	0.16	%	CHO-K1	84.76	Non-Cytotoxic	0.87	0.5
20130930 Plate 6	TX001586	C10-21 sulfonic acids phenyl esters	C1021SAPE	+	3-4 hours	27-28 hours	134	(µg/mL)	1.66	0.14	%	CHO-K1	106.22	Non-Cytotoxic	0.96	0.43
20130930 Plate 6	TX001586	C10-21 sulfonic acids phenyl esters	C1021SAPE	+	3-4 hours	27-28 hours	168	(µg/mL)	1.44	0.24	%	CHO-K1	114.95	Non-Cytotoxic	0.83	0.74
20130930 Plate 6	TX001586	C10-21 sulfonic acids phenyl esters	C1021SAPE	+	3-4 hours	27-28 hours	210	(µg/mL)	1.58	0.28	%	CHO-K1	86.69	Non-Cytotoxic	0.91	0.87
20130930 Plate 6	TX001586	C10-21 sulfonic acids phenyl esters	C1021SAPE	+	3-4 hours	27-28 hours	262	(µg/mL)	1.96	0.34	%	CHO-K1	88.52	Non-Cytotoxic	1.13	1.05
20130930 Plate 6	TX001586	C10-21 sulfonic acids phenyl esters	C1021SAPE	+	3-4 hours	27-28 hours	328	(µg/mL)	1.78	0.28	%	CHO-K1	103.85	Non-Cytotoxic	1.03	0.87
20130930 Plate 6	TX001586	C10-21 sulfonic acids phenyl esters	C1021SAPE	+	3-4 hours	27-28 hours	410	(µg/mL)	1.76	0.38	%	CHO-K1	89.65	Non-Cytotoxic	1.02	1.18
20130930 Plate 6	TX001586	C10-21 sulfonic acids phenyl esters	C1021SAPE	+	3-4 hours	27-28 hours	512	(µg/mL)	1.72	0.2	%	CHO-K1	77.99	Non-Cytotoxic	1	0.62
20130930 Plate 6	TX001586	C10-21 sulfonic acids phenyl esters	C1021SAPE	+	3-4 hours	27-28 hours	640	(µg/mL)	2.02	0.48	%	CHO-K1	80.07	Non-Cytotoxic	1.17	1.49
20130930 Plate 6	TX001586	C10-21 sulfonic acids phenyl esters	C1021SAPE	+	3-4 hours	27-28 hours	800	(µg/mL)	1.26	0.18	%	CHO-K1	80.38	Non-Cytotoxic	0.73	0.56
20130930 Plate 6	TX001586	C10-21 sulfonic acids phenyl esters	C1021SAPE	+	3-4 hours	27-28 hours	1000	(µg/mL)	1.38	0.3	%	CHO-K1	69.93	Non-Cytotoxic	0.8	0.93
20130930 Plate 6	TX003421	Dimethyl terephthalate	DMTPT	–	24 hours	48 hours	0	(µM)	1.74	0.95	%	CHO-K1	100	Non-Cytotoxic	1	1
20130930 Plate 6	TX003421	Dimethyl terephthalate	DMTPT	–	24 hours	48 hours	4.5	(µM)	1.68	2.16	%	CHO-K1	95.46	Non-Cytotoxic	0.97	2.26
20130930 Plate 6	TX003421	Dimethyl terephthalate	DMTPT	–	24 hours	48 hours	5.63	(µM)	1.74	1.28	%	CHO-K1	101.43	Non-Cytotoxic	1	1.34
20130930 Plate 6	TX003421	Dimethyl terephthalate	DMTPT	–	24 hours	48 hours	7.04	(µM)	1.94	1.4	%	CHO-K1	108.67	Non-Cytotoxic	1.12	1.47
20130930 Plate 6	TX003421	Dimethyl terephthalate	DMTPT	–	24 hours	48 hours	8.8	(µM)	1.62	1.66	%	CHO-K1	108.67	Non-Cytotoxic	0.93	1.74
20130930 Plate 6	TX003421	Dimethyl terephthalate	DMTPT	–	24 hours	48 hours	11	(µM)	1.66	1.22	%	CHO-K1	111.15	Non-Cytotoxic	0.96	1.28
20130930 Plate 6	TX003421	Dimethyl terephthalate	DMTPT	–	24 hours	48 hours	13.7	(µM)	1.42	1.5	%	CHO-K1	88.84	Non-Cytotoxic	0.82	1.57
20130930 Plate 6	TX003421	Dimethyl terephthalate	DMTPT	–	24 hours	48 hours	17.2	(µM)	2.04	1.14	%	CHO-K1	104.93	Non-Cytotoxic	1.17	1.19
20130930 Plate 6	TX003421	Dimethyl terephthalate	DMTPT	–	24 hours	48 hours	21.5	(µM)	1.86	1.34	%	CHO-K1	104.93	Non-Cytotoxic	1.07	1.4
20130930 Plate 6	TX003421	Dimethyl terephthalate	DMTPT	–	24 hours	48 hours	26.8	(µM)	1.9	9.24	%	CHO-K1	78.27	Non-Cytotoxic	1.09	9.68
20130930 Plate 6	TX003421	Dimethyl terephthalate	DMTPT	–	24 hours	48 hours	33.6	(µM)	2.18	5.42	%	CHO-K1	75.13	Non-Cytotoxic	1.25	5.68
20130930 Plate 6	TX003421	Dimethyl terephthalate	DMTPT	–	24 hours	48 hours	41.9	(µM)	1.86	3.32	%	CHO-K1	83.37	Non-Cytotoxic	1.07	3.48
20130930 Plate 6	TX003421	Dimethyl terephthalate	DMTPT	–	24 hours	48 hours	52.4	(µM)	1.8	2.24	%	CHO-K1	75.6	Non-Cytotoxic	1.04	2.35
20130930 Plate 6	TX003421	Dimethyl terephthalate	DMTPT	–	24 hours	48 hours	65.5	(µM)	1.56	1.6	%	CHO-K1	89.17	Non-Cytotoxic	0.9	1.68
20130930 Plate 6	TX003421	Dimethyl terephthalate	DMTPT	–	24 hours	48 hours	81.9	(µM)	1.84	1.64	%	CHO-K1	89.17	Non-Cytotoxic	1.06	1.72
20130930 Plate 6	TX003421	Dimethyl terephthalate	DMTPT	–	24 hours	48 hours	102	(µM)	1.84	2	%	CHO-K1	103.59	Non-Cytotoxic	1.06	2.1
20130930 Plate 6	TX003421	Dimethyl terephthalate	DMTPT	–	24 hours	48 hours	128	(µM)	2.26	1.74	%	CHO-K1	98.55	Non-Cytotoxic	1.3	1.82
20130930 Plate 6	TX003421	Dimethyl terephthalate	DMTPT	–	24 hours	48 hours	160	(µM)	2.06	1.92	%	CHO-K1	104.48	Non-Cytotoxic	1.19	2.01
20130930 Plate 6	TX003421	Dimethyl terephthalate	DMTPT	–	24 hours	48 hours	200	(µM)	2.76	1.74	%	CHO-K1	84.23	Non-Cytotoxic	1.59	1.82
20130930 Plate 6	TX003421	Dimethyl terephthalate	DMTPT	+	3-4 hours	27-28 hours	0	(µM)	1.73	0.32	%	CHO-K1	100	Non-Cytotoxic	1	1
20130930 Plate 6	TX003421	Dimethyl terephthalate	DMTPT	+	3-4 hours	27-28 hours	4.5	(µM)	1.5	0.28	%	CHO-K1	95.57	Non-Cytotoxic	0.87	0.87
20130930 Plate 6	TX003421	Dimethyl terephthalate	DMTPT	+	3-4 hours	27-28 hours	5.63	(µM)	2.06	0.48	%	CHO-K1	100.14	Non-Cytotoxic	1.19	1.49
20130930 Plate 6	TX003421	Dimethyl terephthalate	DMTPT	+	3-4 hours	27-28 hours	7.04	(µM)	1.7	0.48	%	CHO-K1	95.36	Non-Cytotoxic	0.98	1.49
20130930 Plate 6	TX003421	Dimethyl terephthalate	DMTPT	+	3-4 hours	27-28 hours	8.8	(µM)	3.06	0.36	%	CHO-K1	96.68	Non-Cytotoxic	1.77	1.12
20130930 Plate 6	TX003421	Dimethyl terephthalate	DMTPT	+	3-4 hours	27-28 hours	11	(µM)	1.96	0.38	%	CHO-K1	111	Non-Cytotoxic	1.13	1.18
20130930 Plate 6	TX003421	Dimethyl terephthalate	DMTPT	+	3-4 hours	27-28 hours	13.7	(µM)	1.82	0.28	%	CHO-K1	94.07	Non-Cytotoxic	1.05	0.87
20130930 Plate 6	TX003421	Dimethyl terephthalate	DMTPT	+	3-4 hours	27-28 hours	17.2	(µM)	1.8	0.22	%	CHO-K1	88.33	Non-Cytotoxic	1.04	0.68
20130930 Plate 6	TX003421	Dimethyl terephthalate	DMTPT	+	3-4 hours	27-28 hours	21.5	(µM)	1.68	0.34	%	CHO-K1	98.96	Non-Cytotoxic	0.97	1.05
20130930 Plate 6	TX003421	Dimethyl terephthalate	DMTPT	+	3-4 hours	27-28 hours	26.8	(µM)	1.46	0.3	%	CHO-K1	98.96	Non-Cytotoxic	0.84	0.93
20130930 Plate 6	TX003421	Dimethyl terephthalate	DMTPT	+	3-4 hours	27-28 hours	33.6	(µM)	1.76	0.22	%	CHO-K1	83.58	Non-Cytotoxic	1.02	0.68
20130930 Plate 6	TX003421	Dimethyl terephthalate	DMTPT	+	3-4 hours	27-28 hours	41.9	(µM)	1.84	0.46	%	CHO-K1	68.9	Non-Cytotoxic	1.06	1.42
20130930 Plate 6	TX003421	Dimethyl terephthalate	DMTPT	+	3-4 hours	27-28 hours	52.4	(µM)	1.6	0.18	%	CHO-K1	97.8	Non-Cytotoxic	0.93	0.56
20130930 Plate 6	TX003421	Dimethyl terephthalate	DMTPT	+	3-4 hours	27-28 hours	65.5	(µM)	1.7	0.22	%	CHO-K1	86.51	Non-Cytotoxic	0.98	0.68
20130930 Plate 6	TX003421	Dimethyl terephthalate	DMTPT	+	3-4 hours	27-28 hours	81.9	(µM)	1.42	0.32	%	CHO-K1	81.16	Non-Cytotoxic	0.82	0.99
20130930 Plate 6	TX003421	Dimethyl terephthalate	DMTPT	+	3-4 hours	27-28 hours	102	(µM)	1.78	0.28	%	CHO-K1	83.75	Non-Cytotoxic	1.03	0.87
20130930 Plate 6	TX003421	Dimethyl terephthalate	DMTPT	+	3-4 hours	27-28 hours	128	(µM)	1.9	0.44	%	CHO-K1	85.45	Non-Cytotoxic	1.1	1.36
20130930 Plate 6	TX003421	Dimethyl terephthalate	DMTPT	+	3-4 hours	27-28 hours	160	(µM)	1.68	0.28	%	CHO-K1	80.22	Non-Cytotoxic	0.97	0.87
20130930 Plate 6	TX003421	Dimethyl terephthalate	DMTPT	+	3-4 hours	27-28 hours	200	(µM)	2.06	0.16	%	CHO-K1	84.08	Non-Cytotoxic	1.19	0.5
20130930 Plate 6	TX011587	Triclosan	TCLS	–	24 hours	48 hours	0	(µM)	1.74	0.95	%	CHO-K1	100	Non-Cytotoxic	1	1
20130930 Plate 6	TX011587	Triclosan	TCLS	–	24 hours	48 hours	4.5	(µM)	2.2	11.8	%	CHO-K1	75.36	Non-Cytotoxic	1.27	12.37
20130930 Plate 6	TX011587	Triclosan	TCLS	–	24 hours	48 hours	5.63	(µM)	1.92	5.88	%	CHO-K1	79.29	Non-Cytotoxic	1.11	6.16
20130930 Plate 6	TX011587	Triclosan	TCLS	–	24 hours	48 hours	7.04	(µM)	1.72	2.24	%	CHO-K1	91.17	Non-Cytotoxic	0.99	2.35
20130930 Plate 6	TX011587	Triclosan	TCLS	–	24 hours	48 hours	8.8	(µM)	2	3.22	%	CHO-K1	101.01	Non-Cytotoxic	1.15	3.37
20130930 Plate 6	TX011587	Triclosan	TCLS	–	24 hours	48 hours	11	(µM)	2.24	2.28	%	CHO-K1	87.88	Non-Cytotoxic	1.29	2.39
20130930 Plate 6	TX011587	Triclosan	TCLS	–	24 hours	48 hours	13.7	(µM)	2.18	2.46	%	CHO-K1	85.71	Non-Cytotoxic	1.25	2.58
20130930 Plate 6	TX011587	Triclosan	TCLS	–	24 hours	48 hours	17.2	(µM)	3.24	1.7	%	CHO-K1	90.83	Non-Cytotoxic	1.87	1.78
20130930 Plate 6	TX011587	Triclosan	TCLS	–	24 hours	48 hours	21.5	(µM)	2.52	1.3	%	CHO-K1	87.25	Non-Cytotoxic	1.45	1.36
20130930 Plate 6	TX011587	Triclosan	TCLS	–	24 hours	48 hours	26.8	(µM)	2.84	37.02	%	CHO-K1	36.65	Cytotoxic	Cytotoxic	Cytotoxic
20130930 Plate 6	TX011587	Triclosan	TCLS	–	24 hours	48 hours	33.6	(µM)	2.2	13.89	%	CHO-K1	43.26	Adequate	1.27	14.55
20130930 Plate 6	TX011587	Triclosan	TCLS	–	24 hours	48 hours	41.9	(µM)	2.39	9.47	%	CHO-K1	56.74	Non-Cytotoxic	1.38	9.93
20130930 Plate 6	TX011587	Triclosan	TCLS	–	24 hours	48 hours	52.4	(µM)	1.66	4.54	%	CHO-K1	49.28	Adequate	0.96	4.76
20130930 Plate 6	TX011587	Triclosan	TCLS	–	24 hours	48 hours	65.5	(µM)	1.24	4.46	%	CHO-K1	53.74	Non-Cytotoxic	0.71	4.67
20130930 Plate 6	TX011587	Triclosan	TCLS	–	24 hours	48 hours	81.9	(µM)	1.36	4.66	%	CHO-K1	45.76	Adequate	0.78	4.88
20130930 Plate 6	TX011587	Triclosan	TCLS	–	24 hours	48 hours	102	(µM)	1.23	6.95	%	CHO-K1	43.86	Adequate	0.71	7.28
20130930 Plate 6	TX011587	Triclosan	TCLS	–	24 hours	48 hours	128	(µM)	1.09	1.39	%	CHO-K1	33.59	Cytotoxic	Cytotoxic	Cytotoxic
20130930 Plate 6	TX011587	Triclosan	TCLS	–	24 hours	48 hours	160	(µM)	7.36	0.61	%	CHO-K1	1.48	Cytotoxic	Cytotoxic	Cytotoxic
20130930 Plate 6	TX011587	Triclosan	TCLS	–	24 hours	48 hours	200	(µM)	9.09	27.27	%	CHO-K1	0.13	Cytotoxic	Cytotoxic	Cytotoxic
20130930 Plate 6	TX011587	Triclosan	TCLS	+	3-4 hours	27-28 hours	0	(µM)	1.73	0.32	%	CHO-K1	100	Non-Cytotoxic	1	1
20130930 Plate 6	TX011587	Triclosan	TCLS	+	3-4 hours	27-28 hours	4.5	(µM)	1.22	0.4	%	CHO-K1	82.92	Non-Cytotoxic	0.71	1.24
20130930 Plate 6	TX011587	Triclosan	TCLS	+	3-4 hours	27-28 hours	5.63	(µM)	1.44	0.34	%	CHO-K1	81	Non-Cytotoxic	0.83	1.05
20130930 Plate 6	TX011587	Triclosan	TCLS	+	3-4 hours	27-28 hours	7.04	(µM)	1.7	0.36	%	CHO-K1	84.08	Non-Cytotoxic	0.98	1.12
20130930 Plate 6	TX011587	Triclosan	TCLS	+	3-4 hours	27-28 hours	8.8	(µM)	2.06	0.46	%	CHO-K1	92.42	Non-Cytotoxic	1.19	1.42
20130930 Plate 6	TX011587	Triclosan	TCLS	+	3-4 hours	27-28 hours	11	(µM)	1.74	0.2	%	CHO-K1	91.01	Non-Cytotoxic	1.01	0.62
20130930 Plate 6	TX011587	Triclosan	TCLS	+	3-4 hours	27-28 hours	13.7	(µM)	1.26	0.22	%	CHO-K1	96.01	Non-Cytotoxic	0.73	0.68
20130930 Plate 6	TX011587	Triclosan	TCLS	+	3-4 hours	27-28 hours	17.2	(µM)	2.18	0.2	%	CHO-K1	88.89	Non-Cytotoxic	1.26	0.62
20130930 Plate 6	TX011587	Triclosan	TCLS	+	3-4 hours	27-28 hours	21.5	(µM)	2.08	0.34	%	CHO-K1	88.52	Non-Cytotoxic	1.2	1.05
20130930 Plate 6	TX011587	Triclosan	TCLS	+	3-4 hours	27-28 hours	26.8	(µM)	2.04	0.26	%	CHO-K1	91.01	Non-Cytotoxic	1.18	0.81
20130930 Plate 6	TX011587	Triclosan	TCLS	+	3-4 hours	27-28 hours	33.6	(µM)	2.38	0.26	%	CHO-K1	107.86	Non-Cytotoxic	1.38	0.81
20130930 Plate 6	TX011587	Triclosan	TCLS	+	3-4 hours	27-28 hours	41.9	(µM)	1.64	0.28	%	CHO-K1	85.11	Non-Cytotoxic	0.95	0.87
20130930 Plate 6	TX011587	Triclosan	TCLS	+	3-4 hours	27-28 hours	52.4	(µM)	1.38	0.2	%	CHO-K1	89.84	Non-Cytotoxic	0.8	0.62
20130930 Plate 6	TX011587	Triclosan	TCLS	+	3-4 hours	27-28 hours	65.5	(µM)	2.02	0.36	%	CHO-K1	76.42	Non-Cytotoxic	1.17	1.12
20130930 Plate 6	TX011587	Triclosan	TCLS	+	3-4 hours	27-28 hours	81.9	(µM)	5.53	0.59	%	CHO-K1	22.93	Cytotoxic	Cytotoxic	Cytotoxic
20130930 Plate 6	TX011587	Triclosan	TCLS	+	3-4 hours	27-28 hours	128	(µM)	0	0	%	CHO-K1	0.04	Cytotoxic	Cytotoxic	Cytotoxic
20130930 Plate 6	TX011587	Triclosan	TCLS	+	3-4 hours	27-28 hours	200	(µM)	100	0	%	CHO-K1	0.02	Cytotoxic	Cytotoxic	Cytotoxic
20130903 Plate 3	TX001914	3,3'-Dimethoxybenzidine	33DMXBZD	–	24 hours	48 hours	0	(µM)	1.44	0.43	%	CHO-K1	100	Non-Cytotoxic	1	1
20130903 Plate 3	TX001914	3,3'-Dimethoxybenzidine	33DMXBZD	–	24 hours	48 hours	4.5	(µM)	1.34	0.44	%	CHO-K1	91.72	Non-Cytotoxic	0.93	1.01
20130903 Plate 3	TX001914	3,3'-Dimethoxybenzidine	33DMXBZD	–	24 hours	48 hours	5.63	(µM)	1.66	0.56	%	CHO-K1	107.26	Non-Cytotoxic	1.16	1.29
20130903 Plate 3	TX001914	3,3'-Dimethoxybenzidine	33DMXBZD	–	24 hours	48 hours	7.04	(µM)	1.52	0.5	%	CHO-K1	85.39	Non-Cytotoxic	1.06	1.15
20130903 Plate 3	TX001914	3,3'-Dimethoxybenzidine	33DMXBZD	–	24 hours	48 hours	8.8	(µM)	1.64	0.46	%	CHO-K1	96.49	Non-Cytotoxic	1.14	1.06
20130903 Plate 3	TX001914	3,3'-Dimethoxybenzidine	33DMXBZD	–	24 hours	48 hours	11	(µM)	2	0.58	%	CHO-K1	97.22	Non-Cytotoxic	1.39	1.34
20130903 Plate 3	TX001914	3,3'-Dimethoxybenzidine	33DMXBZD	–	24 hours	48 hours	13.7	(µM)	1.68	0.46	%	CHO-K1	95.43	Non-Cytotoxic	1.17	1.06
20130903 Plate 3	TX001914	3,3'-Dimethoxybenzidine	33DMXBZD	–	24 hours	48 hours	17.2	(µM)	2	0.5	%	CHO-K1	97.22	Non-Cytotoxic	1.39	1.15
20130903 Plate 3	TX001914	3,3'-Dimethoxybenzidine	33DMXBZD	–	24 hours	48 hours	21.5	(µM)	1.9	0.74	%	CHO-K1	87.1	Non-Cytotoxic	1.32	1.7
20130903 Plate 3	TX001914	3,3'-Dimethoxybenzidine	33DMXBZD	–	24 hours	48 hours	26.8	(µM)	0.98	0.46	%	CHO-K1	59.53	Non-Cytotoxic	0.68	1.06
20130903 Plate 3	TX001914	3,3'-Dimethoxybenzidine	33DMXBZD	–	24 hours	48 hours	33.6	(µM)	0.98	0.44	%	CHO-K1	60.65	Non-Cytotoxic	0.68	1.01
20130903 Plate 3	TX001914	3,3'-Dimethoxybenzidine	33DMXBZD	–	24 hours	48 hours	41.9	(µM)	1.3	0.48	%	CHO-K1	56.92	Non-Cytotoxic	0.9	1.11
20130903 Plate 3	TX001914	3,3'-Dimethoxybenzidine	33DMXBZD	–	24 hours	48 hours	52.4	(µM)	1	0.7	%	CHO-K1	47.63	Adequate	0.7	1.61
20130903 Plate 3	TX001914	3,3'-Dimethoxybenzidine	33DMXBZD	–	24 hours	48 hours	65.5	(µM)	1.7	0.62	%	CHO-K1	53.3	Non-Cytotoxic	1.18	1.43
20130903 Plate 3	TX001914	3,3'-Dimethoxybenzidine	33DMXBZD	–	24 hours	48 hours	81.9	(µM)	1.46	0.78	%	CHO-K1	52.23	Non-Cytotoxic	1.02	1.8
20130903 Plate 3	TX001914	3,3'-Dimethoxybenzidine	33DMXBZD	–	24 hours	48 hours	102	(µM)	1.24	0.72	%	CHO-K1	43.19	Adequate	0.86	1.66
20130903 Plate 3	TX001914	3,3'-Dimethoxybenzidine	33DMXBZD	–	24 hours	48 hours	128	(µM)	1.32	0.7	%	CHO-K1	54.53	Non-Cytotoxic	0.92	1.61
20130903 Plate 3	TX001914	3,3'-Dimethoxybenzidine	33DMXBZD	–	24 hours	48 hours	160	(µM)	1.64	0.57	%	CHO-K1	40.81	Adequate	1.14	1.31
20130903 Plate 3	TX001914	3,3'-Dimethoxybenzidine	33DMXBZD	–	24 hours	48 hours	200	(µM)	1.86	0.68	%	CHO-K1	37.82	Cytotoxic	Cytotoxic	Cytotoxic
20130903 Plate 3	TX001914	3,3'-Dimethoxybenzidine	33DMXBZD	+	3-4 hours	27-28 hours	0	(µM)	1.01	0.19	%	CHO-K1	100	Non-Cytotoxic	1	1
20130903 Plate 3	TX001914	3,3'-Dimethoxybenzidine	33DMXBZD	+	3-4 hours	27-28 hours	4.5	(µM)	0.69	0.19	%	CHO-K1	73.87	Non-Cytotoxic	0.69	0.99
20130903 Plate 3	TX001914	3,3'-Dimethoxybenzidine	33DMXBZD	+	3-4 hours	27-28 hours	5.63	(µM)	0.76	0.18	%	CHO-K1	75.73	Non-Cytotoxic	0.75	0.94
20130903 Plate 3	TX001914	3,3'-Dimethoxybenzidine	33DMXBZD	+	3-4 hours	27-28 hours	7.04	(µM)	1.04	0.14	%	CHO-K1	91.11	Non-Cytotoxic	1.03	0.73
20130903 Plate 3	TX001914	3,3'-Dimethoxybenzidine	33DMXBZD	+	3-4 hours	27-28 hours	8.8	(µM)	1.08	0.2	%	CHO-K1	97.91	Non-Cytotoxic	1.07	1.04
20130903 Plate 3	TX001914	3,3'-Dimethoxybenzidine	33DMXBZD	+	3-4 hours	27-28 hours	11	(µM)	0.96	0.14	%	CHO-K1	104.55	Non-Cytotoxic	0.95	0.73
20130903 Plate 3	TX001914	3,3'-Dimethoxybenzidine	33DMXBZD	+	3-4 hours	27-28 hours	13.7	(µM)	1.26	0.16	%	CHO-K1	84.39	Non-Cytotoxic	1.25	0.84
20130903 Plate 3	TX001914	3,3'-Dimethoxybenzidine	33DMXBZD	+	3-4 hours	27-28 hours	17.2	(µM)	0.76	0.24	%	CHO-K1	94.77	Non-Cytotoxic	0.75	1.25
20130903 Plate 3	TX001914	3,3'-Dimethoxybenzidine	33DMXBZD	+	3-4 hours	27-28 hours	21.5	(µM)	0.9	0.12	%	CHO-K1	104.86	Non-Cytotoxic	0.89	0.63
20130903 Plate 3	TX001914	3,3'-Dimethoxybenzidine	33DMXBZD	+	3-4 hours	27-28 hours	26.8	(µM)	0.72	0.28	%	CHO-K1	84.39	Non-Cytotoxic	0.71	1.46
20130903 Plate 3	TX001914	3,3'-Dimethoxybenzidine	33DMXBZD	+	3-4 hours	27-28 hours	33.6	(µM)	0.5	0.16	%	CHO-K1	41.84	Adequate	0.49	0.82
20130903 Plate 3	TX001914	3,3'-Dimethoxybenzidine	33DMXBZD	+	3-4 hours	27-28 hours	41.9	(µM)	0.77	0.28	%	CHO-K1	41.48	Adequate	0.76	1.49
20130903 Plate 3	TX001914	3,3'-Dimethoxybenzidine	33DMXBZD	+	3-4 hours	27-28 hours	52.4	(µM)	0.79	0.32	%	CHO-K1	43.55	Adequate	0.78	1.68
20130903 Plate 3	TX001914	3,3'-Dimethoxybenzidine	33DMXBZD	+	3-4 hours	27-28 hours	65.5	(µM)	0.7	0.16	%	CHO-K1	62.39	Non-Cytotoxic	0.69	0.83
20130903 Plate 3	TX001914	3,3'-Dimethoxybenzidine	33DMXBZD	+	3-4 hours	27-28 hours	81.9	(µM)	1.04	0.2	%	CHO-K1	47	Adequate	1.02	1.02
20130903 Plate 3	TX001914	3,3'-Dimethoxybenzidine	33DMXBZD	+	3-4 hours	27-28 hours	102	(µM)	1.12	0.2	%	CHO-K1	62.54	Non-Cytotoxic	1.1	1.07
20130903 Plate 3	TX001914	3,3'-Dimethoxybenzidine	33DMXBZD	+	3-4 hours	27-28 hours	128	(µM)	1.04	0.2	%	CHO-K1	52.85	Non-Cytotoxic	1.03	1.06
20130903 Plate 3	TX001914	3,3'-Dimethoxybenzidine	33DMXBZD	+	3-4 hours	27-28 hours	160	(µM)	1.04	0.26	%	CHO-K1	64.28	Non-Cytotoxic	1.03	1.36
20130903 Plate 3	TX001914	3,3'-Dimethoxybenzidine	33DMXBZD	+	3-4 hours	27-28 hours	200	(µM)	1.17	0.26	%	CHO-K1	61.3	Non-Cytotoxic	1.16	1.36
20130903 Plate 3	TX003345	4,4'-Methylenebis(N,N-dimethylaniline)	44MLBNNDMA	–	24 hours	48 hours	0	(µM)	1.44	0.43	%	CHO-K1	100	Non-Cytotoxic	1	1
20130903 Plate 3	TX003345	4,4'-Methylenebis(N,N-dimethylaniline)	44MLBNNDMA	–	24 hours	48 hours	4.5	(µM)	1.12	0.58	%	CHO-K1	111.88	Non-Cytotoxic	0.78	1.34
20130903 Plate 3	TX003345	4,4'-Methylenebis(N,N-dimethylaniline)	44MLBNNDMA	–	24 hours	48 hours	5.63	(µM)	1.1	0.34	%	CHO-K1	106.82	Non-Cytotoxic	0.77	0.78
20130903 Plate 3	TX003345	4,4'-Methylenebis(N,N-dimethylaniline)	44MLBNNDMA	–	24 hours	48 hours	7.04	(µM)	0.94	0.5	%	CHO-K1	113.35	Non-Cytotoxic	0.65	1.15
20130903 Plate 3	TX003345	4,4'-Methylenebis(N,N-dimethylaniline)	44MLBNNDMA	–	24 hours	48 hours	8.8	(µM)	1.16	0.52	%	CHO-K1	97.95	Non-Cytotoxic	0.81	1.2
20130903 Plate 3	TX003345	4,4'-Methylenebis(N,N-dimethylaniline)	44MLBNNDMA	–	24 hours	48 hours	11	(µM)	1.24	0.52	%	CHO-K1	117.45	Non-Cytotoxic	0.86	1.2
20130903 Plate 3	TX003345	4,4'-Methylenebis(N,N-dimethylaniline)	44MLBNNDMA	–	24 hours	48 hours	13.7	(µM)	1.16	0.5	%	CHO-K1	121.86	Non-Cytotoxic	0.81	1.15
20130903 Plate 3	TX003345	4,4'-Methylenebis(N,N-dimethylaniline)	44MLBNNDMA	–	24 hours	48 hours	17.2	(µM)	1.26	0.7	%	CHO-K1	115.88	Non-Cytotoxic	0.88	1.61
20130903 Plate 3	TX003345	4,4'-Methylenebis(N,N-dimethylaniline)	44MLBNNDMA	–	24 hours	48 hours	21.5	(µM)	1.08	0.64	%	CHO-K1	158.28	Non-Cytotoxic	0.75	1.47
20130903 Plate 3	TX003345	4,4'-Methylenebis(N,N-dimethylaniline)	44MLBNNDMA	–	24 hours	48 hours	26.8	(µM)	1.34	0.8	%	CHO-K1	86.24	Non-Cytotoxic	0.93	1.84
20130903 Plate 3	TX003345	4,4'-Methylenebis(N,N-dimethylaniline)	44MLBNNDMA	–	24 hours	48 hours	33.6	(µM)	1.3	0.5	%	CHO-K1	98.32	Non-Cytotoxic	0.9	1.15
20130903 Plate 3	TX003345	4,4'-Methylenebis(N,N-dimethylaniline)	44MLBNNDMA	–	24 hours	48 hours	41.9	(µM)	0.92	0.68	%	CHO-K1	87.99	Non-Cytotoxic	0.64	1.57
20130903 Plate 3	TX003345	4,4'-Methylenebis(N,N-dimethylaniline)	44MLBNNDMA	–	24 hours	48 hours	52.4	(µM)	1.34	0.6	%	CHO-K1	85.11	Non-Cytotoxic	0.93	1.38
20130903 Plate 3	TX003345	4,4'-Methylenebis(N,N-dimethylaniline)	44MLBNNDMA	–	24 hours	48 hours	65.5	(µM)	1.4	1.08	%	CHO-K1	76.57	Non-Cytotoxic	0.97	2.49
20130903 Plate 3	TX003345	4,4'-Methylenebis(N,N-dimethylaniline)	44MLBNNDMA	–	24 hours	48 hours	81.9	(µM)	2.08	1.04	%	CHO-K1	72.51	Non-Cytotoxic	1.45	2.39
20130903 Plate 3	TX003345	4,4'-Methylenebis(N,N-dimethylaniline)	44MLBNNDMA	–	24 hours	48 hours	102	(µM)	1.34	1.28	%	CHO-K1	61.51	Non-Cytotoxic	0.93	2.95
20130903 Plate 3	TX003345	4,4'-Methylenebis(N,N-dimethylaniline)	44MLBNNDMA	–	24 hours	48 hours	128	(µM)	1.38	1.54	%	CHO-K1	49.25	Adequate	0.96	3.55
20130903 Plate 3	TX003345	4,4'-Methylenebis(N,N-dimethylaniline)	44MLBNNDMA	–	24 hours	48 hours	160	(µM)	1.44	1.14	%	CHO-K1	49.82	Adequate	1	2.63
20130903 Plate 3	TX003345	4,4'-Methylenebis(N,N-dimethylaniline)	44MLBNNDMA	–	24 hours	48 hours	200	(µM)	2.8	1.43	%	CHO-K1	30.66	Cytotoxic	Cytotoxic	Cytotoxic
20130903 Plate 3	TX003345	4,4'-Methylenebis(N,N-dimethylaniline)	44MLBNNDMA	+	3-4 hours	27-28 hours	0	(µM)	1.01	0.19	%	CHO-K1	100	Non-Cytotoxic	1	1
20130903 Plate 3	TX003345	4,4'-Methylenebis(N,N-dimethylaniline)	44MLBNNDMA	+	3-4 hours	27-28 hours	4.5	(µM)	0.66	0.2	%	CHO-K1	115.07	Non-Cytotoxic	0.65	1.04
20130903 Plate 3	TX003345	4,4'-Methylenebis(N,N-dimethylaniline)	44MLBNNDMA	+	3-4 hours	27-28 hours	5.63	(µM)	1.08	0.08	%	CHO-K1	83.39	Non-Cytotoxic	1.07	0.42
20130903 Plate 3	TX003345	4,4'-Methylenebis(N,N-dimethylaniline)	44MLBNNDMA	+	3-4 hours	27-28 hours	7.04	(µM)	0.86	0.28	%	CHO-K1	85.4	Non-Cytotoxic	0.85	1.46
20130903 Plate 3	TX003345	4,4'-Methylenebis(N,N-dimethylaniline)	44MLBNNDMA	+	3-4 hours	27-28 hours	8.8	(µM)	0.76	0.18	%	CHO-K1	88.39	Non-Cytotoxic	0.75	0.94
20130903 Plate 3	TX003345	4,4'-Methylenebis(N,N-dimethylaniline)	44MLBNNDMA	+	3-4 hours	27-28 hours	11	(µM)	0.79	0.27	%	CHO-K1	80.65	Non-Cytotoxic	0.78	1.41
20130903 Plate 3	TX003345	4,4'-Methylenebis(N,N-dimethylaniline)	44MLBNNDMA	+	3-4 hours	27-28 hours	13.7	(µM)	0.9	0.34	%	CHO-K1	78.76	Non-Cytotoxic	0.89	1.78
20130903 Plate 3	TX003345	4,4'-Methylenebis(N,N-dimethylaniline)	44MLBNNDMA	+	3-4 hours	27-28 hours	17.2	(µM)	1.18	0.28	%	CHO-K1	83.2	Non-Cytotoxic	1.17	1.46
20130903 Plate 3	TX003345	4,4'-Methylenebis(N,N-dimethylaniline)	44MLBNNDMA	+	3-4 hours	27-28 hours	21.5	(µM)	0.88	0.1	%	CHO-K1	87.3	Non-Cytotoxic	0.87	0.52
20130903 Plate 3	TX003345	4,4'-Methylenebis(N,N-dimethylaniline)	44MLBNNDMA	+	3-4 hours	27-28 hours	26.8	(µM)	0.84	0.22	%	CHO-K1	60.28	Non-Cytotoxic	0.83	1.15
20130903 Plate 3	TX003345	4,4'-Methylenebis(N,N-dimethylaniline)	44MLBNNDMA	+	3-4 hours	27-28 hours	33.6	(µM)	0.74	0.2	%	CHO-K1	89.05	Non-Cytotoxic	0.73	1.04
20130903 Plate 3	TX003345	4,4'-Methylenebis(N,N-dimethylaniline)	44MLBNNDMA	+	3-4 hours	27-28 hours	41.9	(µM)	1.24	0.14	%	CHO-K1	85.2	Non-Cytotoxic	1.23	0.73
20130903 Plate 3	TX003345	4,4'-Methylenebis(N,N-dimethylaniline)	44MLBNNDMA	+	3-4 hours	27-28 hours	52.4	(µM)	1.23	0.18	%	CHO-K1	71.92	Non-Cytotoxic	1.22	0.97
20130903 Plate 3	TX003345	4,4'-Methylenebis(N,N-dimethylaniline)	44MLBNNDMA	+	3-4 hours	27-28 hours	65.5	(µM)	1.22	0.22	%	CHO-K1	59.41	Non-Cytotoxic	1.2	1.15
20130903 Plate 3	TX003345	4,4'-Methylenebis(N,N-dimethylaniline)	44MLBNNDMA	+	3-4 hours	27-28 hours	81.9	(µM)	1.47	0.35	%	CHO-K1	56.17	Non-Cytotoxic	1.46	1.82
20130903 Plate 3	TX003345	4,4'-Methylenebis(N,N-dimethylaniline)	44MLBNNDMA	+	3-4 hours	27-28 hours	102	(µM)	1.39	0.52	%	CHO-K1	54.41	Non-Cytotoxic	1.37	2.72
20130903 Plate 3	TX003345	4,4'-Methylenebis(N,N-dimethylaniline)	44MLBNNDMA	+	3-4 hours	27-28 hours	128	(µM)	2.77	1.05	%	CHO-K1	56.71	Non-Cytotoxic	2.74	5.5
20130903 Plate 3	TX003345	4,4'-Methylenebis(N,N-dimethylaniline)	44MLBNNDMA	+	3-4 hours	27-28 hours	160	(µM)	2.66	1.41	%	CHO-K1	60.56	Non-Cytotoxic	2.63	7.34
20130903 Plate 3	TX003345	4,4'-Methylenebis(N,N-dimethylaniline)	44MLBNNDMA	+	3-4 hours	27-28 hours	200	(µM)	2.37	1.85	%	CHO-K1	68.57	Non-Cytotoxic	2.35	9.65
20130903 Plate 3	TX003311	Bronopol	BRPL	–	24 hours	48 hours	0	(µM)	1.44	0.43	%	CHO-K1	100	Non-Cytotoxic	1	1
20130903 Plate 3	TX003311	Bronopol	BRPL	–	24 hours	48 hours	4.5	(µM)	2.24	0.36	%	CHO-K1	116.92	Non-Cytotoxic	1.56	0.83
20130903 Plate 3	TX003311	Bronopol	BRPL	–	24 hours	48 hours	5.63	(µM)	1.88	0.42	%	CHO-K1	128.5	Non-Cytotoxic	1.31	0.97
20130903 Plate 3	TX003311	Bronopol	BRPL	–	24 hours	48 hours	7.04	(µM)	1.48	0.32	%	CHO-K1	118.53	Non-Cytotoxic	1.03	0.74
20130903 Plate 3	TX003311	Bronopol	BRPL	–	24 hours	48 hours	8.8	(µM)	1.62	0.62	%	CHO-K1	132.43	Non-Cytotoxic	1.13	1.43
20130903 Plate 3	TX003311	Bronopol	BRPL	–	24 hours	48 hours	11	(µM)	1.82	0.48	%	CHO-K1	121.3	Non-Cytotoxic	1.27	1.11
20130903 Plate 3	TX003311	Bronopol	BRPL	–	24 hours	48 hours	13.7	(µM)	1.54	0.52	%	CHO-K1	118.53	Non-Cytotoxic	1.07	1.2
20130903 Plate 3	TX003311	Bronopol	BRPL	–	24 hours	48 hours	17.2	(µM)	1.46	0.62	%	CHO-K1	118.53	Non-Cytotoxic	1.02	1.43
20130903 Plate 3	TX003311	Bronopol	BRPL	–	24 hours	48 hours	21.5	(µM)	1.64	0.56	%	CHO-K1	131.76	Non-Cytotoxic	1.14	1.29
20130903 Plate 3	TX003311	Bronopol	BRPL	–	24 hours	48 hours	26.8	(µM)	1.06	0.34	%	CHO-K1	113.35	Non-Cytotoxic	0.74	0.78
20130903 Plate 3	TX003311	Bronopol	BRPL	–	24 hours	48 hours	33.6	(µM)	1.52	0.56	%	CHO-K1	123.61	Non-Cytotoxic	1.06	1.29
20130903 Plate 3	TX003311	Bronopol	BRPL	–	24 hours	48 hours	41.9	(µM)	2.02	0.68	%	CHO-K1	109.99	Non-Cytotoxic	1.41	1.57
20130903 Plate 3	TX003311	Bronopol	BRPL	–	24 hours	48 hours	52.4	(µM)	4.04	0.72	%	CHO-K1	62.85	Non-Cytotoxic	2.81	1.66
20130903 Plate 3	TX003311	Bronopol	BRPL	–	24 hours	48 hours	65.5	(µM)	4.51	0.79	%	CHO-K1	25.32	Cytotoxic	Cytotoxic	Cytotoxic
20130903 Plate 3	TX003311	Bronopol	BRPL	–	24 hours	48 hours	81.9	(µM)	14.98	0.48	%	CHO-K1	2.1	Cytotoxic	Cytotoxic	Cytotoxic
20130903 Plate 3	TX003311	Bronopol	BRPL	+	3-4 hours	27-28 hours	0	(µM)	1.01	0.19	%	CHO-K1	100	Non-Cytotoxic	1	1
20130903 Plate 3	TX003311	Bronopol	BRPL	+	3-4 hours	27-28 hours	4.5	(µM)	0.6	0.08	%	CHO-K1	65.51	Non-Cytotoxic	0.59	0.42
20130903 Plate 3	TX003311	Bronopol	BRPL	+	3-4 hours	27-28 hours	5.63	(µM)	0.76	0.2	%	CHO-K1	83.39	Non-Cytotoxic	0.75	1.04
20130903 Plate 3	TX003311	Bronopol	BRPL	+	3-4 hours	27-28 hours	7.04	(µM)	0.56	0.16	%	CHO-K1	66.33	Non-Cytotoxic	0.55	0.82
20130903 Plate 3	TX003311	Bronopol	BRPL	+	3-4 hours	27-28 hours	8.8	(µM)	0.96	0.22	%	CHO-K1	74.3	Non-Cytotoxic	0.95	1.15
20130903 Plate 3	TX003311	Bronopol	BRPL	+	3-4 hours	27-28 hours	11	(µM)	1.06	0.3	%	CHO-K1	68.69	Non-Cytotoxic	1.05	1.57
20130903 Plate 3	TX003311	Bronopol	BRPL	+	3-4 hours	27-28 hours	13.7	(µM)	0.7	0.22	%	CHO-K1	84.19	Non-Cytotoxic	0.69	1.15
20130903 Plate 3	TX003311	Bronopol	BRPL	+	3-4 hours	27-28 hours	17.2	(µM)	1.09	0.17	%	CHO-K1	81.98	Non-Cytotoxic	1.08	0.89
20130903 Plate 3	TX003311	Bronopol	BRPL	+	3-4 hours	27-28 hours	21.5	(µM)	1.01	0.24	%	CHO-K1	71.02	Non-Cytotoxic	1	1.25
20130903 Plate 3	TX003311	Bronopol	BRPL	+	3-4 hours	27-28 hours	26.8	(µM)	1.11	0.18	%	CHO-K1	57.25	Non-Cytotoxic	1.1	0.94
20130903 Plate 3	TX003311	Bronopol	BRPL	+	3-4 hours	27-28 hours	33.6	(µM)	1.3	0.27	%	CHO-K1	55.75	Non-Cytotoxic	1.28	1.41
20130903 Plate 3	TX003311	Bronopol	BRPL	+	3-4 hours	27-28 hours	41.9	(µM)	1.71	0.33	%	CHO-K1	50.41	Non-Cytotoxic	1.69	1.72
20130903 Plate 3	TX003311	Bronopol	BRPL	+	3-4 hours	27-28 hours	52.4	(µM)	3.89	0.93	%	CHO-K1	22.14	Cytotoxic	Cytotoxic	Cytotoxic
20130903 Plate 3	TX003311	Bronopol	BRPL	+	3-4 hours	27-28 hours	65.5	(µM)	6.17	1.05	%	CHO-K1	13.64	Cytotoxic	Cytotoxic	Cytotoxic
20130903 Plate 3	TX003311	Bronopol	BRPL	+	3-4 hours	27-28 hours	81.9	(µM)	7.02	1.75	%	CHO-K1	1.24	Cytotoxic	Cytotoxic	Cytotoxic
20130903 Plate 3	TX003311	Bronopol	BRPL	+	3-4 hours	27-28 hours	200	(µM)	100	0	%	CHO-K1	0.02	Cytotoxic	Cytotoxic	Cytotoxic
20130903 Plate 3	TX007739	FD&C Blue No. 1	FDCB1	–	24 hours	48 hours	0	(µM)	1.44	0.43	%	CHO-K1	100	Non-Cytotoxic	1	1
20130903 Plate 3	TX007739	FD&C Blue No. 1	FDCB1	–	24 hours	48 hours	2.9	(µM)	1.46	0.46	%	CHO-K1	96.49	Non-Cytotoxic	1.02	1.06
20130903 Plate 3	TX007739	FD&C Blue No. 1	FDCB1	–	24 hours	48 hours	3.63	(µM)	1.52	0.54	%	CHO-K1	93.37	Non-Cytotoxic	1.06	1.24
20130903 Plate 3	TX007739	FD&C Blue No. 1	FDCB1	–	24 hours	48 hours	4.54	(µM)	1.68	0.44	%	CHO-K1	92.37	Non-Cytotoxic	1.17	1.01
20130903 Plate 3	TX007739	FD&C Blue No. 1	FDCB1	–	24 hours	48 hours	5.67	(µM)	1.72	0.44	%	CHO-K1	106.82	Non-Cytotoxic	1.2	1.01
20130903 Plate 3	TX007739	FD&C Blue No. 1	FDCB1	–	24 hours	48 hours	7.1	(µM)	0.88	0.74	%	CHO-K1	97.58	Non-Cytotoxic	0.61	1.7
20130903 Plate 3	TX007739	FD&C Blue No. 1	FDCB1	–	24 hours	48 hours	8.9	(µM)	1.26	0.36	%	CHO-K1	112.86	Non-Cytotoxic	0.88	0.83
20130903 Plate 3	TX007739	FD&C Blue No. 1	FDCB1	–	24 hours	48 hours	11.1	(µM)	1.22	0.6	%	CHO-K1	150.04	Non-Cytotoxic	0.85	1.38
20130903 Plate 3	TX007739	FD&C Blue No. 1	FDCB1	–	24 hours	48 hours	13.9	(µM)	1.14	0.78	%	CHO-K1	115.37	Non-Cytotoxic	0.79	1.8
20130903 Plate 3	TX007739	FD&C Blue No. 1	FDCB1	–	24 hours	48 hours	17.3	(µM)	1.4	0.54	%	CHO-K1	113.35	Non-Cytotoxic	0.97	1.24
20130903 Plate 3	TX007739	FD&C Blue No. 1	FDCB1	–	24 hours	48 hours	21.6	(µM)	1.22	0.56	%	CHO-K1	111.4	Non-Cytotoxic	0.85	1.29
20130903 Plate 3	TX007739	FD&C Blue No. 1	FDCB1	–	24 hours	48 hours	27.1	(µM)	1.04	0.5	%	CHO-K1	92.7	Non-Cytotoxic	0.72	1.15
20130903 Plate 3	TX007739	FD&C Blue No. 1	FDCB1	–	24 hours	48 hours	33.8	(µM)	1.1	0.3	%	CHO-K1	116.4	Non-Cytotoxic	0.77	0.69
20130903 Plate 3	TX007739	FD&C Blue No. 1	FDCB1	–	24 hours	48 hours	42.3	(µM)	0.72	0.56	%	CHO-K1	109.06	Non-Cytotoxic	0.5	1.29
20130903 Plate 3	TX007739	FD&C Blue No. 1	FDCB1	–	24 hours	48 hours	52.8	(µM)	0.76	0.48	%	CHO-K1	88.59	Non-Cytotoxic	0.53	1.11
20130903 Plate 3	TX007739	FD&C Blue No. 1	FDCB1	–	24 hours	48 hours	66	(µM)	1.89	0.45	%	CHO-K1	31.19	Cytotoxic	Cytotoxic	Cytotoxic
20130903 Plate 3	TX007739	FD&C Blue No. 1	FDCB1	–	24 hours	48 hours	83	(µM)	16.67	1.82	%	CHO-K1	3.09	Cytotoxic	Cytotoxic	Cytotoxic
20130903 Plate 3	TX007739	FD&C Blue No. 1	FDCB1	+	3-4 hours	27-28 hours	0	(µM)	1.01	0.19	%	CHO-K1	100	Non-Cytotoxic	1	1
20130903 Plate 3	TX007739	FD&C Blue No. 1	FDCB1	+	3-4 hours	27-28 hours	2.9	(µM)	0.88	0.24	%	CHO-K1	86.66	Non-Cytotoxic	0.87	1.25
20130903 Plate 3	TX007739	FD&C Blue No. 1	FDCB1	+	3-4 hours	27-28 hours	3.63	(µM)	0.65	0.22	%	CHO-K1	71.38	Non-Cytotoxic	0.65	1.17
20130903 Plate 3	TX007739	FD&C Blue No. 1	FDCB1	+	3-4 hours	27-28 hours	4.54	(µM)	0.8	0.14	%	CHO-K1	73.53	Non-Cytotoxic	0.79	0.76
20130903 Plate 3	TX007739	FD&C Blue No. 1	FDCB1	+	3-4 hours	27-28 hours	5.67	(µM)	0.83	0.24	%	CHO-K1	73.32	Non-Cytotoxic	0.83	1.26
20130903 Plate 3	TX007739	FD&C Blue No. 1	FDCB1	+	3-4 hours	27-28 hours	7.1	(µM)	0.78	0.13	%	CHO-K1	69.47	Non-Cytotoxic	0.77	0.67
20130903 Plate 3	TX007739	FD&C Blue No. 1	FDCB1	+	3-4 hours	27-28 hours	8.9	(µM)	0.86	0.24	%	CHO-K1	61.88	Non-Cytotoxic	0.85	1.25
20130903 Plate 3	TX007739	FD&C Blue No. 1	FDCB1	+	3-4 hours	27-28 hours	11.1	(µM)	0.52	0.24	%	CHO-K1	80.74	Non-Cytotoxic	0.51	1.25
20130903 Plate 3	TX007739	FD&C Blue No. 1	FDCB1	+	3-4 hours	27-28 hours	13.9	(µM)	0.92	0.24	%	CHO-K1	78.76	Non-Cytotoxic	0.91	1.25
20130903 Plate 3	TX007739	FD&C Blue No. 1	FDCB1	+	3-4 hours	27-28 hours	17.3	(µM)	0.7	0.1	%	CHO-K1	90.42	Non-Cytotoxic	0.69	0.52
20130903 Plate 3	TX007739	FD&C Blue No. 1	FDCB1	+	3-4 hours	27-28 hours	21.6	(µM)	0.84	0.12	%	CHO-K1	65.27	Non-Cytotoxic	0.83	0.63
20130903 Plate 3	TX007739	FD&C Blue No. 1	FDCB1	+	3-4 hours	27-28 hours	27.1	(µM)	0.66	0.18	%	CHO-K1	76.72	Non-Cytotoxic	0.65	0.94
20130903 Plate 3	TX007739	FD&C Blue No. 1	FDCB1	+	3-4 hours	27-28 hours	33.8	(µM)	0.66	0.16	%	CHO-K1	92.54	Non-Cytotoxic	0.65	0.84
20130903 Plate 3	TX007739	FD&C Blue No. 1	FDCB1	+	3-4 hours	27-28 hours	42.3	(µM)	0.86	0.28	%	CHO-K1	103.63	Non-Cytotoxic	0.85	1.46
20130903 Plate 3	TX007739	FD&C Blue No. 1	FDCB1	+	3-4 hours	27-28 hours	52.8	(µM)	0.82	0.22	%	CHO-K1	72.48	Non-Cytotoxic	0.81	1.15
20130903 Plate 3	TX007739	FD&C Blue No. 1	FDCB1	+	3-4 hours	27-28 hours	66	(µM)	0.8	0.16	%	CHO-K1	91.11	Non-Cytotoxic	0.79	0.84
20130903 Plate 3	TX007739	FD&C Blue No. 1	FDCB1	+	3-4 hours	27-28 hours	83	(µM)	0.78	0.14	%	CHO-K1	87.08	Non-Cytotoxic	0.77	0.73
20130903 Plate 3	TX007739	FD&C Blue No. 1	FDCB1	+	3-4 hours	27-28 hours	103	(µM)	0.86	0.18	%	CHO-K1	78.59	Non-Cytotoxic	0.85	0.94
20130903 Plate 3	TX007739	FD&C Blue No. 1	FDCB1	+	3-4 hours	27-28 hours	129	(µM)	0.54	0.14	%	CHO-K1	78.24	Non-Cytotoxic	0.53	0.73
20131009 Plate 4	TX009746	3'-Azido-3'-deoxythymidine	3A3DXT	–	24 hours	48 hours	0	(µM)	1.98	0.61	%	CHO-K1	100	Non-Cytotoxic	1	1
20131009 Plate 4	TX009746	3'-Azido-3'-deoxythymidine	3A3DXT	–	24 hours	48 hours	4.5	(µM)	2.46	0.58	%	CHO-K1	104.3	Non-Cytotoxic	1.24	0.95
20131009 Plate 4	TX009746	3'-Azido-3'-deoxythymidine	3A3DXT	–	24 hours	48 hours	5.63	(µM)	1.98	0.62	%	CHO-K1	94.17	Non-Cytotoxic	1	1.01
20131009 Plate 4	TX009746	3'-Azido-3'-deoxythymidine	3A3DXT	–	24 hours	48 hours	7.04	(µM)	2	0.64	%	CHO-K1	88.99	Non-Cytotoxic	1.01	1.05
20131009 Plate 4	TX009746	3'-Azido-3'-deoxythymidine	3A3DXT	–	24 hours	48 hours	8.8	(µM)	2.34	0.68	%	CHO-K1	114.12	Non-Cytotoxic	1.18	1.11
20131009 Plate 4	TX009746	3'-Azido-3'-deoxythymidine	3A3DXT	–	24 hours	48 hours	11	(µM)	3.2	1	%	CHO-K1	98.48	Non-Cytotoxic	1.62	1.64
20131009 Plate 4	TX009746	3'-Azido-3'-deoxythymidine	3A3DXT	–	24 hours	48 hours	13.7	(µM)	2.24	0.82	%	CHO-K1	95.57	Non-Cytotoxic	1.13	1.34
20131009 Plate 4	TX009746	3'-Azido-3'-deoxythymidine	3A3DXT	–	24 hours	48 hours	17.2	(µM)	2.88	0.68	%	CHO-K1	122.78	Non-Cytotoxic	1.45	1.11
20131009 Plate 4	TX009746	3'-Azido-3'-deoxythymidine	3A3DXT	–	24 hours	48 hours	21.5	(µM)	3.28	0.94	%	CHO-K1	85.46	Non-Cytotoxic	1.66	1.54
20131009 Plate 4	TX009746	3'-Azido-3'-deoxythymidine	3A3DXT	–	24 hours	48 hours	26.8	(µM)	2.16	0.74	%	CHO-K1	102.11	Non-Cytotoxic	1.09	1.21
20131009 Plate 4	TX009746	3'-Azido-3'-deoxythymidine	3A3DXT	–	24 hours	48 hours	33.6	(µM)	2.38	0.9	%	CHO-K1	93.72	Non-Cytotoxic	1.2	1.47
20131009 Plate 4	TX009746	3'-Azido-3'-deoxythymidine	3A3DXT	–	24 hours	48 hours	41.9	(µM)	2.18	0.62	%	CHO-K1	96.52	Non-Cytotoxic	1.1	1.01
20131009 Plate 4	TX009746	3'-Azido-3'-deoxythymidine	3A3DXT	–	24 hours	48 hours	52.4	(µM)	2.22	0.88	%	CHO-K1	71.59	Non-Cytotoxic	1.12	1.44
20131009 Plate 4	TX009746	3'-Azido-3'-deoxythymidine	3A3DXT	–	24 hours	48 hours	65.5	(µM)	3.24	1.06	%	CHO-K1	106.01	Non-Cytotoxic	1.64	1.73
20131009 Plate 4	TX009746	3'-Azido-3'-deoxythymidine	3A3DXT	–	24 hours	48 hours	81.9	(µM)	3.2	1.16	%	CHO-K1	86.22	Non-Cytotoxic	1.62	1.9
20131009 Plate 4	TX009746	3'-Azido-3'-deoxythymidine	3A3DXT	–	24 hours	48 hours	102	(µM)	2.78	1.06	%	CHO-K1	75.49	Non-Cytotoxic	1.4	1.73
20131009 Plate 4	TX009746	3'-Azido-3'-deoxythymidine	3A3DXT	–	24 hours	48 hours	128	(µM)	3	1.08	%	CHO-K1	73.21	Non-Cytotoxic	1.52	1.77
20131009 Plate 4	TX009746	3'-Azido-3'-deoxythymidine	3A3DXT	–	24 hours	48 hours	160	(µM)	2.4	1.08	%	CHO-K1	73.21	Non-Cytotoxic	1.21	1.77
20131009 Plate 4	TX009746	3'-Azido-3'-deoxythymidine	3A3DXT	–	24 hours	48 hours	200	(µM)	3.4	1.8	%	CHO-K1	65.99	Non-Cytotoxic	1.72	2.94
20131009 Plate 4	TX009746	3'-Azido-3'-deoxythymidine	3A3DXT	+	3-4 hours	27-28 hours	0	(µM)	1.49	0.22	%	CHO-K1	100	Non-Cytotoxic	1	1
20131009 Plate 4	TX009746	3'-Azido-3'-deoxythymidine	3A3DXT	+	3-4 hours	27-28 hours	4.5	(µM)	1.1	0.12	%	CHO-K1	81.14	Non-Cytotoxic	0.74	0.54
20131009 Plate 4	TX009746	3'-Azido-3'-deoxythymidine	3A3DXT	+	3-4 hours	27-28 hours	5.63	(µM)	1.4	0.16	%	CHO-K1	97.77	Non-Cytotoxic	0.94	0.72
20131009 Plate 4	TX009746	3'-Azido-3'-deoxythymidine	3A3DXT	+	3-4 hours	27-28 hours	7.04	(µM)	1.1	0.18	%	CHO-K1	69.18	Non-Cytotoxic	0.74	0.81
20131009 Plate 4	TX009746	3'-Azido-3'-deoxythymidine	3A3DXT	+	3-4 hours	27-28 hours	8.8	(µM)	1.74	0.18	%	CHO-K1	76.72	Non-Cytotoxic	1.17	0.81
20131009 Plate 4	TX009746	3'-Azido-3'-deoxythymidine	3A3DXT	+	3-4 hours	27-28 hours	11	(µM)	1.36	0.18	%	CHO-K1	82.09	Non-Cytotoxic	0.91	0.81
20131009 Plate 4	TX009746	3'-Azido-3'-deoxythymidine	3A3DXT	+	3-4 hours	27-28 hours	13.7	(µM)	1.44	0.28	%	CHO-K1	77.57	Non-Cytotoxic	0.97	1.26
20131009 Plate 4	TX009746	3'-Azido-3'-deoxythymidine	3A3DXT	+	3-4 hours	27-28 hours	17.2	(µM)	1.46	0.18	%	CHO-K1	87.72	Non-Cytotoxic	0.98	0.81
20131009 Plate 4	TX009746	3'-Azido-3'-deoxythymidine	3A3DXT	+	3-4 hours	27-28 hours	21.5	(µM)	1.12	0.1	%	CHO-K1	100.56	Non-Cytotoxic	0.75	0.45
20131009 Plate 4	TX009746	3'-Azido-3'-deoxythymidine	3A3DXT	+	3-4 hours	27-28 hours	26.8	(µM)	1.06	0.1	%	CHO-K1	82.57	Non-Cytotoxic	0.71	0.45
20131009 Plate 4	TX009746	3'-Azido-3'-deoxythymidine	3A3DXT	+	3-4 hours	27-28 hours	33.6	(µM)	0.88	0.12	%	CHO-K1	89.67	Non-Cytotoxic	0.59	0.54
20131009 Plate 4	TX009746	3'-Azido-3'-deoxythymidine	3A3DXT	+	3-4 hours	27-28 hours	41.9	(µM)	0.98	0.16	%	CHO-K1	73.14	Non-Cytotoxic	0.66	0.72
20131009 Plate 4	TX009746	3'-Azido-3'-deoxythymidine	3A3DXT	+	3-4 hours	27-28 hours	52.4	(µM)	1.04	0.16	%	CHO-K1	65.63	Non-Cytotoxic	0.7	0.72
20131009 Plate 4	TX009746	3'-Azido-3'-deoxythymidine	3A3DXT	+	3-4 hours	27-28 hours	65.5	(µM)	0.9	0.14	%	CHO-K1	85.32	Non-Cytotoxic	0.6	0.63
20131009 Plate 4	TX009746	3'-Azido-3'-deoxythymidine	3A3DXT	+	3-4 hours	27-28 hours	81.9	(µM)	1.18	0.08	%	CHO-K1	108.3	Non-Cytotoxic	0.79	0.36
20131009 Plate 4	TX009746	3'-Azido-3'-deoxythymidine	3A3DXT	+	3-4 hours	27-28 hours	102	(µM)	0.92	0.16	%	CHO-K1	88.82	Non-Cytotoxic	0.62	0.72
20131009 Plate 4	TX009746	3'-Azido-3'-deoxythymidine	3A3DXT	+	3-4 hours	27-28 hours	128	(µM)	1.28	0.16	%	CHO-K1	82.82	Non-Cytotoxic	0.86	0.72
20131009 Plate 4	TX009746	3'-Azido-3'-deoxythymidine	3A3DXT	+	3-4 hours	27-28 hours	160	(µM)	1.48	0.28	%	CHO-K1	95.13	Non-Cytotoxic	0.99	1.26
20131009 Plate 4	TX009746	3'-Azido-3'-deoxythymidine	3A3DXT	+	3-4 hours	27-28 hours	200	(µM)	1.66	0.08	%	CHO-K1	104.67	Non-Cytotoxic	1.11	0.36
20131009 Plate 4	TX003539	Chlorpyrifos	CLPF	–	24 hours	48 hours	0	(µM)	1.98	0.61	%	CHO-K1	100	Non-Cytotoxic	1	1
20131009 Plate 4	TX003539	Chlorpyrifos	CLPF	–	24 hours	48 hours	4.5	(µM)	2.62	0.4	%	CHO-K1	99.49	Non-Cytotoxic	1.32	0.65
20131009 Plate 4	TX003539	Chlorpyrifos	CLPF	–	24 hours	48 hours	5.63	(µM)	2.46	0.88	%	CHO-K1	101.57	Non-Cytotoxic	1.24	1.44
20131009 Plate 4	TX003539	Chlorpyrifos	CLPF	–	24 hours	48 hours	7.04	(µM)	2.38	0.68	%	CHO-K1	97	Non-Cytotoxic	1.2	1.11
20131009 Plate 4	TX003539	Chlorpyrifos	CLPF	–	24 hours	48 hours	8.8	(µM)	2.92	0.52	%	CHO-K1	94.63	Non-Cytotoxic	1.47	0.85
20131009 Plate 4	TX003539	Chlorpyrifos	CLPF	–	24 hours	48 hours	11	(µM)	2.8	0.44	%	CHO-K1	114.79	Non-Cytotoxic	1.41	0.72
20131009 Plate 4	TX003539	Chlorpyrifos	CLPF	–	24 hours	48 hours	13.7	(µM)	2.46	0.52	%	CHO-K1	100.52	Non-Cytotoxic	1.24	0.85
20131009 Plate 4	TX003539	Chlorpyrifos	CLPF	–	24 hours	48 hours	17.2	(µM)	2.64	0.7	%	CHO-K1	104.3	Non-Cytotoxic	1.33	1.14
20131009 Plate 4	TX003539	Chlorpyrifos	CLPF	–	24 hours	48 hours	21.5	(µM)	1.94	0.56	%	CHO-K1	89.81	Non-Cytotoxic	0.98	0.92
20131009 Plate 4	TX003539	Chlorpyrifos	CLPF	–	24 hours	48 hours	26.8	(µM)	2.02	0.98	%	CHO-K1	114.79	Non-Cytotoxic	1.02	1.6
20131009 Plate 4	TX003539	Chlorpyrifos	CLPF	–	24 hours	48 hours	33.6	(µM)	1.7	0.44	%	CHO-K1	117.58	Non-Cytotoxic	0.86	0.72
20131009 Plate 4	TX003539	Chlorpyrifos	CLPF	–	24 hours	48 hours	41.9	(µM)	1.88	0.78	%	CHO-K1	110.86	Non-Cytotoxic	0.95	1.28
20131009 Plate 4	TX003539	Chlorpyrifos	CLPF	–	24 hours	48 hours	52.4	(µM)	2.06	0.6	%	CHO-K1	93.72	Non-Cytotoxic	1.04	0.98
20131009 Plate 4	TX003539	Chlorpyrifos	CLPF	–	24 hours	48 hours	65.5	(µM)	2.1	0.96	%	CHO-K1	100.52	Non-Cytotoxic	1.06	1.57
20131009 Plate 4	TX003539	Chlorpyrifos	CLPF	–	24 hours	48 hours	81.9	(µM)	2.14	1.1	%	CHO-K1	97.49	Non-Cytotoxic	1.08	1.8
20131009 Plate 4	TX003539	Chlorpyrifos	CLPF	–	24 hours	48 hours	102	(µM)	3.5	1.38	%	CHO-K1	96.04	Non-Cytotoxic	1.77	2.26
20131009 Plate 4	TX003539	Chlorpyrifos	CLPF	–	24 hours	48 hours	128	(µM)	2.98	1.16	%	CHO-K1	97.98	Non-Cytotoxic	1.51	1.9
20131009 Plate 4	TX003539	Chlorpyrifos	CLPF	–	24 hours	48 hours	160	(µM)	3	1.54	%	CHO-K1	75.19	Non-Cytotoxic	1.52	2.52
20131009 Plate 4	TX003539	Chlorpyrifos	CLPF	–	24 hours	48 hours	200	(µM)	3.06	1.22	%	CHO-K1	57.23	Non-Cytotoxic	1.55	2
20131009 Plate 4	TX003539	Chlorpyrifos	CLPF	+	3-4 hours	27-28 hours	0	(µM)	1.49	0.22	%	CHO-K1	100	Non-Cytotoxic	1	1
20131009 Plate 4	TX003539	Chlorpyrifos	CLPF	+	3-4 hours	27-28 hours	4.5	(µM)	1.62	0.26	%	CHO-K1	86.37	Non-Cytotoxic	1.09	1.17
20131009 Plate 4	TX003539	Chlorpyrifos	CLPF	+	3-4 hours	27-28 hours	5.63	(µM)	1.22	0.1	%	CHO-K1	101.28	Non-Cytotoxic	0.82	0.45
20131009 Plate 4	TX003539	Chlorpyrifos	CLPF	+	3-4 hours	27-28 hours	7.04	(µM)	1.34	0.14	%	CHO-K1	82.33	Non-Cytotoxic	0.9	0.63
20131009 Plate 4	TX003539	Chlorpyrifos	CLPF	+	3-4 hours	27-28 hours	8.8	(µM)	1.36	0.26	%	CHO-K1	92.32	Non-Cytotoxic	0.91	1.17
20131009 Plate 4	TX003539	Chlorpyrifos	CLPF	+	3-4 hours	27-28 hours	11	(µM)	1.58	0.18	%	CHO-K1	92.32	Non-Cytotoxic	1.06	0.81
20131009 Plate 4	TX003539	Chlorpyrifos	CLPF	+	3-4 hours	27-28 hours	13.7	(µM)	1.56	0.2	%	CHO-K1	82.33	Non-Cytotoxic	1.05	0.9
20131009 Plate 4	TX003539	Chlorpyrifos	CLPF	+	3-4 hours	27-28 hours	17.2	(µM)	1.82	0.16	%	CHO-K1	94.17	Non-Cytotoxic	1.22	0.72
20131009 Plate 4	TX003539	Chlorpyrifos	CLPF	+	3-4 hours	27-28 hours	21.5	(µM)	1.34	0.22	%	CHO-K1	112.18	Non-Cytotoxic	0.9	0.99
20131009 Plate 4	TX003539	Chlorpyrifos	CLPF	+	3-4 hours	27-28 hours	26.8	(µM)	2.14	0.22	%	CHO-K1	93.55	Non-Cytotoxic	1.43	0.99
20131009 Plate 4	TX003539	Chlorpyrifos	CLPF	+	3-4 hours	27-28 hours	33.6	(µM)	1.9	0.36	%	CHO-K1	100.56	Non-Cytotoxic	1.27	1.62
20131009 Plate 4	TX003539	Chlorpyrifos	CLPF	+	3-4 hours	27-28 hours	41.9	(µM)	1.68	0.24	%	CHO-K1	82.82	Non-Cytotoxic	1.13	1.08
20131009 Plate 4	TX003539	Chlorpyrifos	CLPF	+	3-4 hours	27-28 hours	52.4	(µM)	2.12	0.24	%	CHO-K1	89.1	Non-Cytotoxic	1.42	1.08
20131009 Plate 4	TX003539	Chlorpyrifos	CLPF	+	3-4 hours	27-28 hours	65.5	(µM)	2.68	0.44	%	CHO-K1	65.94	Non-Cytotoxic	1.8	1.97
20131009 Plate 4	TX003539	Chlorpyrifos	CLPF	+	3-4 hours	27-28 hours	81.9	(µM)	2.5	0.34	%	CHO-K1	57.82	Non-Cytotoxic	1.68	1.53
20131009 Plate 4	TX003539	Chlorpyrifos	CLPF	+	3-4 hours	27-28 hours	102	(µM)	2.08	0.36	%	CHO-K1	61.34	Non-Cytotoxic	1.39	1.62
20131009 Plate 4	TX003539	Chlorpyrifos	CLPF	+	3-4 hours	27-28 hours	128	(µM)	2.76	0.38	%	CHO-K1	65.03	Non-Cytotoxic	1.85	1.71
20131009 Plate 4	TX003539	Chlorpyrifos	CLPF	+	3-4 hours	27-28 hours	160	(µM)	1.96	0.32	%	CHO-K1	70.92	Non-Cytotoxic	1.31	1.44
20131009 Plate 4	TX003539	Chlorpyrifos	CLPF	+	3-4 hours	27-28 hours	200	(µM)	1.66	0.22	%	CHO-K1	55.98	Non-Cytotoxic	1.11	0.99
20131009 Plate 4	TX103697	Thiabendazole	TBDZ	–	24 hours	48 hours	0	(µM)	1.98	0.61	%	CHO-K1	100	Non-Cytotoxic	1	1
20131009 Plate 4	TX103697	Thiabendazole	TBDZ	–	24 hours	48 hours	4.5	(µM)	4.24	1.02	%	CHO-K1	80.83	Non-Cytotoxic	2.14	1.67
20131009 Plate 4	TX103697	Thiabendazole	TBDZ	–	24 hours	48 hours	5.63	(µM)	3.66	1.12	%	CHO-K1	101.04	Non-Cytotoxic	1.85	1.83
20131009 Plate 4	TX103697	Thiabendazole	TBDZ	–	24 hours	48 hours	7.04	(µM)	4.82	0.94	%	CHO-K1	87.39	Non-Cytotoxic	2.43	1.54
20131009 Plate 4	TX103697	Thiabendazole	TBDZ	–	24 hours	48 hours	8.8	(µM)	3.82	1.18	%	CHO-K1	88.58	Non-Cytotoxic	1.93	1.93
20131009 Plate 4	TX103697	Thiabendazole	TBDZ	–	24 hours	48 hours	11	(µM)	4.28	0.94	%	CHO-K1	104.86	Non-Cytotoxic	2.16	1.54
20131009 Plate 4	TX103697	Thiabendazole	TBDZ	–	24 hours	48 hours	13.7	(µM)	6.36	1.08	%	CHO-K1	94.17	Non-Cytotoxic	3.21	1.77
20131009 Plate 4	TX103697	Thiabendazole	TBDZ	–	24 hours	48 hours	17.2	(µM)	4.2	0.9	%	CHO-K1	89.4	Non-Cytotoxic	2.12	1.47
20131009 Plate 4	TX103697	Thiabendazole	TBDZ	–	24 hours	48 hours	21.5	(µM)	4.48	1.34	%	CHO-K1	97	Non-Cytotoxic	2.26	2.19
20131009 Plate 4	TX103697	Thiabendazole	TBDZ	–	24 hours	48 hours	26.8	(µM)	2.6	1.62	%	CHO-K1	93.27	Non-Cytotoxic	1.31	2.65
20131009 Plate 4	TX103697	Thiabendazole	TBDZ	–	24 hours	48 hours	33.6	(µM)	3.4	1.54	%	CHO-K1	88.58	Non-Cytotoxic	1.72	2.52
20131009 Plate 4	TX103697	Thiabendazole	TBDZ	–	24 hours	48 hours	41.9	(µM)	3.2	1.82	%	CHO-K1	100	Non-Cytotoxic	1.62	2.98
20131009 Plate 4	TX103697	Thiabendazole	TBDZ	–	24 hours	48 hours	52.4	(µM)	2.78	1.86	%	CHO-K1	82.2	Non-Cytotoxic	1.4	3.04
20131009 Plate 4	TX103697	Thiabendazole	TBDZ	–	24 hours	48 hours	65.5	(µM)	3.84	2.26	%	CHO-K1	94.17	Non-Cytotoxic	1.94	3.7
20131009 Plate 4	TX103697	Thiabendazole	TBDZ	–	24 hours	48 hours	81.9	(µM)	3.92	2.34	%	CHO-K1	100.52	Non-Cytotoxic	1.98	3.83
20131009 Plate 4	TX103697	Thiabendazole	TBDZ	–	24 hours	48 hours	102	(µM)	4.52	2.42	%	CHO-K1	77.91	Non-Cytotoxic	2.28	3.96
20131009 Plate 4	TX103697	Thiabendazole	TBDZ	–	24 hours	48 hours	128	(µM)	6.74	3.38	%	CHO-K1	79.51	Non-Cytotoxic	3.4	5.53
20131009 Plate 4	TX103697	Thiabendazole	TBDZ	–	24 hours	48 hours	160	(µM)	9.6	4.46	%	CHO-K1	87.39	Non-Cytotoxic	4.85	7.29
20131009 Plate 4	TX103697	Thiabendazole	TBDZ	–	24 hours	48 hours	200	(µM)	12.92	6	%	CHO-K1	57.57	Non-Cytotoxic	6.53	9.81
20131009 Plate 4	TX103697	Thiabendazole	TBDZ	+	3-4 hours	27-28 hours	0	(µM)	1.49	0.22	%	CHO-K1	100	Non-Cytotoxic	1	1
20131009 Plate 4	TX103697	Thiabendazole	TBDZ	+	3-4 hours	27-28 hours	4.5	(µM)	1.48	0.18	%	CHO-K1	90.83	Non-Cytotoxic	0.99	0.81
20131009 Plate 4	TX103697	Thiabendazole	TBDZ	+	3-4 hours	27-28 hours	5.63	(µM)	2.08	0.44	%	CHO-K1	116.83	Non-Cytotoxic	1.39	1.97
20131009 Plate 4	TX103697	Thiabendazole	TBDZ	+	3-4 hours	27-28 hours	7.04	(µM)	1.98	0.16	%	CHO-K1	92.93	Non-Cytotoxic	1.33	0.72
20131009 Plate 4	TX103697	Thiabendazole	TBDZ	+	3-4 hours	27-28 hours	8.8	(µM)	1.58	0.22	%	CHO-K1	96.1	Non-Cytotoxic	1.06	0.99
20131009 Plate 4	TX103697	Thiabendazole	TBDZ	+	3-4 hours	27-28 hours	11	(µM)	1.4	0.12	%	CHO-K1	105.06	Non-Cytotoxic	0.94	0.54
20131009 Plate 4	TX103697	Thiabendazole	TBDZ	+	3-4 hours	27-28 hours	13.7	(µM)	1.76	0.32	%	CHO-K1	90.25	Non-Cytotoxic	1.18	1.44
20131009 Plate 4	TX103697	Thiabendazole	TBDZ	+	3-4 hours	27-28 hours	17.2	(µM)	1.5	0.2	%	CHO-K1	114	Non-Cytotoxic	1.01	0.9
20131009 Plate 4	TX103697	Thiabendazole	TBDZ	+	3-4 hours	27-28 hours	21.5	(µM)	1.66	0.48	%	CHO-K1	113.08	Non-Cytotoxic	1.11	2.15
20131009 Plate 4	TX103697	Thiabendazole	TBDZ	+	3-4 hours	27-28 hours	26.8	(µM)	0.94	0.24	%	CHO-K1	126.27	Non-Cytotoxic	0.63	1.08
20131009 Plate 4	TX103697	Thiabendazole	TBDZ	+	3-4 hours	27-28 hours	33.6	(µM)	1.38	0.18	%	CHO-K1	114	Non-Cytotoxic	0.93	0.81
20131009 Plate 4	TX103697	Thiabendazole	TBDZ	+	3-4 hours	27-28 hours	41.9	(µM)	1.56	0.2	%	CHO-K1	97.43	Non-Cytotoxic	1.05	0.9
20131009 Plate 4	TX103697	Thiabendazole	TBDZ	+	3-4 hours	27-28 hours	52.4	(µM)	1.34	0.22	%	CHO-K1	123.5	Non-Cytotoxic	0.9	0.99
20131009 Plate 4	TX103697	Thiabendazole	TBDZ	+	3-4 hours	27-28 hours	65.5	(µM)	1.2	0.34	%	CHO-K1	110.42	Non-Cytotoxic	0.8	1.53
20131009 Plate 4	TX103697	Thiabendazole	TBDZ	+	3-4 hours	27-28 hours	81.9	(µM)	1.18	0.42	%	CHO-K1	117.32	Non-Cytotoxic	0.79	1.88
20131009 Plate 4	TX103697	Thiabendazole	TBDZ	+	3-4 hours	27-28 hours	102	(µM)	1.24	0.4	%	CHO-K1	111.29	Non-Cytotoxic	0.83	1.79
20131009 Plate 4	TX103697	Thiabendazole	TBDZ	+	3-4 hours	27-28 hours	128	(µM)	1.12	0.3	%	CHO-K1	113.54	Non-Cytotoxic	0.75	1.35
20131009 Plate 4	TX103697	Thiabendazole	TBDZ	+	3-4 hours	27-28 hours	160	(µM)	0.96	0.2	%	CHO-K1	114	Non-Cytotoxic	0.64	0.9
20131009 Plate 4	TX103697	Thiabendazole	TBDZ	+	3-4 hours	27-28 hours	200	(µM)	1.44	0.22	%	CHO-K1	118.31	Non-Cytotoxic	0.97	0.99
20131009 Plate 4	TX003211	Triglycidyl isocyanurate	TGIC	–	24 hours	48 hours	0	(µM)	1.98	0.61	%	CHO-K1	100	Non-Cytotoxic	1	1
20131009 Plate 4	TX003211	Triglycidyl isocyanurate	TGIC	–	24 hours	48 hours	4.5	(µM)	13.1	0.82	%	CHO-K1	71.59	Non-Cytotoxic	6.62	1.34
20131009 Plate 4	TX003211	Triglycidyl isocyanurate	TGIC	–	24 hours	48 hours	5.63	(µM)	14.2	1.32	%	CHO-K1	64.67	Non-Cytotoxic	7.17	2.16
20131009 Plate 4	TX003211	Triglycidyl isocyanurate	TGIC	–	24 hours	48 hours	7.04	(µM)	14.36	1.06	%	CHO-K1	64.88	Non-Cytotoxic	7.25	1.73
20131009 Plate 4	TX003211	Triglycidyl isocyanurate	TGIC	–	24 hours	48 hours	8.8	(µM)	16.88	0.96	%	CHO-K1	66.67	Non-Cytotoxic	8.53	1.57
20131009 Plate 4	TX003211	Triglycidyl isocyanurate	TGIC	–	24 hours	48 hours	11	(µM)	18.94	1.18	%	CHO-K1	59.69	Non-Cytotoxic	9.57	1.93
20131009 Plate 4	TX003211	Triglycidyl isocyanurate	TGIC	–	24 hours	48 hours	13.7	(µM)	17.94	1.08	%	CHO-K1	62.38	Non-Cytotoxic	9.06	1.77
20131009 Plate 4	TX003211	Triglycidyl isocyanurate	TGIC	–	24 hours	48 hours	17.2	(µM)	20.56	0.94	%	CHO-K1	73.76	Non-Cytotoxic	10.38	1.54
20131009 Plate 4	TX003211	Triglycidyl isocyanurate	TGIC	–	24 hours	48 hours	21.5	(µM)	18.62	1.06	%	CHO-K1	54.04	Non-Cytotoxic	9.4	1.73
20131009 Plate 4	TX003211	Triglycidyl isocyanurate	TGIC	–	24 hours	48 hours	26.8	(µM)	23.5	1.92	%	CHO-K1	60.06	Non-Cytotoxic	11.87	3.14
20131009 Plate 4	TX003211	Triglycidyl isocyanurate	TGIC	–	24 hours	48 hours	33.6	(µM)	24.6	2.16	%	CHO-K1	69.04	Non-Cytotoxic	12.42	3.53
20131009 Plate 4	TX003211	Triglycidyl isocyanurate	TGIC	–	24 hours	48 hours	41.9	(µM)	23.38	3.16	%	CHO-K1	43.89	Adequate	11.81	5.17
20131009 Plate 4	TX003211	Triglycidyl isocyanurate	TGIC	–	24 hours	48 hours	52.4	(µM)	21.16	3.94	%	CHO-K1	54.96	Non-Cytotoxic	10.69	6.44
20131009 Plate 4	TX003211	Triglycidyl isocyanurate	TGIC	–	24 hours	48 hours	65.5	(µM)	25.46	6.56	%	CHO-K1	43.5	Adequate	12.86	10.73
20131009 Plate 4	TX003211	Triglycidyl isocyanurate	TGIC	–	24 hours	48 hours	81.9	(µM)	27.84	7.46	%	CHO-K1	49.11	Adequate	14.06	12.2
20131009 Plate 4	TX003211	Triglycidyl isocyanurate	TGIC	–	24 hours	48 hours	102	(µM)	28.5	6.16	%	CHO-K1	50.13	Non-Cytotoxic	14.39	10.07
20131009 Plate 4	TX003211	Triglycidyl isocyanurate	TGIC	–	24 hours	48 hours	128	(µM)	19.58	4.56	%	CHO-K1	53.89	Non-Cytotoxic	9.89	7.46
20131009 Plate 4	TX003211	Triglycidyl isocyanurate	TGIC	–	24 hours	48 hours	160	(µM)	11.5	2.22	%	CHO-K1	41.72	Adequate	5.81	3.63
20131009 Plate 4	TX003211	Triglycidyl isocyanurate	TGIC	–	24 hours	48 hours	200	(µM)	6.29	0.74	%	CHO-K1	28.07	Cytotoxic	Cytotoxic	Cytotoxic
20131009 Plate 4	TX003211	Triglycidyl isocyanurate	TGIC	+	3-4 hours	27-28 hours	0	(µM)	1.49	0.22	%	CHO-K1	100	Non-Cytotoxic	1	1
20131009 Plate 4	TX003211	Triglycidyl isocyanurate	TGIC	+	3-4 hours	27-28 hours	4.5	(µM)	1.9	0.24	%	CHO-K1	99.85	Non-Cytotoxic	1.27	1.08
20131009 Plate 4	TX003211	Triglycidyl isocyanurate	TGIC	+	3-4 hours	27-28 hours	5.63	(µM)	2.92	0.32	%	CHO-K1	103.52	Non-Cytotoxic	1.96	1.44
20131009 Plate 4	TX003211	Triglycidyl isocyanurate	TGIC	+	3-4 hours	27-28 hours	7.04	(µM)	2.6	0.22	%	CHO-K1	114	Non-Cytotoxic	1.74	0.99
20131009 Plate 4	TX003211	Triglycidyl isocyanurate	TGIC	+	3-4 hours	27-28 hours	8.8	(µM)	2.78	0.34	%	CHO-K1	115.87	Non-Cytotoxic	1.86	1.53
20131009 Plate 4	TX003211	Triglycidyl isocyanurate	TGIC	+	3-4 hours	27-28 hours	11	(µM)	2.72	0.2	%	CHO-K1	95.13	Non-Cytotoxic	1.82	0.9
20131009 Plate 4	TX003211	Triglycidyl isocyanurate	TGIC	+	3-4 hours	27-28 hours	13.7	(µM)	4.6	0.24	%	CHO-K1	115.87	Non-Cytotoxic	3.08	1.08
20131009 Plate 4	TX003211	Triglycidyl isocyanurate	TGIC	+	3-4 hours	27-28 hours	17.2	(µM)	4.32	0.3	%	CHO-K1	102.76	Non-Cytotoxic	2.9	1.35
20131009 Plate 4	TX003211	Triglycidyl isocyanurate	TGIC	+	3-4 hours	27-28 hours	21.5	(µM)	4.06	0.12	%	CHO-K1	122.42	Non-Cytotoxic	2.72	0.54
20131009 Plate 4	TX003211	Triglycidyl isocyanurate	TGIC	+	3-4 hours	27-28 hours	26.8	(µM)	6.28	0.44	%	CHO-K1	74.1	Non-Cytotoxic	4.21	1.97
20131009 Plate 4	TX003211	Triglycidyl isocyanurate	TGIC	+	3-4 hours	27-28 hours	33.6	(µM)	5.72	0.28	%	CHO-K1	93.55	Non-Cytotoxic	3.84	1.26
20131009 Plate 4	TX003211	Triglycidyl isocyanurate	TGIC	+	3-4 hours	27-28 hours	41.9	(µM)	7.36	0.34	%	CHO-K1	67.04	Non-Cytotoxic	4.93	1.53
20131009 Plate 4	TX003211	Triglycidyl isocyanurate	TGIC	+	3-4 hours	27-28 hours	52.4	(µM)	7.74	0.38	%	CHO-K1	69.52	Non-Cytotoxic	5.19	1.71
20131009 Plate 4	TX003211	Triglycidyl isocyanurate	TGIC	+	3-4 hours	27-28 hours	65.5	(µM)	11.4	0.52	%	CHO-K1	61.21	Non-Cytotoxic	7.64	2.33
20131009 Plate 4	TX003211	Triglycidyl isocyanurate	TGIC	+	3-4 hours	27-28 hours	81.9	(µM)	11.54	0.58	%	CHO-K1	64.58	Non-Cytotoxic	7.74	2.6
20131009 Plate 4	TX003211	Triglycidyl isocyanurate	TGIC	+	3-4 hours	27-28 hours	102	(µM)	14.52	0.64	%	CHO-K1	48.63	Adequate	9.74	2.87
20131009 Plate 4	TX003211	Triglycidyl isocyanurate	TGIC	+	3-4 hours	27-28 hours	128	(µM)	15.02	1.14	%	CHO-K1	48.8	Adequate	10.07	5.12
20131009 Plate 4	TX003211	Triglycidyl isocyanurate	TGIC	+	3-4 hours	27-28 hours	160	(µM)	15.44	1.32	%	CHO-K1	54.57	Non-Cytotoxic	10.35	5.92
20131009 Plate 4	TX003211	Triglycidyl isocyanurate	TGIC	+	3-4 hours	27-28 hours	200	(µM)	13.38	1.9	%	CHO-K1	49.92	Adequate	8.97	8.53
20130923 Plate 1	TX005164	1,3-Dichloro-5,5-dimethylhydantoin	13DC55DMHD	–	24 hours	48 hours	0	(µM)	1.68	0.52	%	CHO-K1	100	Non-Cytotoxic	1	1
20130923 Plate 1	TX005164	1,3-Dichloro-5,5-dimethylhydantoin	13DC55DMHD	–	24 hours	48 hours	4.5	(µM)	1.78	0.6	%	CHO-K1	103.47	Non-Cytotoxic	1.06	1.15
20130923 Plate 1	TX005164	1,3-Dichloro-5,5-dimethylhydantoin	13DC55DMHD	–	24 hours	48 hours	5.63	(µM)	1.9	0.7	%	CHO-K1	89.05	Non-Cytotoxic	1.13	1.35
20130923 Plate 1	TX005164	1,3-Dichloro-5,5-dimethylhydantoin	13DC55DMHD	–	24 hours	48 hours	7.04	(µM)	2.36	0.68	%	CHO-K1	115.58	Non-Cytotoxic	1.41	1.31
20130923 Plate 1	TX005164	1,3-Dichloro-5,5-dimethylhydantoin	13DC55DMHD	–	24 hours	48 hours	8.8	(µM)	1.44	0.52	%	CHO-K1	108.64	Non-Cytotoxic	0.86	1
20130923 Plate 1	TX005164	1,3-Dichloro-5,5-dimethylhydantoin	13DC55DMHD	–	24 hours	48 hours	11	(µM)	1.52	0.72	%	CHO-K1	89.79	Non-Cytotoxic	0.91	1.38
20130923 Plate 1	TX005164	1,3-Dichloro-5,5-dimethylhydantoin	13DC55DMHD	–	24 hours	48 hours	13.7	(µM)	1.98	0.68	%	CHO-K1	136.66	Non-Cytotoxic	1.18	1.31
20130923 Plate 1	TX005164	1,3-Dichloro-5,5-dimethylhydantoin	13DC55DMHD	–	24 hours	48 hours	17.2	(µM)	2.06	0.72	%	CHO-K1	116.82	Non-Cytotoxic	1.23	1.38
20130923 Plate 1	TX005164	1,3-Dichloro-5,5-dimethylhydantoin	13DC55DMHD	–	24 hours	48 hours	21.5	(µM)	2.52	0.7	%	CHO-K1	113.76	Non-Cytotoxic	1.5	1.35
20130923 Plate 1	TX005164	1,3-Dichloro-5,5-dimethylhydantoin	13DC55DMHD	–	24 hours	48 hours	26.8	(µM)	2.16	0.86	%	CHO-K1	79.3	Non-Cytotoxic	1.29	1.65
20130923 Plate 1	TX005164	1,3-Dichloro-5,5-dimethylhydantoin	13DC55DMHD	–	24 hours	48 hours	33.6	(µM)	2.52	0.88	%	CHO-K1	105.99	Non-Cytotoxic	1.5	1.69
20130923 Plate 1	TX005164	1,3-Dichloro-5,5-dimethylhydantoin	13DC55DMHD	–	24 hours	48 hours	41.9	(µM)	2.52	0.94	%	CHO-K1	92.86	Non-Cytotoxic	1.5	1.81
20130923 Plate 1	TX005164	1,3-Dichloro-5,5-dimethylhydantoin	13DC55DMHD	–	24 hours	48 hours	52.4	(µM)	2.22	0.66	%	CHO-K1	72.91	Non-Cytotoxic	1.32	1.27
20130923 Plate 1	TX005164	1,3-Dichloro-5,5-dimethylhydantoin	13DC55DMHD	–	24 hours	48 hours	65.5	(µM)	2.42	0.96	%	CHO-K1	86.22	Non-Cytotoxic	1.44	1.85
20130923 Plate 1	TX005164	1,3-Dichloro-5,5-dimethylhydantoin	13DC55DMHD	–	24 hours	48 hours	81.9	(µM)	2.06	0.78	%	CHO-K1	83.57	Non-Cytotoxic	1.23	1.5
20130923 Plate 1	TX005164	1,3-Dichloro-5,5-dimethylhydantoin	13DC55DMHD	–	24 hours	48 hours	102	(µM)	1.94	0.88	%	CHO-K1	85.21	Non-Cytotoxic	1.16	1.69
20130923 Plate 1	TX005164	1,3-Dichloro-5,5-dimethylhydantoin	13DC55DMHD	–	24 hours	48 hours	128	(µM)	2.38	1.16	%	CHO-K1	88.69	Non-Cytotoxic	1.42	2.23
20130923 Plate 1	TX005164	1,3-Dichloro-5,5-dimethylhydantoin	13DC55DMHD	–	24 hours	48 hours	160	(µM)	2.74	1.24	%	CHO-K1	90.54	Non-Cytotoxic	1.63	2.38
20130923 Plate 1	TX005164	1,3-Dichloro-5,5-dimethylhydantoin	13DC55DMHD	–	24 hours	48 hours	200	(µM)	2.14	1.34	%	CHO-K1	79.3	Non-Cytotoxic	1.28	2.58
20130923 Plate 1	TX005164	1,3-Dichloro-5,5-dimethylhydantoin	13DC55DMHD	+	3-4 hours	27-28 hours	0	(µM)	1.33	0.25	%	CHO-K1	100	Non-Cytotoxic	1	1
20130923 Plate 1	TX005164	1,3-Dichloro-5,5-dimethylhydantoin	13DC55DMHD	+	3-4 hours	27-28 hours	4.5	(µM)	1.9	0.28	%	CHO-K1	142.94	Non-Cytotoxic	1.43	1.13
20130923 Plate 1	TX005164	1,3-Dichloro-5,5-dimethylhydantoin	13DC55DMHD	+	3-4 hours	27-28 hours	5.63	(µM)	2.42	0.32	%	CHO-K1	132.85	Non-Cytotoxic	1.82	1.29
20130923 Plate 1	TX005164	1,3-Dichloro-5,5-dimethylhydantoin	13DC55DMHD	+	3-4 hours	27-28 hours	7.04	(µM)	2.76	0.2	%	CHO-K1	125.08	Non-Cytotoxic	2.07	0.8
20130923 Plate 1	TX005164	1,3-Dichloro-5,5-dimethylhydantoin	13DC55DMHD	+	3-4 hours	27-28 hours	8.8	(µM)	1.94	0.28	%	CHO-K1	129.56	Non-Cytotoxic	1.46	1.13
20130923 Plate 1	TX005164	1,3-Dichloro-5,5-dimethylhydantoin	13DC55DMHD	+	3-4 hours	27-28 hours	11	(µM)	2.08	0.3	%	CHO-K1	137.11	Non-Cytotoxic	1.56	1.21
20130923 Plate 1	TX005164	1,3-Dichloro-5,5-dimethylhydantoin	13DC55DMHD	+	3-4 hours	27-28 hours	13.7	(µM)	2.52	0.46	%	CHO-K1	120.9	Non-Cytotoxic	1.89	1.85
20130923 Plate 1	TX005164	1,3-Dichloro-5,5-dimethylhydantoin	13DC55DMHD	+	3-4 hours	27-28 hours	17.2	(µM)	2.16	0.24	%	CHO-K1	113.32	Non-Cytotoxic	1.62	0.97
20130923 Plate 1	TX005164	1,3-Dichloro-5,5-dimethylhydantoin	13DC55DMHD	+	3-4 hours	27-28 hours	21.5	(µM)	1.9	0.22	%	CHO-K1	106.4	Non-Cytotoxic	1.43	0.89
20130923 Plate 1	TX005164	1,3-Dichloro-5,5-dimethylhydantoin	13DC55DMHD	+	3-4 hours	27-28 hours	26.8	(µM)	2.34	0.28	%	CHO-K1	146.96	Non-Cytotoxic	1.76	1.13
20130923 Plate 1	TX005164	1,3-Dichloro-5,5-dimethylhydantoin	13DC55DMHD	+	3-4 hours	27-28 hours	33.6	(µM)	2.26	0.3	%	CHO-K1	115.27	Non-Cytotoxic	1.7	1.21
20130923 Plate 1	TX005164	1,3-Dichloro-5,5-dimethylhydantoin	13DC55DMHD	+	3-4 hours	27-28 hours	41.9	(µM)	2.08	0.2	%	CHO-K1	112.24	Non-Cytotoxic	1.56	0.8
20130923 Plate 1	TX005164	1,3-Dichloro-5,5-dimethylhydantoin	13DC55DMHD	+	3-4 hours	27-28 hours	52.4	(µM)	1.56	0.36	%	CHO-K1	132.85	Non-Cytotoxic	1.17	1.45
20130923 Plate 1	TX005164	1,3-Dichloro-5,5-dimethylhydantoin	13DC55DMHD	+	3-4 hours	27-28 hours	65.5	(µM)	1.66	0.28	%	CHO-K1	83.83	Non-Cytotoxic	1.25	1.13
20130923 Plate 1	TX005164	1,3-Dichloro-5,5-dimethylhydantoin	13DC55DMHD	+	3-4 hours	27-28 hours	81.9	(µM)	3.46	0.36	%	CHO-K1	103.36	Non-Cytotoxic	2.6	1.45
20130923 Plate 1	TX005164	1,3-Dichloro-5,5-dimethylhydantoin	13DC55DMHD	+	3-4 hours	27-28 hours	102	(µM)	2.48	0.32	%	CHO-K1	99.01	Non-Cytotoxic	1.86	1.29
20130923 Plate 1	TX005164	1,3-Dichloro-5,5-dimethylhydantoin	13DC55DMHD	+	3-4 hours	27-28 hours	128	(µM)	2.86	0.48	%	CHO-K1	111.18	Non-Cytotoxic	2.15	1.93
20130923 Plate 1	TX005164	1,3-Dichloro-5,5-dimethylhydantoin	13DC55DMHD	+	3-4 hours	27-28 hours	160	(µM)	2.7	0.34	%	CHO-K1	97.98	Non-Cytotoxic	2.03	1.37
20130923 Plate 1	TX005164	1,3-Dichloro-5,5-dimethylhydantoin	13DC55DMHD	+	3-4 hours	27-28 hours	200	(µM)	2.04	0.44	%	CHO-K1	103.59	Non-Cytotoxic	1.53	1.77
20130923 Plate 1	TX007216	6-Methyl-2-thiouracil	6M2TUCL	–	24 hours	48 hours	0	(µM)	1.68	0.52	%	CHO-K1	100	Non-Cytotoxic	1	1
20130923 Plate 1	TX007216	6-Methyl-2-thiouracil	6M2TUCL	–	24 hours	48 hours	4.5	(µM)	2.52	0.62	%	CHO-K1	113.17	Non-Cytotoxic	1.5	1.19
20130923 Plate 1	TX007216	6-Methyl-2-thiouracil	6M2TUCL	–	24 hours	48 hours	5.63	(µM)	2.14	0.44	%	CHO-K1	109.19	Non-Cytotoxic	1.28	0.85
20130923 Plate 1	TX007216	6-Methyl-2-thiouracil	6M2TUCL	–	24 hours	48 hours	7.04	(µM)	2.46	0.58	%	CHO-K1	104.46	Non-Cytotoxic	1.47	1.12
20130923 Plate 1	TX007216	6-Methyl-2-thiouracil	6M2TUCL	–	24 hours	48 hours	8.8	(µM)	2.84	0.6	%	CHO-K1	90.54	Non-Cytotoxic	1.69	1.15
20130923 Plate 1	TX007216	6-Methyl-2-thiouracil	6M2TUCL	–	24 hours	48 hours	11	(µM)	2.34	0.46	%	CHO-K1	118.74	Non-Cytotoxic	1.4	0.88
20130923 Plate 1	TX007216	6-Methyl-2-thiouracil	6M2TUCL	–	24 hours	48 hours	13.7	(µM)	2.8	0.66	%	CHO-K1	102.98	Non-Cytotoxic	1.67	1.27
20130923 Plate 1	TX007216	6-Methyl-2-thiouracil	6M2TUCL	–	24 hours	48 hours	17.2	(µM)	3.5	0.76	%	CHO-K1	111.43	Non-Cytotoxic	2.09	1.46
20130923 Plate 1	TX007216	6-Methyl-2-thiouracil	6M2TUCL	–	24 hours	48 hours	21.5	(µM)	1.92	0.56	%	CHO-K1	94.88	Non-Cytotoxic	1.14	1.08
20130923 Plate 1	TX007216	6-Methyl-2-thiouracil	6M2TUCL	–	24 hours	48 hours	26.8	(µM)	2.56	0.82	%	CHO-K1	101.06	Non-Cytotoxic	1.53	1.58
20130923 Plate 1	TX007216	6-Methyl-2-thiouracil	6M2TUCL	–	24 hours	48 hours	33.6	(µM)	2.46	0.62	%	CHO-K1	89.42	Non-Cytotoxic	1.47	1.19
20130923 Plate 1	TX007216	6-Methyl-2-thiouracil	6M2TUCL	–	24 hours	48 hours	41.9	(µM)	2.9	0.82	%	CHO-K1	130.11	Non-Cytotoxic	1.73	1.58
20130923 Plate 1	TX007216	6-Methyl-2-thiouracil	6M2TUCL	–	24 hours	48 hours	52.4	(µM)	2.64	0.62	%	CHO-K1	132.49	Non-Cytotoxic	1.57	1.19
20130923 Plate 1	TX007216	6-Methyl-2-thiouracil	6M2TUCL	–	24 hours	48 hours	65.5	(µM)	2.92	1.08	%	CHO-K1	107.57	Non-Cytotoxic	1.74	2.08
20130923 Plate 1	TX007216	6-Methyl-2-thiouracil	6M2TUCL	–	24 hours	48 hours	81.9	(µM)	2.96	0.84	%	CHO-K1	115.58	Non-Cytotoxic	1.76	1.62
20130923 Plate 1	TX007216	6-Methyl-2-thiouracil	6M2TUCL	–	24 hours	48 hours	102	(µM)	3.86	0.98	%	CHO-K1	112	Non-Cytotoxic	2.3	1.88
20130923 Plate 1	TX007216	6-Methyl-2-thiouracil	6M2TUCL	–	24 hours	48 hours	128	(µM)	4.16	1.2	%	CHO-K1	105.48	Non-Cytotoxic	2.48	2.31
20130923 Plate 1	TX007216	6-Methyl-2-thiouracil	6M2TUCL	–	24 hours	48 hours	160	(µM)	3.72	1.44	%	CHO-K1	130.9	Non-Cytotoxic	2.22	2.77
20130923 Plate 1	TX007216	6-Methyl-2-thiouracil	6M2TUCL	–	24 hours	48 hours	200	(µM)	3.72	1.4	%	CHO-K1	125.6	Non-Cytotoxic	2.22	2.69
20130923 Plate 1	TX007216	6-Methyl-2-thiouracil	6M2TUCL	+	3-4 hours	27-28 hours	0	(µM)	1.33	0.25	%	CHO-K1	100	Non-Cytotoxic	1	1
20130923 Plate 1	TX007216	6-Methyl-2-thiouracil	6M2TUCL	+	3-4 hours	27-28 hours	4.5	(µM)	1.38	0.26	%	CHO-K1	126.76	Non-Cytotoxic	1.04	1.05
20130923 Plate 1	TX007216	6-Methyl-2-thiouracil	6M2TUCL	+	3-4 hours	27-28 hours	5.63	(µM)	1.58	0.16	%	CHO-K1	116.12	Non-Cytotoxic	1.19	0.64
20130923 Plate 1	TX007216	6-Methyl-2-thiouracil	6M2TUCL	+	3-4 hours	27-28 hours	7.04	(µM)	1.24	0.22	%	CHO-K1	92.76	Non-Cytotoxic	0.93	0.89
20130923 Plate 1	TX007216	6-Methyl-2-thiouracil	6M2TUCL	+	3-4 hours	27-28 hours	8.8	(µM)	1.4	0.1	%	CHO-K1	92.58	Non-Cytotoxic	1.05	0.4
20130923 Plate 1	TX007216	6-Methyl-2-thiouracil	6M2TUCL	+	3-4 hours	27-28 hours	11	(µM)	1.38	0.18	%	CHO-K1	92.76	Non-Cytotoxic	1.04	0.72
20130923 Plate 1	TX007216	6-Methyl-2-thiouracil	6M2TUCL	+	3-4 hours	27-28 hours	13.7	(µM)	1.34	0.2	%	CHO-K1	90.44	Non-Cytotoxic	1.01	0.8
20130923 Plate 1	TX007216	6-Methyl-2-thiouracil	6M2TUCL	+	3-4 hours	27-28 hours	17.2	(µM)	1.54	0.3	%	CHO-K1	91.14	Non-Cytotoxic	1.16	1.21
20130923 Plate 1	TX007216	6-Methyl-2-thiouracil	6M2TUCL	+	3-4 hours	27-28 hours	21.5	(µM)	0.96	0.24	%	CHO-K1	78.12	Non-Cytotoxic	0.72	0.97
20130923 Plate 1	TX007216	6-Methyl-2-thiouracil	6M2TUCL	+	3-4 hours	27-28 hours	26.8	(µM)	2.44	0.28	%	CHO-K1	153.19	Non-Cytotoxic	1.83	1.13
20130923 Plate 1	TX007216	6-Methyl-2-thiouracil	6M2TUCL	+	3-4 hours	27-28 hours	33.6	(µM)	1.8	0.42	%	CHO-K1	124.41	Non-Cytotoxic	1.35	1.69
20130923 Plate 1	TX007216	6-Methyl-2-thiouracil	6M2TUCL	+	3-4 hours	27-28 hours	41.9	(µM)	1.58	0.24	%	CHO-K1	122.47	Non-Cytotoxic	1.19	0.97
20130923 Plate 1	TX007216	6-Methyl-2-thiouracil	6M2TUCL	+	3-4 hours	27-28 hours	52.4	(µM)	2.24	0.24	%	CHO-K1	132.1	Non-Cytotoxic	1.68	0.97
20130923 Plate 1	TX007216	6-Methyl-2-thiouracil	6M2TUCL	+	3-4 hours	27-28 hours	65.5	(µM)	1.96	0.22	%	CHO-K1	119.97	Non-Cytotoxic	1.47	0.89
20130923 Plate 1	TX007216	6-Methyl-2-thiouracil	6M2TUCL	+	3-4 hours	27-28 hours	81.9	(µM)	1.64	0.34	%	CHO-K1	117.57	Non-Cytotoxic	1.23	1.37
20130923 Plate 1	TX007216	6-Methyl-2-thiouracil	6M2TUCL	+	3-4 hours	27-28 hours	102	(µM)	2.02	0.26	%	CHO-K1	153.19	Non-Cytotoxic	1.52	1.05
20130923 Plate 1	TX007216	6-Methyl-2-thiouracil	6M2TUCL	+	3-4 hours	27-28 hours	128	(µM)	1.68	0.4	%	CHO-K1	139.97	Non-Cytotoxic	1.26	1.61
20130923 Plate 1	TX007216	6-Methyl-2-thiouracil	6M2TUCL	+	3-4 hours	27-28 hours	160	(µM)	2.9	0.56	%	CHO-K1	116.99	Non-Cytotoxic	2.18	2.25
20130923 Plate 1	TX007216	6-Methyl-2-thiouracil	6M2TUCL	+	3-4 hours	27-28 hours	200	(µM)	1.5	0.42	%	CHO-K1	125.74	Non-Cytotoxic	1.13	1.69
20130923 Plate 1	TX001735	Pentachlorophenol	PCLP	–	24 hours	48 hours	0	(µM)	1.68	0.52	%	CHO-K1	100	Non-Cytotoxic	1	1
20130923 Plate 1	TX001735	Pentachlorophenol	PCLP	–	24 hours	48 hours	2.3	(µM)	2.76	0.46	%	CHO-K1	149.85	Non-Cytotoxic	1.65	0.88
20130923 Plate 1	TX001735	Pentachlorophenol	PCLP	–	24 hours	48 hours	2.87	(µM)	2.06	0.6	%	CHO-K1	155.2	Non-Cytotoxic	1.23	1.15
20130923 Plate 1	TX001735	Pentachlorophenol	PCLP	–	24 hours	48 hours	3.59	(µM)	2.34	0.66	%	CHO-K1	118.09	Non-Cytotoxic	1.4	1.27
20130923 Plate 1	TX001735	Pentachlorophenol	PCLP	–	24 hours	48 hours	4.49	(µM)	2.32	0.78	%	CHO-K1	127.82	Non-Cytotoxic	1.38	1.5
20130923 Plate 1	TX001735	Pentachlorophenol	PCLP	–	24 hours	48 hours	5.6	(µM)	4.22	1.1	%	CHO-K1	118.74	Non-Cytotoxic	2.52	2.12
20130923 Plate 1	TX001735	Pentachlorophenol	PCLP	–	24 hours	48 hours	7	(µM)	3.2	0.84	%	CHO-K1	109.74	Non-Cytotoxic	1.91	1.62
20130923 Plate 1	TX001735	Pentachlorophenol	PCLP	–	24 hours	48 hours	8.8	(µM)	3.1	0.94	%	CHO-K1	119.39	Non-Cytotoxic	1.85	1.81
20130923 Plate 1	TX001735	Pentachlorophenol	PCLP	–	24 hours	48 hours	11	(µM)	2.54	0.98	%	CHO-K1	113.76	Non-Cytotoxic	1.51	1.88
20130923 Plate 1	TX001735	Pentachlorophenol	PCLP	–	24 hours	48 hours	13.7	(µM)	4.52	0.84	%	CHO-K1	98.77	Non-Cytotoxic	2.7	1.62
20130923 Plate 1	TX001735	Pentachlorophenol	PCLP	–	24 hours	48 hours	17.1	(µM)	3.76	0.74	%	CHO-K1	114.36	Non-Cytotoxic	2.24	1.42
20130923 Plate 1	TX001735	Pentachlorophenol	PCLP	–	24 hours	48 hours	21.4	(µM)	2.9	0.72	%	CHO-K1	110.86	Non-Cytotoxic	1.73	1.38
20130923 Plate 1	TX001735	Pentachlorophenol	PCLP	–	24 hours	48 hours	26.7	(µM)	2.62	0.94	%	CHO-K1	97.88	Non-Cytotoxic	1.56	1.81
20130923 Plate 1	TX001735	Pentachlorophenol	PCLP	–	24 hours	48 hours	33.4	(µM)	3.24	1.34	%	CHO-K1	121.39	Non-Cytotoxic	1.93	2.58
20130923 Plate 1	TX001735	Pentachlorophenol	PCLP	–	24 hours	48 hours	41.8	(µM)	2.44	1.12	%	CHO-K1	95.72	Non-Cytotoxic	1.45	2.15
20130923 Plate 1	TX001735	Pentachlorophenol	PCLP	–	24 hours	48 hours	52	(µM)	3.74	1.56	%	CHO-K1	82.31	Non-Cytotoxic	2.23	3
20130923 Plate 1	TX001735	Pentachlorophenol	PCLP	–	24 hours	48 hours	65	(µM)	3.68	1.48	%	CHO-K1	83.25	Non-Cytotoxic	2.19	2.85
20130923 Plate 1	TX001735	Pentachlorophenol	PCLP	–	24 hours	48 hours	82	(µM)	3.1	2.32	%	CHO-K1	82.31	Non-Cytotoxic	1.85	4.46
20130923 Plate 1	TX001735	Pentachlorophenol	PCLP	–	24 hours	48 hours	102	(µM)	2.72	1.3	%	CHO-K1	54.87	Non-Cytotoxic	1.62	2.5
20130923 Plate 1	TX001735	Pentachlorophenol	PCLP	+	3-4 hours	27-28 hours	0	(µM)	1.33	0.25	%	CHO-K1	100	Non-Cytotoxic	1	1
20130923 Plate 1	TX001735	Pentachlorophenol	PCLP	+	3-4 hours	27-28 hours	2.3	(µM)	2.2	0.24	%	CHO-K1	144.7	Non-Cytotoxic	1.65	0.97
20130923 Plate 1	TX001735	Pentachlorophenol	PCLP	+	3-4 hours	27-28 hours	2.87	(µM)	1.84	0.28	%	CHO-K1	142.08	Non-Cytotoxic	1.38	1.13
20130923 Plate 1	TX001735	Pentachlorophenol	PCLP	+	3-4 hours	27-28 hours	3.59	(µM)	1.52	0.16	%	CHO-K1	126.76	Non-Cytotoxic	1.14	0.64
20130923 Plate 1	TX001735	Pentachlorophenol	PCLP	+	3-4 hours	27-28 hours	4.49	(µM)	1.7	0.38	%	CHO-K1	147.89	Non-Cytotoxic	1.28	1.53
20130923 Plate 1	TX001735	Pentachlorophenol	PCLP	+	3-4 hours	27-28 hours	5.6	(µM)	1.18	0.22	%	CHO-K1	150.73	Non-Cytotoxic	0.89	0.89
20130923 Plate 1	TX001735	Pentachlorophenol	PCLP	+	3-4 hours	27-28 hours	7	(µM)	1.6	0.14	%	CHO-K1	127.45	Non-Cytotoxic	1.2	0.56
20130923 Plate 1	TX001735	Pentachlorophenol	PCLP	+	3-4 hours	27-28 hours	8.8	(µM)	1.54	0.2	%	CHO-K1	132.85	Non-Cytotoxic	1.16	0.8
20130923 Plate 1	TX001735	Pentachlorophenol	PCLP	+	3-4 hours	27-28 hours	11	(µM)	1.18	0.14	%	CHO-K1	120.9	Non-Cytotoxic	0.89	0.56
20130923 Plate 1	TX001735	Pentachlorophenol	PCLP	+	3-4 hours	27-28 hours	13.7	(µM)	1.3	0.18	%	CHO-K1	150.25	Non-Cytotoxic	0.98	0.72
20130923 Plate 1	TX001735	Pentachlorophenol	PCLP	+	3-4 hours	27-28 hours	17.1	(µM)	1.46	0.26	%	CHO-K1	132.1	Non-Cytotoxic	1.1	1.05
20130923 Plate 1	TX001735	Pentachlorophenol	PCLP	+	3-4 hours	27-28 hours	21.4	(µM)	1.14	0.02	%	CHO-K1	113.05	Non-Cytotoxic	0.86	0.08
20130923 Plate 1	TX001735	Pentachlorophenol	PCLP	+	3-4 hours	27-28 hours	26.7	(µM)	1.38	0.24	%	CHO-K1	97.37	Non-Cytotoxic	1.04	0.97
20130923 Plate 1	TX001735	Pentachlorophenol	PCLP	+	3-4 hours	27-28 hours	33.4	(µM)	1.18	0.22	%	CHO-K1	102.24	Non-Cytotoxic	0.89	0.89
20130923 Plate 1	TX001735	Pentachlorophenol	PCLP	+	3-4 hours	27-28 hours	41.8	(µM)	1.66	0.2	%	CHO-K1	92.94	Non-Cytotoxic	1.25	0.8
20130923 Plate 1	TX001735	Pentachlorophenol	PCLP	+	3-4 hours	27-28 hours	52	(µM)	1.64	0.32	%	CHO-K1	115.27	Non-Cytotoxic	1.23	1.29
20130923 Plate 1	TX001735	Pentachlorophenol	PCLP	+	3-4 hours	27-28 hours	65	(µM)	2.22	0.32	%	CHO-K1	95.78	Non-Cytotoxic	1.67	1.29
20130923 Plate 1	TX001735	Pentachlorophenol	PCLP	+	3-4 hours	27-28 hours	82	(µM)	1.76	0.24	%	CHO-K1	97.17	Non-Cytotoxic	1.32	0.97
20130923 Plate 1	TX001735	Pentachlorophenol	PCLP	+	3-4 hours	27-28 hours	102	(µM)	1.82	0.5	%	CHO-K1	77.99	Non-Cytotoxic	1.37	2.01
20130923 Plate 1	TX002508	tert-Butylhydroquinone	TBHQ	–	24 hours	48 hours	0	(µM)	1.68	0.52	%	CHO-K1	100	Non-Cytotoxic	1	1
20130923 Plate 1	TX002508	tert-Butylhydroquinone	TBHQ	–	24 hours	48 hours	4.5	(µM)	1.7	0.46	%	CHO-K1	78.44	Non-Cytotoxic	1.01	0.88
20130923 Plate 1	TX002508	tert-Butylhydroquinone	TBHQ	–	24 hours	48 hours	5.63	(µM)	2.2	0.66	%	CHO-K1	66.04	Non-Cytotoxic	1.31	1.27
20130923 Plate 1	TX002508	tert-Butylhydroquinone	TBHQ	–	24 hours	48 hours	7.04	(µM)	1.56	0.62	%	CHO-K1	83.57	Non-Cytotoxic	0.93	1.19
20130923 Plate 1	TX002508	tert-Butylhydroquinone	TBHQ	–	24 hours	48 hours	8.8	(µM)	1.68	0.56	%	CHO-K1	76.78	Non-Cytotoxic	1	1.08
20130923 Plate 1	TX002508	tert-Butylhydroquinone	TBHQ	–	24 hours	48 hours	11	(µM)	1.84	0.9	%	CHO-K1	100.13	Non-Cytotoxic	1.1	1.73
20130923 Plate 1	TX002508	tert-Butylhydroquinone	TBHQ	–	24 hours	48 hours	13.7	(µM)	1.64	0.8	%	CHO-K1	106.51	Non-Cytotoxic	0.98	1.54
20130923 Plate 1	TX002508	tert-Butylhydroquinone	TBHQ	–	24 hours	48 hours	17.2	(µM)	1.52	0.7	%	CHO-K1	94.88	Non-Cytotoxic	0.91	1.35
20130923 Plate 1	TX002508	tert-Butylhydroquinone	TBHQ	–	24 hours	48 hours	21.5	(µM)	2.08	0.68	%	CHO-K1	92.46	Non-Cytotoxic	1.24	1.31
20130923 Plate 1	TX002508	tert-Butylhydroquinone	TBHQ	–	24 hours	48 hours	26.8	(µM)	2.1	0.7	%	CHO-K1	72.19	Non-Cytotoxic	1.25	1.35
20130923 Plate 1	TX002508	tert-Butylhydroquinone	TBHQ	–	24 hours	48 hours	33.6	(µM)	2.14	0.62	%	CHO-K1	72.67	Non-Cytotoxic	1.28	1.19
20130923 Plate 1	TX002508	tert-Butylhydroquinone	TBHQ	–	24 hours	48 hours	41.9	(µM)	4.22	1.22	%	CHO-K1	42.11	Adequate	2.52	2.35
20130923 Plate 1	TX002508	tert-Butylhydroquinone	TBHQ	–	24 hours	48 hours	52.4	(µM)	9.81	2.02	%	CHO-K1	14.23	Cytotoxic	Cytotoxic	Cytotoxic
20130923 Plate 1	TX002508	tert-Butylhydroquinone	TBHQ	–	24 hours	48 hours	65.5	(µM)	23.16	2.11	%	CHO-K1	1.82	Cytotoxic	Cytotoxic	Cytotoxic
20130923 Plate 1	TX002508	tert-Butylhydroquinone	TBHQ	+	3-4 hours	27-28 hours	0	(µM)	1.33	0.25	%	CHO-K1	100	Non-Cytotoxic	1	1
20130923 Plate 1	TX002508	tert-Butylhydroquinone	TBHQ	+	3-4 hours	27-28 hours	4.5	(µM)	1.74	0.34	%	CHO-K1	119.36	Non-Cytotoxic	1.31	1.37
20130923 Plate 1	TX002508	tert-Butylhydroquinone	TBHQ	+	3-4 hours	27-28 hours	5.63	(µM)	1.4	0.18	%	CHO-K1	130.27	Non-Cytotoxic	1.05	0.72
20130923 Plate 1	TX002508	tert-Butylhydroquinone	TBHQ	+	3-4 hours	27-28 hours	7.04	(µM)	2.02	0.22	%	CHO-K1	112.24	Non-Cytotoxic	1.52	0.89
20130923 Plate 1	TX002508	tert-Butylhydroquinone	TBHQ	+	3-4 hours	27-28 hours	8.8	(µM)	1.6	0.12	%	CHO-K1	105.68	Non-Cytotoxic	1.2	0.48
20130923 Plate 1	TX002508	tert-Butylhydroquinone	TBHQ	+	3-4 hours	27-28 hours	11	(µM)	1.32	0.14	%	CHO-K1	146.05	Non-Cytotoxic	0.99	0.56
20130923 Plate 1	TX002508	tert-Butylhydroquinone	TBHQ	+	3-4 hours	27-28 hours	13.7	(µM)	2.04	0.14	%	CHO-K1	110.14	Non-Cytotoxic	1.53	0.56
20130923 Plate 1	TX002508	tert-Butylhydroquinone	TBHQ	+	3-4 hours	27-28 hours	17.2	(µM)	1.68	0.28	%	CHO-K1	105.45	Non-Cytotoxic	1.26	1.13
20130923 Plate 1	TX002508	tert-Butylhydroquinone	TBHQ	+	3-4 hours	27-28 hours	21.5	(µM)	1.58	0.34	%	CHO-K1	126.76	Non-Cytotoxic	1.19	1.37
20130923 Plate 1	TX002508	tert-Butylhydroquinone	TBHQ	+	3-4 hours	27-28 hours	26.8	(µM)	2.42	0.3	%	CHO-K1	111.44	Non-Cytotoxic	1.82	1.21
20130923 Plate 1	TX002508	tert-Butylhydroquinone	TBHQ	+	3-4 hours	27-28 hours	33.6	(µM)	3.44	0.68	%	CHO-K1	80.25	Non-Cytotoxic	2.58	2.74
20130923 Plate 1	TX002508	tert-Butylhydroquinone	TBHQ	+	3-4 hours	27-28 hours	41.9	(µM)	4.78	0.86	%	CHO-K1	69.78	Non-Cytotoxic	3.59	3.46
20130923 Plate 1	TX002508	tert-Butylhydroquinone	TBHQ	+	3-4 hours	27-28 hours	52.4	(µM)	4.74	0.74	%	CHO-K1	61.4	Non-Cytotoxic	3.56	2.98
20130923 Plate 1	TX002508	tert-Butylhydroquinone	TBHQ	+	3-4 hours	27-28 hours	65.5	(µM)	6.34	1.21	%	CHO-K1	46.18	Adequate	4.76	4.88
20130923 Plate 1	TX002508	tert-Butylhydroquinone	TBHQ	+	3-4 hours	27-28 hours	81.9	(µM)	7.64	1.44	%	CHO-K1	44.6	Adequate	5.74	5.79
20130923 Plate 1	TX002508	tert-Butylhydroquinone	TBHQ	+	3-4 hours	27-28 hours	102	(µM)	7.98	1.33	%	CHO-K1	39.11	Cytotoxic	Cytotoxic	Cytotoxic
20130923 Plate 1	TX002508	tert-Butylhydroquinone	TBHQ	+	3-4 hours	27-28 hours	128	(µM)	6.81	1.23	%	CHO-K1	33.92	Cytotoxic	Cytotoxic	Cytotoxic
20130923 Plate 1	TX002508	tert-Butylhydroquinone	TBHQ	+	3-4 hours	27-28 hours	160	(µM)	5.6	0.87	%	CHO-K1	28.99	Cytotoxic	Cytotoxic	Cytotoxic
20130923 Plate 1	TX002508	tert-Butylhydroquinone	TBHQ	+	3-4 hours	27-28 hours	200	(µM)	6.78	0.54	%	CHO-K1	30.55	Cytotoxic	Cytotoxic	Cytotoxic
20130909 Plate 1-2	TX005237	2,4,6-Trichlorophenol	246TCP	–	24 hours	48 hours	0	(µM)	1.93	0.49	%	CHO-K1	100	Non-Cytotoxic	1	1
20130909 Plate 1-2	TX005237	2,4,6-Trichlorophenol	246TCP	–	24 hours	48 hours	4.5	(µM)	1.02	0.34	%	CHO-K1	76.22	Non-Cytotoxic	0.53	0.69
20130909 Plate 1-2	TX005237	2,4,6-Trichlorophenol	246TCP	–	24 hours	48 hours	5.63	(µM)	1.48	0.54	%	CHO-K1	68.8	Non-Cytotoxic	0.77	1.09
20130909 Plate 1-2	TX005237	2,4,6-Trichlorophenol	246TCP	–	24 hours	48 hours	7.04	(µM)	1.62	0.36	%	CHO-K1	94.38	Non-Cytotoxic	0.84	0.73
20130909 Plate 1-2	TX005237	2,4,6-Trichlorophenol	246TCP	–	24 hours	48 hours	8.8	(µM)	1.78	0.5	%	CHO-K1	81.44	Non-Cytotoxic	0.92	1.01
20130909 Plate 1-2	TX005237	2,4,6-Trichlorophenol	246TCP	–	24 hours	48 hours	11	(µM)	1.8	0.48	%	CHO-K1	82.21	Non-Cytotoxic	0.93	0.97
20130909 Plate 1-2	TX005237	2,4,6-Trichlorophenol	246TCP	–	24 hours	48 hours	13.7	(µM)	2.14	0.6	%	CHO-K1	79.22	Non-Cytotoxic	1.11	1.21
20130909 Plate 1-2	TX005237	2,4,6-Trichlorophenol	246TCP	–	24 hours	48 hours	17.2	(µM)	1.76	0.56	%	CHO-K1	96.83	Non-Cytotoxic	0.91	1.13
20130909 Plate 1-2	TX005237	2,4,6-Trichlorophenol	246TCP	–	24 hours	48 hours	21.5	(µM)	1.52	0.68	%	CHO-K1	93.7	Non-Cytotoxic	0.79	1.38
20130909 Plate 1-2	TX005237	2,4,6-Trichlorophenol	246TCP	–	24 hours	48 hours	26.8	(µM)	1.46	0.72	%	CHO-K1	89.53	Non-Cytotoxic	0.76	1.46
20130909 Plate 1-2	TX005237	2,4,6-Trichlorophenol	246TCP	–	24 hours	48 hours	33.6	(µM)	1.62	0.78	%	CHO-K1	102.52	Non-Cytotoxic	0.84	1.58
20130909 Plate 1-2	TX005237	2,4,6-Trichlorophenol	246TCP	–	24 hours	48 hours	41.9	(µM)	1.4	0.5	%	CHO-K1	101.33	Non-Cytotoxic	0.72	1.01
20130909 Plate 1-2	TX005237	2,4,6-Trichlorophenol	246TCP	–	24 hours	48 hours	52.4	(µM)	1.16	0.5	%	CHO-K1	86.85	Non-Cytotoxic	0.6	1.01
20130909 Plate 1-2	TX005237	2,4,6-Trichlorophenol	246TCP	–	24 hours	48 hours	65.5	(µM)	2.08	0.8	%	CHO-K1	94.04	Non-Cytotoxic	1.08	1.62
20130909 Plate 1-2	TX005237	2,4,6-Trichlorophenol	246TCP	–	24 hours	48 hours	81.9	(µM)	2.16	0.8	%	CHO-K1	109.38	Non-Cytotoxic	1.12	1.62
20130909 Plate 1-2	TX005237	2,4,6-Trichlorophenol	246TCP	–	24 hours	48 hours	102	(µM)	1.48	0.76	%	CHO-K1	100.16	Non-Cytotoxic	0.77	1.54
20130909 Plate 1-2	TX005237	2,4,6-Trichlorophenol	246TCP	–	24 hours	48 hours	128	(µM)	2.64	1.14	%	CHO-K1	68.62	Non-Cytotoxic	1.37	2.31
20130909 Plate 1-2	TX005237	2,4,6-Trichlorophenol	246TCP	–	24 hours	48 hours	160	(µM)	2.48	1.34	%	CHO-K1	64.71	Non-Cytotoxic	1.28	2.71
20130909 Plate 1-2	TX005237	2,4,6-Trichlorophenol	246TCP	–	24 hours	48 hours	200	(µM)	2.46	1.22	%	CHO-K1	76.22	Non-Cytotoxic	1.27	2.47
20130909 Plate 1-2	TX005237	2,4,6-Trichlorophenol	246TCP	+	3-4 hours	27-28 hours	0	(µM)	1.7	0.28	%	CHO-K1	100	Non-Cytotoxic	1	1
20130909 Plate 1-2	TX005237	2,4,6-Trichlorophenol	246TCP	+	3-4 hours	27-28 hours	4.5	(µM)	1.3	0.16	%	CHO-K1	86.92	Non-Cytotoxic	0.76	0.57
20130909 Plate 1-2	TX005237	2,4,6-Trichlorophenol	246TCP	+	3-4 hours	27-28 hours	5.63	(µM)	1.22	0.2	%	CHO-K1	73.28	Non-Cytotoxic	0.72	0.71
20130909 Plate 1-2	TX005237	2,4,6-Trichlorophenol	246TCP	+	3-4 hours	27-28 hours	7.04	(µM)	1.04	0.2	%	CHO-K1	78.13	Non-Cytotoxic	0.61	0.71
20130909 Plate 1-2	TX005237	2,4,6-Trichlorophenol	246TCP	+	3-4 hours	27-28 hours	8.8	(µM)	1.26	0.26	%	CHO-K1	76.64	Non-Cytotoxic	0.74	0.92
20130909 Plate 1-2	TX005237	2,4,6-Trichlorophenol	246TCP	+	3-4 hours	27-28 hours	11	(µM)	1.94	0.24	%	CHO-K1	74.92	Non-Cytotoxic	1.14	0.85
20130909 Plate 1-2	TX005237	2,4,6-Trichlorophenol	246TCP	+	3-4 hours	27-28 hours	13.7	(µM)	1.36	0.22	%	CHO-K1	87.11	Non-Cytotoxic	0.8	0.78
20130909 Plate 1-2	TX005237	2,4,6-Trichlorophenol	246TCP	+	3-4 hours	27-28 hours	17.2	(µM)	1.28	0.12	%	CHO-K1	86.17	Non-Cytotoxic	0.75	0.42
20130909 Plate 1-2	TX005237	2,4,6-Trichlorophenol	246TCP	+	3-4 hours	27-28 hours	21.5	(µM)	1.8	0.18	%	CHO-K1	82.8	Non-Cytotoxic	1.06	0.64
20130909 Plate 1-2	TX005237	2,4,6-Trichlorophenol	246TCP	+	3-4 hours	27-28 hours	26.8	(µM)	1.16	0.28	%	CHO-K1	105.68	Non-Cytotoxic	0.68	0.99
20130909 Plate 1-2	TX005237	2,4,6-Trichlorophenol	246TCP	+	3-4 hours	27-28 hours	33.6	(µM)	0.82	0.36	%	CHO-K1	96.07	Non-Cytotoxic	0.48	1.27
20130909 Plate 1-2	TX005237	2,4,6-Trichlorophenol	246TCP	+	3-4 hours	27-28 hours	41.9	(µM)	1.02	0.26	%	CHO-K1	91.68	Non-Cytotoxic	0.6	0.92
20130909 Plate 1-2	TX005237	2,4,6-Trichlorophenol	246TCP	+	3-4 hours	27-28 hours	52.4	(µM)	1.46	0.46	%	CHO-K1	73.15	Non-Cytotoxic	0.86	1.63
20130909 Plate 1-2	TX005237	2,4,6-Trichlorophenol	246TCP	+	3-4 hours	27-28 hours	65.5	(µM)	1.18	0.16	%	CHO-K1	97.23	Non-Cytotoxic	0.69	0.57
20130909 Plate 1-2	TX005237	2,4,6-Trichlorophenol	246TCP	+	3-4 hours	27-28 hours	81.9	(µM)	1.36	0.16	%	CHO-K1	73.28	Non-Cytotoxic	0.8	0.57
20130909 Plate 1-2	TX005237	2,4,6-Trichlorophenol	246TCP	+	3-4 hours	27-28 hours	102	(µM)	1.4	0.32	%	CHO-K1	75.77	Non-Cytotoxic	0.82	1.13
20130909 Plate 1-2	TX005237	2,4,6-Trichlorophenol	246TCP	+	3-4 hours	27-28 hours	128	(µM)	2.32	0.36	%	CHO-K1	70.95	Non-Cytotoxic	1.36	1.27
20130909 Plate 1-2	TX005237	2,4,6-Trichlorophenol	246TCP	+	3-4 hours	27-28 hours	160	(µM)	1.44	0.18	%	CHO-K1	68.29	Non-Cytotoxic	0.85	0.64
20130909 Plate 1-2	TX005237	2,4,6-Trichlorophenol	246TCP	+	3-4 hours	27-28 hours	200	(µM)	1.72	0.14	%	CHO-K1	84.9	Non-Cytotoxic	1.01	0.49
20130909 Plate 1-2	TX008488	Benzo(b)fluoranthene	BZBFT	–	24 hours	48 hours	0	(µM)	1.93	0.49	%	CHO-K1	100	Non-Cytotoxic	1	1
20130909 Plate 1-2	TX008488	Benzo(b)fluoranthene	BZBFT	–	24 hours	48 hours	4.5	(µM)	1.82	0.64	%	CHO-K1	89.84	Non-Cytotoxic	0.94	1.29
20130909 Plate 1-2	TX008488	Benzo(b)fluoranthene	BZBFT	–	24 hours	48 hours	5.63	(µM)	1.42	0.66	%	CHO-K1	73.43	Non-Cytotoxic	0.74	1.34
20130909 Plate 1-2	TX008488	Benzo(b)fluoranthene	BZBFT	–	24 hours	48 hours	7.04	(µM)	1.9	0.42	%	CHO-K1	97.19	Non-Cytotoxic	0.98	0.85
20130909 Plate 1-2	TX008488	Benzo(b)fluoranthene	BZBFT	–	24 hours	48 hours	8.8	(µM)	1.66	0.42	%	CHO-K1	97.19	Non-Cytotoxic	0.86	0.85
20130909 Plate 1-2	TX008488	Benzo(b)fluoranthene	BZBFT	–	24 hours	48 hours	11	(µM)	1.84	0.56	%	CHO-K1	93.7	Non-Cytotoxic	0.95	1.13
20130909 Plate 1-2	TX008488	Benzo(b)fluoranthene	BZBFT	–	24 hours	48 hours	13.7	(µM)	1.6	0.48	%	CHO-K1	85.43	Non-Cytotoxic	0.83	0.97
20130909 Plate 1-2	TX008488	Benzo(b)fluoranthene	BZBFT	–	24 hours	48 hours	17.2	(µM)	2.08	0.6	%	CHO-K1	92.71	Non-Cytotoxic	1.08	1.21
20130909 Plate 1-2	TX008488	Benzo(b)fluoranthene	BZBFT	–	24 hours	48 hours	21.5	(µM)	2.02	0.7	%	CHO-K1	95.41	Non-Cytotoxic	1.05	1.42
20130909 Plate 1-2	TX008488	Benzo(b)fluoranthene	BZBFT	–	24 hours	48 hours	26.8	(µM)	1.52	0.62	%	CHO-K1	76.22	Non-Cytotoxic	0.79	1.25
20130909 Plate 1-2	TX008488	Benzo(b)fluoranthene	BZBFT	–	24 hours	48 hours	33.6	(µM)	1.18	0.62	%	CHO-K1	81.7	Non-Cytotoxic	0.61	1.25
20130909 Plate 1-2	TX008488	Benzo(b)fluoranthene	BZBFT	–	24 hours	48 hours	41.9	(µM)	1.98	0.64	%	CHO-K1	93.37	Non-Cytotoxic	1.03	1.29
20130909 Plate 1-2	TX008488	Benzo(b)fluoranthene	BZBFT	–	24 hours	48 hours	52.4	(µM)	2.12	0.64	%	CHO-K1	77.58	Non-Cytotoxic	1.1	1.29
20130909 Plate 1-2	TX008488	Benzo(b)fluoranthene	BZBFT	–	24 hours	48 hours	65.5	(µM)	1.76	0.8	%	CHO-K1	69.34	Non-Cytotoxic	0.91	1.62
20130909 Plate 1-2	TX008488	Benzo(b)fluoranthene	BZBFT	–	24 hours	48 hours	81.9	(µM)	2.48	0.6	%	CHO-K1	68.8	Non-Cytotoxic	1.28	1.21
20130909 Plate 1-2	TX008488	Benzo(b)fluoranthene	BZBFT	–	24 hours	48 hours	102	(µM)	1.66	0.82	%	CHO-K1	83.26	Non-Cytotoxic	0.86	1.66
20130909 Plate 1-2	TX008488	Benzo(b)fluoranthene	BZBFT	–	24 hours	48 hours	128	(µM)	2.12	1.18	%	CHO-K1	53.35	Non-Cytotoxic	1.1	2.39
20130909 Plate 1-2	TX008488	Benzo(b)fluoranthene	BZBFT	–	24 hours	48 hours	160	(µM)	2.68	1.52	%	CHO-K1	76.67	Non-Cytotoxic	1.39	3.08
20130909 Plate 1-2	TX008488	Benzo(b)fluoranthene	BZBFT	–	24 hours	48 hours	200	(µM)	2.92	1.14	%	CHO-K1	85.16	Non-Cytotoxic	1.51	2.31
20130909 Plate 1-2	TX008488	Benzo(b)fluoranthene	BZBFT	+	3-4 hours	27-28 hours	0	(µM)	1.7	0.28	%	CHO-K1	100	Non-Cytotoxic	1	1
20130909 Plate 1-2	TX008488	Benzo(b)fluoranthene	BZBFT	+	3-4 hours	27-28 hours	4.5	(µM)	1.26	0.08	%	CHO-K1	74.5	Non-Cytotoxic	0.74	0.28
20130909 Plate 1-2	TX008488	Benzo(b)fluoranthene	BZBFT	+	3-4 hours	27-28 hours	5.63	(µM)	0.86	0.2	%	CHO-K1	76.06	Non-Cytotoxic	0.51	0.71
20130909 Plate 1-2	TX008488	Benzo(b)fluoranthene	BZBFT	+	3-4 hours	27-28 hours	7.04	(µM)	1.44	0.28	%	CHO-K1	73.95	Non-Cytotoxic	0.85	0.99
20130909 Plate 1-2	TX008488	Benzo(b)fluoranthene	BZBFT	+	3-4 hours	27-28 hours	8.8	(µM)	1.38	0.24	%	CHO-K1	78.59	Non-Cytotoxic	0.81	0.85
20130909 Plate 1-2	TX008488	Benzo(b)fluoranthene	BZBFT	+	3-4 hours	27-28 hours	11	(µM)	1.46	0.22	%	CHO-K1	84.36	Non-Cytotoxic	0.86	0.78
20130909 Plate 1-2	TX008488	Benzo(b)fluoranthene	BZBFT	+	3-4 hours	27-28 hours	13.7	(µM)	1.8	0.18	%	CHO-K1	86.17	Non-Cytotoxic	1.06	0.64
20130909 Plate 1-2	TX008488	Benzo(b)fluoranthene	BZBFT	+	3-4 hours	27-28 hours	17.2	(µM)	2	0.3	%	CHO-K1	60.39	Non-Cytotoxic	1.17	1.06
20130909 Plate 1-2	TX008488	Benzo(b)fluoranthene	BZBFT	+	3-4 hours	27-28 hours	21.5	(µM)	2.62	0.4	%	CHO-K1	74.78	Non-Cytotoxic	1.54	1.41
20130909 Plate 1-2	TX008488	Benzo(b)fluoranthene	BZBFT	+	3-4 hours	27-28 hours	26.8	(µM)	1.71	0.37	%	CHO-K1	32.61	Cytotoxic	Cytotoxic	Cytotoxic
20130909 Plate 1-2	TX008488	Benzo(b)fluoranthene	BZBFT	+	3-4 hours	27-28 hours	33.6	(µM)	2.42	0.3	%	CHO-K1	27.05	Cytotoxic	Cytotoxic	Cytotoxic
20130909 Plate 1-2	TX008488	Benzo(b)fluoranthene	BZBFT	+	3-4 hours	27-28 hours	41.9	(µM)	2.97	0.56	%	CHO-K1	16.24	Cytotoxic	Cytotoxic	Cytotoxic
20130909 Plate 1-2	TX008488	Benzo(b)fluoranthene	BZBFT	+	3-4 hours	27-28 hours	52.4	(µM)	3.64	0.7	%	CHO-K1	17.03	Cytotoxic	Cytotoxic	Cytotoxic
20130909 Plate 1-2	TX008488	Benzo(b)fluoranthene	BZBFT	+	3-4 hours	27-28 hours	65.5	(µM)	4.76	0.72	%	CHO-K1	22.23	Cytotoxic	Cytotoxic	Cytotoxic
20130909 Plate 1-2	TX008488	Benzo(b)fluoranthene	BZBFT	+	3-4 hours	27-28 hours	81.9	(µM)	6.97	0.91	%	CHO-K1	12.89	Cytotoxic	Cytotoxic	Cytotoxic
20130909 Plate 1-2	TX008488	Benzo(b)fluoranthene	BZBFT	+	3-4 hours	27-28 hours	102	(µM)	8.89	0.95	%	CHO-K1	19.04	Cytotoxic	Cytotoxic	Cytotoxic
20130909 Plate 1-2	TX008488	Benzo(b)fluoranthene	BZBFT	+	3-4 hours	27-28 hours	128	(µM)	6.63	0.9	%	CHO-K1	16.38	Cytotoxic	Cytotoxic	Cytotoxic
20130909 Plate 1-2	TX008488	Benzo(b)fluoranthene	BZBFT	+	3-4 hours	27-28 hours	160	(µM)	6.43	0.69	%	CHO-K1	22.13	Cytotoxic	Cytotoxic	Cytotoxic
20130909 Plate 1-2	TX008488	Benzo(b)fluoranthene	BZBFT	+	3-4 hours	27-28 hours	200	(µM)	7.07	0.77	%	CHO-K1	28.92	Cytotoxic	Cytotoxic	Cytotoxic
20130909 Plate 1-2	TX010334	N-Ethylaniline	NEAL	–	24 hours	48 hours	0	(µM)	1.93	0.49	%	CHO-K1	100	Non-Cytotoxic	1	1
20130909 Plate 1-2	TX010334	N-Ethylaniline	NEAL	–	24 hours	48 hours	4.5	(µM)	1.5	0.5	%	CHO-K1	108.03	Non-Cytotoxic	0.78	1.01
20130909 Plate 1-2	TX010334	N-Ethylaniline	NEAL	–	24 hours	48 hours	5.63	(µM)	1.6	0.32	%	CHO-K1	111.25	Non-Cytotoxic	0.83	0.65
20130909 Plate 1-2	TX010334	N-Ethylaniline	NEAL	–	24 hours	48 hours	7.04	(µM)	1.36	0.32	%	CHO-K1	101.33	Non-Cytotoxic	0.7	0.65
20130909 Plate 1-2	TX010334	N-Ethylaniline	NEAL	–	24 hours	48 hours	8.8	(µM)	1.38	0.36	%	CHO-K1	112.68	Non-Cytotoxic	0.71	0.73
20130909 Plate 1-2	TX010334	N-Ethylaniline	NEAL	–	24 hours	48 hours	11	(µM)	1.26	0.42	%	CHO-K1	116.71	Non-Cytotoxic	0.65	0.85
20130909 Plate 1-2	TX010334	N-Ethylaniline	NEAL	–	24 hours	48 hours	13.7	(µM)	1.84	0.42	%	CHO-K1	105.84	Non-Cytotoxic	0.95	0.85
20130909 Plate 1-2	TX010334	N-Ethylaniline	NEAL	–	24 hours	48 hours	17.2	(µM)	1.72	0.3	%	CHO-K1	97.55	Non-Cytotoxic	0.89	0.61
20130909 Plate 1-2	TX010334	N-Ethylaniline	NEAL	–	24 hours	48 hours	21.5	(µM)	1.54	0.64	%	CHO-K1	91.73	Non-Cytotoxic	0.8	1.29
20130909 Plate 1-2	TX010334	N-Ethylaniline	NEAL	–	24 hours	48 hours	26.8	(µM)	1.14	0.66	%	CHO-K1	90.15	Non-Cytotoxic	0.59	1.34
20130909 Plate 1-2	TX010334	N-Ethylaniline	NEAL	–	24 hours	48 hours	33.6	(µM)	1.24	0.56	%	CHO-K1	88.32	Non-Cytotoxic	0.64	1.13
20130909 Plate 1-2	TX010334	N-Ethylaniline	NEAL	–	24 hours	48 hours	41.9	(µM)	2.3	0.76	%	CHO-K1	99.78	Non-Cytotoxic	1.19	1.54
20130909 Plate 1-2	TX010334	N-Ethylaniline	NEAL	–	24 hours	48 hours	52.4	(µM)	1.5	0.86	%	CHO-K1	95.06	Non-Cytotoxic	0.78	1.74
20130909 Plate 1-2	TX010334	N-Ethylaniline	NEAL	–	24 hours	48 hours	65.5	(µM)	2	0.78	%	CHO-K1	88.62	Non-Cytotoxic	1.04	1.58
20130909 Plate 1-2	TX010334	N-Ethylaniline	NEAL	–	24 hours	48 hours	81.9	(µM)	2.06	0.68	%	CHO-K1	80.19	Non-Cytotoxic	1.07	1.38
20130909 Plate 1-2	TX010334	N-Ethylaniline	NEAL	–	24 hours	48 hours	102	(µM)	2.8	0.76	%	CHO-K1	89.22	Non-Cytotoxic	1.45	1.54
20130909 Plate 1-2	TX010334	N-Ethylaniline	NEAL	–	24 hours	48 hours	128	(µM)	1.94	1.04	%	CHO-K1	84.33	Non-Cytotoxic	1	2.1
20130909 Plate 1-2	TX010334	N-Ethylaniline	NEAL	–	24 hours	48 hours	160	(µM)	3.7	1.04	%	CHO-K1	96.11	Non-Cytotoxic	1.92	2.1
20130909 Plate 1-2	TX010334	N-Ethylaniline	NEAL	–	24 hours	48 hours	200	(µM)	4.26	1.16	%	CHO-K1	103.74	Non-Cytotoxic	2.21	2.35
20130909 Plate 1-2	TX010334	N-Ethylaniline	NEAL	+	3-4 hours	27-28 hours	0	(µM)	1.7	0.28	%	CHO-K1	100	Non-Cytotoxic	1	1
20130909 Plate 1-2	TX010334	N-Ethylaniline	NEAL	+	3-4 hours	27-28 hours	4.5	(µM)	1.16	0.28	%	CHO-K1	94.04	Non-Cytotoxic	0.68	0.99
20130909 Plate 1-2	TX010334	N-Ethylaniline	NEAL	+	3-4 hours	27-28 hours	5.63	(µM)	0.68	0.26	%	CHO-K1	96.76	Non-Cytotoxic	0.4	0.92
20130909 Plate 1-2	TX010334	N-Ethylaniline	NEAL	+	3-4 hours	27-28 hours	7.04	(µM)	2.06	0.4	%	CHO-K1	103.77	Non-Cytotoxic	1.21	1.41
20130909 Plate 1-2	TX010334	N-Ethylaniline	NEAL	+	3-4 hours	27-28 hours	8.8	(µM)	1.5	0.24	%	CHO-K1	98.42	Non-Cytotoxic	0.88	0.85
20130909 Plate 1-2	TX010334	N-Ethylaniline	NEAL	+	3-4 hours	27-28 hours	11	(µM)	1.72	0.3	%	CHO-K1	91.68	Non-Cytotoxic	1.01	1.06
20130909 Plate 1-2	TX010334	N-Ethylaniline	NEAL	+	3-4 hours	27-28 hours	13.7	(µM)	1.86	0.28	%	CHO-K1	114.08	Non-Cytotoxic	1.09	0.99
20130909 Plate 1-2	TX010334	N-Ethylaniline	NEAL	+	3-4 hours	27-28 hours	17.2	(µM)	1.76	0.28	%	CHO-K1	92.96	Non-Cytotoxic	1.03	0.99
20130909 Plate 1-2	TX010334	N-Ethylaniline	NEAL	+	3-4 hours	27-28 hours	21.5	(µM)	2.26	0.34	%	CHO-K1	103.23	Non-Cytotoxic	1.33	1.2
20130909 Plate 1-2	TX010334	N-Ethylaniline	NEAL	+	3-4 hours	27-28 hours	26.8	(µM)	0.74	0.18	%	CHO-K1	74.78	Non-Cytotoxic	0.43	0.64
20130909 Plate 1-2	TX010334	N-Ethylaniline	NEAL	+	3-4 hours	27-28 hours	33.6	(µM)	0.9	0.06	%	CHO-K1	79.21	Non-Cytotoxic	0.53	0.21
20130909 Plate 1-2	TX010334	N-Ethylaniline	NEAL	+	3-4 hours	27-28 hours	41.9	(µM)	1.02	0.14	%	CHO-K1	85.08	Non-Cytotoxic	0.6	0.49
20130909 Plate 1-2	TX010334	N-Ethylaniline	NEAL	+	3-4 hours	27-28 hours	52.4	(µM)	1.3	0.2	%	CHO-K1	96.3	Non-Cytotoxic	0.76	0.71
20130909 Plate 1-2	TX010334	N-Ethylaniline	NEAL	+	3-4 hours	27-28 hours	65.5	(µM)	1.98	0.34	%	CHO-K1	79.84	Non-Cytotoxic	1.16	1.2
20130909 Plate 1-2	TX010334	N-Ethylaniline	NEAL	+	3-4 hours	27-28 hours	81.9	(µM)	1.72	0.12	%	CHO-K1	84.72	Non-Cytotoxic	1.01	0.42
20130909 Plate 1-2	TX010334	N-Ethylaniline	NEAL	+	3-4 hours	27-28 hours	102	(µM)	1.6	0.34	%	CHO-K1	92.53	Non-Cytotoxic	0.94	1.2
20130909 Plate 1-2	TX010334	N-Ethylaniline	NEAL	+	3-4 hours	27-28 hours	128	(µM)	1.74	0.2	%	CHO-K1	93.39	Non-Cytotoxic	1.02	0.71
20130909 Plate 1-2	TX010334	N-Ethylaniline	NEAL	+	3-4 hours	27-28 hours	160	(µM)	2.06	0.34	%	CHO-K1	81.29	Non-Cytotoxic	1.21	1.2
20130909 Plate 1-2	TX010334	N-Ethylaniline	NEAL	+	3-4 hours	27-28 hours	200	(µM)	2.6	0.22	%	CHO-K1	102.97	Non-Cytotoxic	1.53	0.78
20130909 Plate 1-2	TX008648	N,N'-Methylenebisacrylamide	NNMBA	–	24 hours	48 hours	0	(µM)	1.93	0.49	%	CHO-K1	100	Non-Cytotoxic	1	1
20130909 Plate 1-2	TX008648	N,N'-Methylenebisacrylamide	NNMBA	–	24 hours	48 hours	4.5	(µM)	1.34	0.62	%	CHO-K1	116.19	Non-Cytotoxic	0.69	1.25
20130909 Plate 1-2	TX008648	N,N'-Methylenebisacrylamide	NNMBA	–	24 hours	48 hours	5.63	(µM)	1.68	0.5	%	CHO-K1	94.72	Non-Cytotoxic	0.87	1.01
20130909 Plate 1-2	TX008648	N,N'-Methylenebisacrylamide	NNMBA	–	24 hours	48 hours	7.04	(µM)	1.94	0.5	%	CHO-K1	111.25	Non-Cytotoxic	1	1.01
20130909 Plate 1-2	TX008648	N,N'-Methylenebisacrylamide	NNMBA	–	24 hours	48 hours	8.8	(µM)	1.72	0.4	%	CHO-K1	88.92	Non-Cytotoxic	0.89	0.81
20130909 Plate 1-2	TX008648	N,N'-Methylenebisacrylamide	NNMBA	–	24 hours	48 hours	11	(µM)	2.12	0.32	%	CHO-K1	101.72	Non-Cytotoxic	1.1	0.65
20130909 Plate 1-2	TX008648	N,N'-Methylenebisacrylamide	NNMBA	–	24 hours	48 hours	13.7	(µM)	2.34	0.6	%	CHO-K1	102.92	Non-Cytotoxic	1.21	1.21
20130909 Plate 1-2	TX008648	N,N'-Methylenebisacrylamide	NNMBA	–	24 hours	48 hours	17.2	(µM)	2.56	0.26	%	CHO-K1	109.84	Non-Cytotoxic	1.33	0.53
20130909 Plate 1-2	TX008648	N,N'-Methylenebisacrylamide	NNMBA	–	24 hours	48 hours	21.5	(µM)	1.68	0.52	%	CHO-K1	110.77	Non-Cytotoxic	0.87	1.05
20130909 Plate 1-2	TX008648	N,N'-Methylenebisacrylamide	NNMBA	–	24 hours	48 hours	26.8	(µM)	2.26	0.7	%	CHO-K1	116.19	Non-Cytotoxic	1.17	1.42
20130909 Plate 1-2	TX008648	N,N'-Methylenebisacrylamide	NNMBA	–	24 hours	48 hours	33.6	(µM)	2.04	0.42	%	CHO-K1	117.76	Non-Cytotoxic	1.06	0.85
20130909 Plate 1-2	TX008648	N,N'-Methylenebisacrylamide	NNMBA	–	24 hours	48 hours	41.9	(µM)	2.56	0.66	%	CHO-K1	113.17	Non-Cytotoxic	1.33	1.34
20130909 Plate 1-2	TX008648	N,N'-Methylenebisacrylamide	NNMBA	–	24 hours	48 hours	52.4	(µM)	2	0.74	%	CHO-K1	95.06	Non-Cytotoxic	1.04	1.5
20130909 Plate 1-2	TX008648	N,N'-Methylenebisacrylamide	NNMBA	–	24 hours	48 hours	65.5	(µM)	3.54	0.84	%	CHO-K1	107.14	Non-Cytotoxic	1.83	1.7
20130909 Plate 1-2	TX008648	N,N'-Methylenebisacrylamide	NNMBA	–	24 hours	48 hours	81.9	(µM)	2.2	0.64	%	CHO-K1	108.48	Non-Cytotoxic	1.14	1.29
20130909 Plate 1-2	TX008648	N,N'-Methylenebisacrylamide	NNMBA	–	24 hours	48 hours	102	(µM)	3.66	1.02	%	CHO-K1	98.65	Non-Cytotoxic	1.89	2.06
20130909 Plate 1-2	TX008648	N,N'-Methylenebisacrylamide	NNMBA	–	24 hours	48 hours	128	(µM)	4.1	0.86	%	CHO-K1	130.71	Non-Cytotoxic	2.12	1.74
20130909 Plate 1-2	TX008648	N,N'-Methylenebisacrylamide	NNMBA	–	24 hours	48 hours	160	(µM)	4.82	0.8	%	CHO-K1	103.33	Non-Cytotoxic	2.5	1.62
20130909 Plate 1-2	TX008648	N,N'-Methylenebisacrylamide	NNMBA	–	24 hours	48 hours	200	(µM)	5.92	1.28	%	CHO-K1	86.57	Non-Cytotoxic	3.07	2.59
20130909 Plate 1-2	TX008648	N,N'-Methylenebisacrylamide	NNMBA	+	3-4 hours	27-28 hours	0	(µM)	1.7	0.28	%	CHO-K1	100	Non-Cytotoxic	1	1
20130909 Plate 1-2	TX008648	N,N'-Methylenebisacrylamide	NNMBA	+	3-4 hours	27-28 hours	4.5	(µM)	1.28	0.38	%	CHO-K1	106.24	Non-Cytotoxic	0.75	1.34
20130909 Plate 1-2	TX008648	N,N'-Methylenebisacrylamide	NNMBA	+	3-4 hours	27-28 hours	5.63	(µM)	1.6	0.32	%	CHO-K1	114.41	Non-Cytotoxic	0.94	1.13
20130909 Plate 1-2	TX008648	N,N'-Methylenebisacrylamide	NNMBA	+	3-4 hours	27-28 hours	7.04	(µM)	1.28	0.32	%	CHO-K1	109.12	Non-Cytotoxic	0.75	1.13
20130909 Plate 1-2	TX008648	N,N'-Methylenebisacrylamide	NNMBA	+	3-4 hours	27-28 hours	8.8	(µM)	1.42	0.14	%	CHO-K1	95.61	Non-Cytotoxic	0.83	0.49
20130909 Plate 1-2	TX008648	N,N'-Methylenebisacrylamide	NNMBA	+	3-4 hours	27-28 hours	11	(µM)	1.46	0.32	%	CHO-K1	79.84	Non-Cytotoxic	0.86	1.13
20130909 Plate 1-2	TX008648	N,N'-Methylenebisacrylamide	NNMBA	+	3-4 hours	27-28 hours	13.7	(µM)	1.62	0.24	%	CHO-K1	112.48	Non-Cytotoxic	0.95	0.85
20130909 Plate 1-2	TX008648	N,N'-Methylenebisacrylamide	NNMBA	+	3-4 hours	27-28 hours	17.2	(µM)	1.54	0.24	%	CHO-K1	99.65	Non-Cytotoxic	0.9	0.85
20130909 Plate 1-2	TX008648	N,N'-Methylenebisacrylamide	NNMBA	+	3-4 hours	27-28 hours	21.5	(µM)	1.36	0.18	%	CHO-K1	106.52	Non-Cytotoxic	0.8	0.64
20130909 Plate 1-2	TX008648	N,N'-Methylenebisacrylamide	NNMBA	+	3-4 hours	27-28 hours	26.8	(µM)	0.92	0.18	%	CHO-K1	82.29	Non-Cytotoxic	0.54	0.64
20130909 Plate 1-2	TX008648	N,N'-Methylenebisacrylamide	NNMBA	+	3-4 hours	27-28 hours	33.6	(µM)	1.18	0.24	%	CHO-K1	84.9	Non-Cytotoxic	0.69	0.85
20130909 Plate 1-2	TX008648	N,N'-Methylenebisacrylamide	NNMBA	+	3-4 hours	27-28 hours	41.9	(µM)	1	0.26	%	CHO-K1	90.65	Non-Cytotoxic	0.59	0.92
20130909 Plate 1-2	TX008648	N,N'-Methylenebisacrylamide	NNMBA	+	3-4 hours	27-28 hours	52.4	(µM)	1.28	0.24	%	CHO-K1	88.84	Non-Cytotoxic	0.75	0.85
20130909 Plate 1-2	TX008648	N,N'-Methylenebisacrylamide	NNMBA	+	3-4 hours	27-28 hours	65.5	(µM)	0.9	0.3	%	CHO-K1	81.45	Non-Cytotoxic	0.53	1.06
20130909 Plate 1-2	TX008648	N,N'-Methylenebisacrylamide	NNMBA	+	3-4 hours	27-28 hours	81.9	(µM)	1.28	0.22	%	CHO-K1	74.78	Non-Cytotoxic	0.75	0.78
20130909 Plate 1-2	TX008648	N,N'-Methylenebisacrylamide	NNMBA	+	3-4 hours	27-28 hours	102	(µM)	1.36	0.14	%	CHO-K1	70.7	Non-Cytotoxic	0.8	0.49
20130909 Plate 1-2	TX008648	N,N'-Methylenebisacrylamide	NNMBA	+	3-4 hours	27-28 hours	128	(µM)	1.4	0.24	%	CHO-K1	83.84	Non-Cytotoxic	0.82	0.85
20130909 Plate 1-2	TX008648	N,N'-Methylenebisacrylamide	NNMBA	+	3-4 hours	27-28 hours	160	(µM)	1.1	0.16	%	CHO-K1	77.82	Non-Cytotoxic	0.65	0.57
20130909 Plate 1-2	TX008648	N,N'-Methylenebisacrylamide	NNMBA	+	3-4 hours	27-28 hours	200	(µM)	1.4	0.26	%	CHO-K1	85.81	Non-Cytotoxic	0.82	0.92
20130909 Plate 2	TX011620	beta-Hexachlorocyclohexane	BHCLH	–	24 hours	48 hours	0	(µM)	1.71	0.43	%	CHO-K1	100	Non-Cytotoxic	1	1
20130909 Plate 2	TX011620	beta-Hexachlorocyclohexane	BHCLH	–	24 hours	48 hours	4.5	(µM)	1.82	0.42	%	CHO-K1	134.72	Non-Cytotoxic	1.07	0.98
20130909 Plate 2	TX011620	beta-Hexachlorocyclohexane	BHCLH	–	24 hours	48 hours	5.63	(µM)	3.68	0.66	%	CHO-K1	109.82	Non-Cytotoxic	2.16	1.54
20130909 Plate 2	TX011620	beta-Hexachlorocyclohexane	BHCLH	–	24 hours	48 hours	7.04	(µM)	2.9	0.7	%	CHO-K1	115.86	Non-Cytotoxic	1.7	1.63
20130909 Plate 2	TX011620	beta-Hexachlorocyclohexane	BHCLH	–	24 hours	48 hours	8.8	(µM)	2.36	0.44	%	CHO-K1	108.28	Non-Cytotoxic	1.38	1.03
20130909 Plate 2	TX011620	beta-Hexachlorocyclohexane	BHCLH	–	24 hours	48 hours	11	(µM)	2.26	0.64	%	CHO-K1	130.18	Non-Cytotoxic	1.32	1.49
20130909 Plate 2	TX011620	beta-Hexachlorocyclohexane	BHCLH	–	24 hours	48 hours	13.7	(µM)	2.46	0.8	%	CHO-K1	104.38	Non-Cytotoxic	1.44	1.87
20130909 Plate 2	TX011620	beta-Hexachlorocyclohexane	BHCLH	–	24 hours	48 hours	17.2	(µM)	2.76	0.44	%	CHO-K1	102.98	Non-Cytotoxic	1.62	1.03
20130909 Plate 2	TX011620	beta-Hexachlorocyclohexane	BHCLH	–	24 hours	48 hours	21.5	(µM)	2.26	0.7	%	CHO-K1	100.75	Non-Cytotoxic	1.32	1.63
20130909 Plate 2	TX011620	beta-Hexachlorocyclohexane	BHCLH	–	24 hours	48 hours	26.8	(µM)	0.94	0.92	%	CHO-K1	159.8	Non-Cytotoxic	0.55	2.15
20130909 Plate 2	TX011620	beta-Hexachlorocyclohexane	BHCLH	–	24 hours	48 hours	33.6	(µM)	1.56	0.76	%	CHO-K1	134.72	Non-Cytotoxic	0.91	1.77
20130909 Plate 2	TX011620	beta-Hexachlorocyclohexane	BHCLH	–	24 hours	48 hours	41.9	(µM)	1.52	0.54	%	CHO-K1	128.02	Non-Cytotoxic	0.89	1.26
20130909 Plate 2	TX011620	beta-Hexachlorocyclohexane	BHCLH	–	24 hours	48 hours	52.4	(µM)	1.68	0.46	%	CHO-K1	123.91	Non-Cytotoxic	0.98	1.07
20130909 Plate 2	TX011620	beta-Hexachlorocyclohexane	BHCLH	–	24 hours	48 hours	65.5	(µM)	1.84	1.12	%	CHO-K1	98.6	Non-Cytotoxic	1.08	2.61
20130909 Plate 2	TX011620	beta-Hexachlorocyclohexane	BHCLH	–	24 hours	48 hours	81.9	(µM)	2.18	1.16	%	CHO-K1	130.18	Non-Cytotoxic	1.28	2.71
20130909 Plate 2	TX011620	beta-Hexachlorocyclohexane	BHCLH	–	24 hours	48 hours	102	(µM)	1.76	0.8	%	CHO-K1	100.75	Non-Cytotoxic	1.03	1.87
20130909 Plate 2	TX011620	beta-Hexachlorocyclohexane	BHCLH	–	24 hours	48 hours	128	(µM)	1.96	0.9	%	CHO-K1	124.58	Non-Cytotoxic	1.15	2.1
20130909 Plate 2	TX011620	beta-Hexachlorocyclohexane	BHCLH	–	24 hours	48 hours	160	(µM)	2.64	0.94	%	CHO-K1	97.36	Non-Cytotoxic	1.55	2.19
20130909 Plate 2	TX011620	beta-Hexachlorocyclohexane	BHCLH	–	24 hours	48 hours	200	(µM)	1.8	1.26	%	CHO-K1	94.58	Non-Cytotoxic	1.06	2.94
20130909 Plate 2	TX011620	beta-Hexachlorocyclohexane	BHCLH	+	3-4 hours	27-28 hours	0	(µM)	1.47	0.21	%	CHO-K1	100	Non-Cytotoxic	1	1
20130909 Plate 2	TX011620	beta-Hexachlorocyclohexane	BHCLH	+	3-4 hours	27-28 hours	4.5	(µM)	1.52	0.22	%	CHO-K1	151.58	Non-Cytotoxic	1.04	1.07
20130909 Plate 2	TX011620	beta-Hexachlorocyclohexane	BHCLH	+	3-4 hours	27-28 hours	5.63	(µM)	1.08	0.2	%	CHO-K1	138.15	Non-Cytotoxic	0.74	0.97
20130909 Plate 2	TX011620	beta-Hexachlorocyclohexane	BHCLH	+	3-4 hours	27-28 hours	7.04	(µM)	1.12	0.28	%	CHO-K1	118.46	Non-Cytotoxic	0.76	1.36
20130909 Plate 2	TX011620	beta-Hexachlorocyclohexane	BHCLH	+	3-4 hours	27-28 hours	8.8	(µM)	1.4	0.26	%	CHO-K1	139.7	Non-Cytotoxic	0.96	1.26
20130909 Plate 2	TX011620	beta-Hexachlorocyclohexane	BHCLH	+	3-4 hours	27-28 hours	11	(µM)	1.38	0.18	%	CHO-K1	158.32	Non-Cytotoxic	0.94	0.88
20130909 Plate 2	TX011620	beta-Hexachlorocyclohexane	BHCLH	+	3-4 hours	27-28 hours	13.7	(µM)	1.58	0.26	%	CHO-K1	148.87	Non-Cytotoxic	1.08	1.26
20130909 Plate 2	TX011620	beta-Hexachlorocyclohexane	BHCLH	+	3-4 hours	27-28 hours	17.2	(µM)	2.04	0.16	%	CHO-K1	149.32	Non-Cytotoxic	1.39	0.78
20130909 Plate 2	TX011620	beta-Hexachlorocyclohexane	BHCLH	+	3-4 hours	27-28 hours	21.5	(µM)	1.1	0.16	%	CHO-K1	130.21	Non-Cytotoxic	0.75	0.78
20130909 Plate 2	TX011620	beta-Hexachlorocyclohexane	BHCLH	+	3-4 hours	27-28 hours	26.8	(µM)	1.34	0.3	%	CHO-K1	229.82	Non-Cytotoxic	0.91	1.46
20130909 Plate 2	TX011620	beta-Hexachlorocyclohexane	BHCLH	+	3-4 hours	27-28 hours	33.6	(µM)	1.34	0.24	%	CHO-K1	158.83	Non-Cytotoxic	0.91	1.17
20130909 Plate 2	TX011620	beta-Hexachlorocyclohexane	BHCLH	+	3-4 hours	27-28 hours	41.9	(µM)	1.86	0.16	%	CHO-K1	156.34	Non-Cytotoxic	1.27	0.78
20130909 Plate 2	TX011620	beta-Hexachlorocyclohexane	BHCLH	+	3-4 hours	27-28 hours	52.4	(µM)	1.26	0.22	%	CHO-K1	133.35	Non-Cytotoxic	0.86	1.07
20130909 Plate 2	TX011620	beta-Hexachlorocyclohexane	BHCLH	+	3-4 hours	27-28 hours	65.5	(µM)	1.82	0.22	%	CHO-K1	123.75	Non-Cytotoxic	1.24	1.07
20130909 Plate 2	TX011620	beta-Hexachlorocyclohexane	BHCLH	+	3-4 hours	27-28 hours	81.9	(µM)	1.66	0.38	%	CHO-K1	143.72	Non-Cytotoxic	1.13	1.85
20130909 Plate 2	TX011620	beta-Hexachlorocyclohexane	BHCLH	+	3-4 hours	27-28 hours	102	(µM)	1.74	0.3	%	CHO-K1	158.32	Non-Cytotoxic	1.19	1.46
20130909 Plate 2	TX011620	beta-Hexachlorocyclohexane	BHCLH	+	3-4 hours	27-28 hours	128	(µM)	1.78	0.26	%	CHO-K1	136.63	Non-Cytotoxic	1.21	1.26
20130909 Plate 2	TX011620	beta-Hexachlorocyclohexane	BHCLH	+	3-4 hours	27-28 hours	160	(µM)	1.62	0.32	%	CHO-K1	135.89	Non-Cytotoxic	1.11	1.56
20130909 Plate 2	TX011620	beta-Hexachlorocyclohexane	BHCLH	+	3-4 hours	27-28 hours	200	(µM)	1.28	0.28	%	CHO-K1	117.07	Non-Cytotoxic	0.87	1.36
20130909 Plate 2	TX005215	Benzidine	BZDN	–	24 hours	48 hours	0	(µM)	1.71	0.43	%	CHO-K1	100	Non-Cytotoxic	1	1
20130909 Plate 2	TX005215	Benzidine	BZDN	–	24 hours	48 hours	4.5	(µM)	1.46	0.42	%	CHO-K1	115.28	Non-Cytotoxic	0.86	0.98
20130909 Plate 2	TX005215	Benzidine	BZDN	–	24 hours	48 hours	5.63	(µM)	1.24	0.66	%	CHO-K1	114.71	Non-Cytotoxic	0.73	1.54
20130909 Plate 2	TX005215	Benzidine	BZDN	–	24 hours	48 hours	7.04	(µM)	1.78	0.6	%	CHO-K1	100.31	Non-Cytotoxic	1.04	1.4
20130909 Plate 2	TX005215	Benzidine	BZDN	–	24 hours	48 hours	8.8	(µM)	1.62	0.64	%	CHO-K1	88.78	Non-Cytotoxic	0.95	1.49
20130909 Plate 2	TX005215	Benzidine	BZDN	–	24 hours	48 hours	11	(µM)	1.5	0.62	%	CHO-K1	91.23	Non-Cytotoxic	0.88	1.45
20130909 Plate 2	TX005215	Benzidine	BZDN	–	24 hours	48 hours	13.7	(µM)	2.02	0.96	%	CHO-K1	94.96	Non-Cytotoxic	1.18	2.24
20130909 Plate 2	TX005215	Benzidine	BZDN	–	24 hours	48 hours	17.2	(µM)	1.84	0.78	%	CHO-K1	88.44	Non-Cytotoxic	1.08	1.82
20130909 Plate 2	TX005215	Benzidine	BZDN	–	24 hours	48 hours	21.5	(µM)	2.28	0.94	%	CHO-K1	85.82	Non-Cytotoxic	1.34	2.19
20130909 Plate 2	TX005215	Benzidine	BZDN	–	24 hours	48 hours	26.8	(µM)	2.14	1	%	CHO-K1	83.95	Non-Cytotoxic	1.25	2.33
20130909 Plate 2	TX005215	Benzidine	BZDN	–	24 hours	48 hours	33.6	(µM)	2.62	1.26	%	CHO-K1	86.14	Non-Cytotoxic	1.54	2.94
20130909 Plate 2	TX005215	Benzidine	BZDN	–	24 hours	48 hours	41.9	(µM)	2.46	1.62	%	CHO-K1	79.63	Non-Cytotoxic	1.44	3.78
20130909 Plate 2	TX005215	Benzidine	BZDN	–	24 hours	48 hours	52.4	(µM)	3.3	2.4	%	CHO-K1	82.76	Non-Cytotoxic	1.93	5.6
20130909 Plate 2	TX005215	Benzidine	BZDN	–	24 hours	48 hours	65.5	(µM)	2.74	2.98	%	CHO-K1	64.54	Non-Cytotoxic	1.61	6.95
20130909 Plate 2	TX005215	Benzidine	BZDN	–	24 hours	48 hours	81.9	(µM)	3.4	2.56	%	CHO-K1	63.31	Non-Cytotoxic	1.99	5.97
20130909 Plate 2	TX005215	Benzidine	BZDN	–	24 hours	48 hours	102	(µM)	3.37	2.91	%	CHO-K1	50.09	Non-Cytotoxic	1.97	6.79
20130909 Plate 2	TX005215	Benzidine	BZDN	–	24 hours	48 hours	128	(µM)	3.58	3.46	%	CHO-K1	51.02	Non-Cytotoxic	2.1	8.08
20130909 Plate 2	TX005215	Benzidine	BZDN	–	24 hours	48 hours	160	(µM)	2.97	1.94	%	CHO-K1	50.11	Non-Cytotoxic	1.74	4.53
20130909 Plate 2	TX005215	Benzidine	BZDN	–	24 hours	48 hours	200	(µM)	2.5	1.2	%	CHO-K1	52.78	Non-Cytotoxic	1.47	2.8
20130909 Plate 2	TX005215	Benzidine	BZDN	+	3-4 hours	27-28 hours	0	(µM)	1.47	0.21	%	CHO-K1	100	Non-Cytotoxic	1	1
20130909 Plate 2	TX005215	Benzidine	BZDN	+	3-4 hours	27-28 hours	4.5	(µM)	1.46	0.14	%	CHO-K1	139.7	Non-Cytotoxic	1	0.68
20130909 Plate 2	TX005215	Benzidine	BZDN	+	3-4 hours	27-28 hours	5.63	(µM)	1.32	0.18	%	CHO-K1	151.13	Non-Cytotoxic	0.9	0.88
20130909 Plate 2	TX005215	Benzidine	BZDN	+	3-4 hours	27-28 hours	7.04	(µM)	1.24	0.2	%	CHO-K1	133.7	Non-Cytotoxic	0.85	0.97
20130909 Plate 2	TX005215	Benzidine	BZDN	+	3-4 hours	27-28 hours	8.8	(µM)	1.42	0.36	%	CHO-K1	152.05	Non-Cytotoxic	0.97	1.75
20130909 Plate 2	TX005215	Benzidine	BZDN	+	3-4 hours	27-28 hours	11	(µM)	1.48	0.26	%	CHO-K1	167.92	Non-Cytotoxic	1.01	1.26
20130909 Plate 2	TX005215	Benzidine	BZDN	+	3-4 hours	27-28 hours	13.7	(µM)	1.48	0.14	%	CHO-K1	129.2	Non-Cytotoxic	1.01	0.68
20130909 Plate 2	TX005215	Benzidine	BZDN	+	3-4 hours	27-28 hours	17.2	(µM)	1.6	0.14	%	CHO-K1	136.63	Non-Cytotoxic	1.09	0.68
20130909 Plate 2	TX005215	Benzidine	BZDN	+	3-4 hours	27-28 hours	21.5	(µM)	1.6	0.26	%	CHO-K1	141.28	Non-Cytotoxic	1.09	1.26
20130909 Plate 2	TX005215	Benzidine	BZDN	+	3-4 hours	27-28 hours	26.8	(µM)	1.9	0.22	%	CHO-K1	242.09	Non-Cytotoxic	1.3	1.07
20130909 Plate 2	TX005215	Benzidine	BZDN	+	3-4 hours	27-28 hours	33.6	(µM)	1.44	0.3	%	CHO-K1	145.82	Non-Cytotoxic	0.98	1.46
20130909 Plate 2	TX005215	Benzidine	BZDN	+	3-4 hours	27-28 hours	41.9	(µM)	0.96	0.32	%	CHO-K1	117.62	Non-Cytotoxic	0.65	1.56
20130909 Plate 2	TX005215	Benzidine	BZDN	+	3-4 hours	27-28 hours	52.4	(µM)	1.1	0.22	%	CHO-K1	124.68	Non-Cytotoxic	0.75	1.07
20130909 Plate 2	TX005215	Benzidine	BZDN	+	3-4 hours	27-28 hours	65.5	(µM)	1.06	0.24	%	CHO-K1	103.9	Non-Cytotoxic	0.72	1.17
[truncated: 9,517 more rows]
