# Supplementary material for: Comprehensive interpretation of in vitro micronucleus test results for 292 chemicals: from hazard identification to risk assessment application
Source: Arch Toxicol. 2022 Apr 21;96(7):2067–85. doi: 10.1007/s00204-022-03286-2 (PMC9151546; doi:10.1007/s00204-022-03286-2)
Supplement: Supplementary file 3 — Supplementary file3 Supplemental File 3. Detailed assessment results for MN and Hypodiploidy based on decision tree (clastogen and aneugen) and Bryce et al. 2011 (aneugen). (XLSX 591 KB) [file 204_2022_3286_MOESM3_ESM.xlsx]

## Sheet: 20200430_MN_Hypodiploidy_Assess
Plate	Batch	CASN	Compound_ID	Abbreviation	Compound	S9	BMAD_MN	Model	AC50	Highest_Dose	MN_BMD30	Hypodiploidy_BMD60	Toxcast_Cytotox_Lower_Bound	Jonckheere_Trend_Pvalue	MN_Assessment	MN_Assessment_Optional	Hypodiploidy_Assessment	Hypodiploidy_Assessment_Optional	Hypodiploidy_Assessment_Bryce	GreenScreen	p53	CellCiphr	Ames	Witt_Hit_Call_p53	Witt_Chromosome_Aberration	Witt_In_Vivo_MN_Test
20131015 Plate 6	20131015	136-77-6	TX002429	4HRC	4-Hexylresorcinol	-	-2.49076	gnls	11.7917	21.5	2.6	1e-06	9.04808	0.708881	Negative	Negative	Positive	Positive	Positive	NA	NA	NA	NA	NA	NA	NA
20130918 Plate 1a	20130918	137-30-4	TX007272	ZRM	Ziram	-	-0.905802	hill	34.3024	3.57	NA	2.4e-06	1.58258	0.509775	Negative	Negative	Positive	Negative	Negative	NA	NA	NA	NA	NA	NA	NA
20131015 Plate 2	20131015	548-62-9	TX009687	GNTV	Gentian Violet	-	-2.26837	gnls	0.0167449	0.644	NA	0.11	1.76394	0.518253	Negative	Negative	Negative	Negative	Negative	NA	NA	NA	NA	NA	NA	NA
20131015 Plate 2	20131015	548-62-9	TX009687	GNTV	Gentian Violet	+	-2.26837	hill	3.34877	1.57	0.91	0.23	1.76394	7.12244e-06	Positive	Positive	Positive	Positive	Negative	NA	NA	NA	NA	NA	NA	NA
20130829 Plate 3	20130829	1897-45-6	TX103698	CLTL	Chlorothalonil	-	-1.6163	hill	2.03251	1.08	0.2	0.26	NA	0.00550595	Negative	Negative	Negative	Negative	Negative	-	+	+	-	NA	NA	NA
20130930 Plate 6	20130930	99-55-8	TX003375	2M5NA	2-Methyl-5-nitroaniline	-	-1.9058	hill	3.26488	200	150	0.41	244.039	0.240311	Negative	Negative	Negative	Negative	Negative	NA	NA	NA	NA	NA	NA	NA
20131024 Plate 2	20131024	1897-45-6	TX003698	CLTL	Chlorothalonil	+	-2.7538	hill	1.23482	1.26	0.6	0.71	0.419733	0.000765084	Positive	Positive	Positive	Positive	Negative	-	+	+	-	NA	NA	NA
20131015 Plate 3	20131015	1401-55-4	TX002496	TNA	Tannic acid	-	-2.49076	hill	0.0233336	4.88	0.016	0.84	2.01745	0.175143	Negative	Negative	Positive	Negative	Negative	NA	NA	NA	NA	NA	NA	NA
20131015 Plate 3	20131015	1401-55-4	TX002496	TNA	Tannic acid	+	-2.49076	hill	1.2287	6.1	0.9	1.3	2.01745	0.00801496	Positive	Positive	Positive	Positive	Negative	NA	NA	NA	NA	NA	NA	NA
20130905 Plate 3	20130905	17804-35-2	TX101588	BNML	Benomyl	-	-1.7538	gnls	10.8986	17.2	2.5	1.3	NA	0.329674	Negative	Negative	Positive	Positive	Positive	+ +	+	+	I	NA	NA	NA
20130905 Plate 2	20130905	101-20-2	TX006849	TCCB	Triclocarban	-	-2.07573	gnls	23.4894	200	37	1.6	0.446384	0.0280271	Negative	Negative	Positive	Negative	Negative	NA	NA	NA	NA	NA	NA	NA
20130911 Plate 4	20130911	10605-21-7	TX006796	CBZD	Carbendazim	-	-1.7538	gnls	8.34189	21.5	2.3	1.9	1.84891	0.903197	Negative	Negative	Positive	Positive	Positive	NA	NA	NA	NA	NA	NA	NA
20130918 Plate 1a	20130918	72-20-8	TX010388	EDRN	Endrin	-	-0.905802	hill	38.2337	200	32	2.3	1.68249	0.0230466	Inconclusive	Inconclusive	Positive	Positive	Negative	NA	NA	NA	NA	NA	NA	NA
20130930 Plate 1	20130930	57-63-6	TX005798	17AEED	17alpha-Ethinylestradiol	-	-1.37529	gnls	22.0702	21.5	2.3	3	1.70109	1	Negative	Negative	Positive	Positive	Positive	NA	NA	NA	NA	NA	NA	NA
20130930 Plate 5	20130930	101-54-2	TX001760	NP14BZDA	N-Phenyl-1,4-benzenediamine	-	-2.49076	hill	1382.93	65.5	NA	3.2	1.59633	0.969785	Negative	Negative	Positive	Positive	Negative	NA	NA	NA	NA	NA	NA	NA
20131015 Plate 6	20131015	602-01-7	TX008321	23DNT	2,3-Dinitrotoluene	+	-2.49076	hill	4.21857	11.4	2	4.3	4.34496	0.000205616	Positive	Negative	Positive	Positive	Negative	NA	NA	NA	NA	NA	NA	NA
20130925 Plate 1	20130925	56-53-1	TX008337	DESBT	Diethylstilbestrol	-	-1.16884	hill	26.8307	17.2	6.7	4.8	5.33142	0.0573641	Negative	Negative	Positive	Positive	Positive	NA	NA	NA	NA	NA	NA	NA
20131015 Plate 3	20131015	53-16-7	TX010322	ETRN	Estrone	-	-2.49076	hill	17.2634	200	2.3	5.3	4.65793	2.96712e-05	Positive	Positive	Positive	Positive	Negative	NA	NA	NA	NA	NA	NA	NA
20130918 Plate 1a	20130918	2835-95-2	TX007278	5A2MPL	5-Amino-2-methylphenol	-	-0.905802	hill	702.296	162	NA	5.3	2.78964	0.0100042	Negative	Negative	Positive	Positive	Negative	NA	NA	NA	NA	NA	NA	NA
20130916 Plate 2a	20130916	335-67-1	TX009159	PFOA	PFOA	-	-1.7538	hill	3.22179	200	NA	6.7	244.039	0.595912	Negative	Negative	Positive	Negative	Negative	-	-	-		NA	NA	NA
20130918 Plate 1a	20130918	137-30-4	TX007272	ZRM	Ziram	+	-0.905802	gnls	39.3559	10.9	6.4	7.2	1.58258	0.00945536	Positive	Positive	Negative	Negative	Negative	NA	NA	NA	NA	NA	NA	NA
20131007 Plate 5	20131007	112529-15-4	TX009773	PGHCL	Pioglitazone hydrochloride	-	-2.07573	hill	4.16798	200	2.2	7.6	28.7599	0.00112405	Positive	Negative	Positive	Positive	Negative	NA	NA	NA	NA	NA	NA	NA
20130925 Plate 2	20130925	20325-40-0	TX009196	33DMXBZDDHC	3,3'-Dimethoxybenzidine dihydrochloride	-	-0.753799	hill	189.81	41.9	28	7.6	5.66515	2.21238e-05	Negative	Negative	Positive	Positive	Negative	NA	NA	NA	NA	NA	NA	NA
20130829 Plate 1	20130829	532-27-4	TX002089	2CAP	2-Chloroacetophenone	-	-2.07573	hill	101.949	21.5	11	7.8	2.26232	0.0763165	Negative	Negative	Negative	Negative	Positive	NA	NA	NA	NA	NA	NA	NA
20130905 Plate 4	20130905	556-52-5	TX008764	GLDL	Glycidol	-	-3.07573	hill	11.6848	200	99	8.5	244.039	0.00638754	Positive	Positive	Negative	Negative	Negative	NA	NA	NA	NA	inactive	positive	positive
20130923 Plate 1	20130923	87-86-5	TX001735	PCLP	Pentachlorophenol	-	-0.905802	hill	1.45258	102	2.4	9	2.52071	0.324712	Negative	Negative	Positive	Positive	Negative	NA	NA	NA	NA	NA	NA	NA
20130923 Plate 6	20130923	4291-63-8	TX010040	CDBN	Cladribine	+	-1.6163	gnls	21.4043	200	5.3	9	0.0493236	0.600931	Negative	Negative	Negative	Negative	Negative	NA	NA	NA	NA	NA	NA	NA
20130829 Plate 3	20130829	1897-45-6	TX103698	CLTL	Chlorothalonil	+	-1.6163	hill	45.9421	12.6	7.9	9	NA	0.0791092	Negative	Negative	Negative	Negative	Negative	-	+	+	-	NA	NA	NA
20130930 Plate 4	20130930	148-79-8	TX003697	TBDZ	Thiabendazole	-	-2.7538	hill	519.303	200	56	9.1	244.039	3.86251e-07	Positive	Positive	Positive	Positive	Negative	-	-	-	+	NA	NA	NA
20130916 Plate 3a	20130916	91-64-5	TX002233	CMN	Coumarin	-	-1.9058	hill	11.0366	200	5.6	9.7	244.039	0.0573641	Negative	Negative	Positive	Positive	Negative	NA	NA	NA	NA	NA	NA	NA
20130930 Plate 3	20130930	133-90-4	TX009855	CLAB	Chloramben	+	-1.7538	hill	3.23348	200	NA	9.7	244.039	0.225479	Inconclusive	Inconclusive	Positive	Positive	Negative	NA	NA	NA	NA	NA	NA	NA
20131017 Plate 4	20131017	95-95-4	TX005197	245TCP	2,4,5-Trichlorophenol	+	-2.49076	hill	33.3987	200	6.5	9.9	5.07426	0.001464	Positive	Positive	Negative	Negative	Negative	NA	NA	NA	NA	NA	NA	NA
20130909 Plate 3	20130909	50-28-2	TX008476	17BED	17beta-Estradiol	-	-2.49076	hill	60.3954	52.4	8.1	9.9	2.49754	5.74339e-08	Positive	Positive	Positive	Positive	Positive	NA	NA	NA	NA	NA	NA	NA
20130916 Plate 1b	20130916	446-72-0	TX009779	GNST	Genistein	+	-1.49076	gnls	38.8047	21.5	8.8	9.9	3.85545	0.131056	Negative	Negative	Negative	Negative	Negative	NA	NA	NA	NA	NA	NA	NA
20131015 Plate 8	20131015	154-42-7	TX006867	6TGN	6-Thioguanine	-	-3.07573	hill	13.7443	102	4.1	11	1.19142	2.21238e-05	Positive	Positive	Negative	Negative	Negative	NA	NA	NA	NA	NA	NA	NA
20130930 Plate 2	20130930	19774-82-4	TX004572	AODHC	Amiodarone hydrochloride	+	-1.37529	hill	180.509	49.5	16	11	4.41827	1.25717e-07	Positive	Positive	Positive	Positive	Positive	NA	NA	NA	NA	NA	NA	NA
20130930 Plate 4	20130930	842-07-9	TX008660	CISY14	C.I. Solvent Yellow 14	-	-2.7538	hill	31.2389	33.6	23	11	3.18442	0.000276626	Positive	Positive	Positive	Positive	Negative	NA	NA	NA	NA	NA	NA	NA
20130906 Plate 1	20130906	106-46-7	TX001686	14DCBZ	1,4-Dichlorobenzene	-	-1.55216	hill	678.582	200	95	11	244.039	0.0882884	Inconclusive	Inconclusive	Negative	Negative	Negative	NA	NA	NA	NA	NA	NA	NA
20130829 Plate 3	20130829	111-44-4	TX007708	B2CLE	Bis(2-chloroethyl) ether	-	-1.6163	gnls	8.01665	202	NA	11	244.039	0.272007	Negative	Negative	Negative	Negative	Negative	NA	NA	NA	NA	NA	NA	NA
20131015 Plate 7	20131015	123-31-9	TX001382	HDQN	Hydroquinone	-	-2.07573	cnst	NA	41.9	15	12	4.38781	0.11164	Negative	Negative	Negative	Negative	Negative	NA	NA	NA	NA	NA	NA	NA
20130918 Plate 1a	20130918	123-92-2	TX003383	3MBA	3-Methylbutyl acetate	-	-0.905802	hill	1356.9	200	77	13	244.039	0.00715984	Inconclusive	Inconclusive	Positive	Positive	Negative	NA	NA	NA	NA	NA	NA	NA
20130909 Plate 2	20130909	2783-94-0	TX005272	FDCY6	FD&C Yellow 6	-	-0.905802	hill	9.00861	200	NA	13	244.039	0.649446	Inconclusive	Inconclusive	Positive	Positive	Negative	NA	NA	NA	NA	NA	NA	NA
20130925 Plate 3	20130925	1260-17-9	TX008556	CMA	Carminic acid	-	-1.16884	hill	3.22175	200	NA	13	244.039	0.197801	Negative	Negative	Positive	Positive	Negative	NA	NA	NA	NA	NA	NA	NA
20131007 Plate 2	20131007	97322-87-7	TX006205	TGTZ	Troglitazone	-	-1.49076	hill	4.15223	160	16	14	6.34585	0.150051	Negative	Negative	Positive	Positive	Negative	NA	NA	NA	NA	NA	NA	NA
20131017 Plate 3	20131017	51-79-6	TX007194	URTN	Urethane	-	-0.988264	hill	786.338	201	150	14	244.039	0.120427	Inconclusive	Inconclusive	Negative	Negative	Negative	NA	NA	NA	NA	NA	NA	NA
20131015 Plate 5	20131015	3252-43-5	TX008884	DBAN	Dibromoacetonitrile	-	-2.49076	hill	172.655	200	32	15	27.2193	0.000238655	Positive	Positive	Positive	Positive	Negative	NA	NA	NA	NA	NA	NA	NA
20130903 Plate 2	20130903	2243-62-1	TX008968	15NPTD	1,5-Naphthalenediamine	+	-2.26837	hill	3.22175	200	8.6	16	4.22568	1.44239e-06	Positive	Positive	Negative	Negative	Positive	NA	NA	NA	NA	NA	NA	NA
20130925 Plate 2	20130925	69-09-0	TX007998	CLPHCL	Chlorpromazine hydrochloride	-	-0.753799	hill	759.975	52.4	23	16	5.55583	4.54111e-05	Positive	Positive	Negative	Negative	Negative	NA	NA	NA	NA	NA	NA	NA
20130909 Plate 2-2	20130909	72-55-9	TX003073	PPDDE	p,p'-DDE	-	-1.6163	hill	17.1654	160	29	16	6.54291	0.0100042	Positive	Positive	Positive	Positive	Negative	NA	NA	NA	NA	NA	NA	NA
20130918 Plate 2a	20130918	1143-38-0	TX008510	ANTL	Anthralin	-	-0.988264	hill	4.12964	200	110	16	244.039	0.0372263	Positive	Negative	Positive	Negative	Negative	NA	NA	NA	NA	NA	NA	NA
20130905 Plate 2	20130905	57-41-0	TX006947	55DPHD	5,5-Diphenylhydantoin	-	-2.07573	hill	37.9181	200	13	17	244.039	0.00166741	Positive	Positive	Positive	Positive	Negative	NA	NA	NA	NA	NA	NA	NA
20130909 Plate 1	20130909	82640-04-8	TX009795	RFHCL	Raloxifene hydrochloride	-	-1.6163	hill	48.3595	65.5	28	17	6.22711	0.0446945	Positive	Positive	Negative	Negative	Positive	NA	NA	NA	NA	NA	NA	NA
20130906 Plate 4	20130906	13311-84-7	TX008558	FTAM	Flutamide	-	-1.26837	gnls	97.5861	200	30	17	5.48508	0.001464	Inconclusive	Inconclusive	Positive	Positive	Negative	NA	NA	NA	NA	NA	NA	NA
20130925 Plate 1	20130925	88-85-7	TX005994	DNSB	Dinoseb	-	-1.16884	hill	12.145	200	49	17	3.22585	0.0172077	Positive	Positive	Negative	Negative	Negative	NA	NA	NA	NA	NA	NA	NA
20130916 Plate 2a	20130916	23564-05-8	TX101001	TPNM	Thiophanate-methyl	-	-1.7538	hill	205.719	200	14	18	NA	9.76668e-11	Positive	Positive	Positive	Positive	Positive	-	-	-	+	NA	NA	NA
20130909 Plate 2	20130909	92-87-5	TX005215	BZDN	Benzidine	-	-0.905802	gnls	76.7931	200	18	18	244.039	2.52158e-06	Positive	Positive	Positive	Positive	Negative	NA	NA	NA	NA	NA	NA	NA
20130918 Plate 2a	20130918	446-86-6	TX005739	AZTP	Azathioprine	-	-0.988264	gnls	7.26688	199	83	18	4.06852	0.00353889	Positive	Negative	Positive	Negative	Negative	NA	NA	NA	NA	NA	NA	NA
20130918 Plate 1b	20130918	76-44-8	TX008463	HPCL	Heptachlor	+	-1.26837	hill	224.019	52.4	11	19	7.35633	1.25031e-08	Positive	Positive	Positive	Positive	Negative	NA	NA	NA	NA	NA	NA	NA
20130905 Plate 3	20130905	35311	TX003085	STOX	Styrene oxide	-	-1.7538	hill	550.723	200	96	19	244.039	0.00128368	Positive	Positive	Positive	Positive	Negative	NA	NA	NA	NA	NA	NA	NA
20131009 Plate 4	20131009	148-79-8	TX103697	TBDZ	Thiabendazole	-	-0.905802	hill	3.22176	200	100	19	NA	0.200825	Negative	Negative	Positive	Positive	Negative	-	-	-	+	NA	NA	NA
20130916 Plate 1a	20130916	120-83-2	TX001913	24DCP	2,4-Dichlorophenol	-	-0.988264	hill	126.291	200	17	20	244.039	1.44239e-06	Positive	Positive	Positive	Positive	Negative	NA	NA	NA	NA	NA	NA	NA
20131007 Plate 2	20131007	66-81-9	TX012209	CHXD	Cycloheximide	-	-1.49076	hill	312.362	11	36	20	0.927189	2.29491e-07	Negative	Negative	Negative	Negative	Negative	NA	NA	NA	NA	NA	NA	NA
20131015 Plate 5	20131015	121-14-2	TX007192	24DNT	2,4-Dinitrotoluene	-	-2.49076	hill	316.047	102	36	20	244.039	6.56125e-06	Positive	Positive	Positive	Positive	Negative	NA	NA	NA	NA	inactive	positive	no data
20130918 Plate 1b	20130918	76-44-8	TX008463	HPCL	Heptachlor	-	-1.26837	hill	9.85797	128	64	20	7.35633	0.0137305	Positive	Positive	Positive	Positive	Negative	NA	NA	NA	NA	NA	NA	NA
20131015 Plate 7	20131015	119-93-7	TX006913	33DMBZD	3,3'-Dimethylbenzidine	-	-2.07573	hill	913.825	200	99	20	244.039	0.00638754	Positive	Positive	Positive	Positive	Negative	NA	NA	NA	NA	NA	NA	NA
20130827 Plate 1	20130827	117-79-3	TX002893	2AAQ	2-Aminoanthraquinone	+	-1.68341	hill	59.8012	202	8.1	22	2.66788	4.36098e-07	Positive	Positive	Positive	Negative	Negative	NA	NA	NA	NA	NA	NA	NA
20130905 Plate 3	20130905	28376	TX006959	PLPT	Phenolphthalein	-	-1.7538	gnls	219.412	52.4	22	22	6.0231	0.00112405	Positive	Positive	Negative	Negative	Positive	NA	NA	NA	NA	NA	NA	NA
20130911 Plate 2	20130911	90-94-8	TX006925	MKT	Michlers ketone	+	-1.68341	hill	322.31	102	27	22	0.451661	0.00242504	Positive	Positive	Positive	Positive	Positive	NA	NA	NA	NA	NA	NA	NA
20131007 Plate 5	20131007	23564-05-8	TX001001	TPNM	Thiophanate-methyl	-	-2.07573	hill	349.361	200	20	23	5.24203	5.41789e-14	Positive	Positive	Positive	Positive	Positive	-	-	-	+	NA	NA	NA
20130923 Plate 1	20130923	1948-33-0	TX002508	TBHQ	tert-Butylhydroquinone	+	-0.905802	hill	116.284	81.9	22	23	3.41691	2.96712e-05	Positive	Positive	Positive	Positive	Negative	NA	NA	NA	NA	NA	NA	NA
20130918 Plate 2a	20130918	307-24-4	TX004421	PFHXA	PFHxA	-	-0.988264	hill	208.455	200	47	24	244.039	0.00313216	Inconclusive	Inconclusive	Negative	Negative	Negative	NA	NA	NA	NA	NA	NA	NA
20131009 Plate 4	20131009	2451-62-9	TX003211	TGIC	Triglycidyl isocyanurate	-	-0.905802	gnls	3.22175	160	0.49	25	3.39995	0.0394646	Positive	Positive	Positive	Positive	Positive	NA	NA	NA	NA	NA	NA	NA
20130911 Plate 6	20130911	92-84-2	TX002554	PTZN	Phenothiazine	+	-1.07573	gnls	139.888	200	17	25	4.28592	0.000205616	Positive	Positive	Positive	Positive	Negative	NA	NA	NA	NA	NA	NA	NA
20130911 Plate 4	20130911	29007	TX003513	ACAM	Acrylamide	+	-1.7538	gnls	383.009	200	47	25	244.039	0.00569102	Positive	Positive	Inconclusive	Inconclusive	Negative	NA	NA	NA	NA	NA	NA	NA
20130925 Plate 3	20130925	86-30-6	TX009695	NNSPNA	N-Nitrosodiphenylamine	-	-1.16884	hill	263.339	200	72	25	244.039	0.0029857	Positive	Negative	Positive	Positive	Negative	NA	NA	NA	NA	NA	NA	NA
20130906 Plate 2	20130906	98-95-3	TX007310	NTBZ	Nitrobenzene	-	-1.9058	hill	3.20112	199	170	26	244.039	0.733179	Inconclusive	Inconclusive	Positive	Positive	Negative	NA	NA	NA	NA	NA	NA	NA
20130905 Plate 4	20130905	69-74-9	TX006990	CTHCL	Cytarabine hydrochloride	+	-3.07573	hill	65.5165	200	5.9	27	0.542722	1.22727e-08	Positive	Positive	Positive	Positive	Negative	NA	NA	NA	NA	NA	NA	NA
20131007 Plate 2	20131007	77-47-4	TX009813	HCLCPD	Hexachlorocyclopentadiene	+	-1.49076	hill	308.817	52.4	23	28	1.68238	0.00619562	Positive	Positive	Negative	Negative	Negative	NA	NA	NA	NA	NA	NA	NA
20131017 Plate 1	20131017	1024-57-3	TX011614	HPCLEP	Heptachlor epoxide	-	-3.07573	gnls	141.67	200	25	28	2.9641	0.000225736	Positive	Positive	Positive	Positive	Negative	NA	NA	NA	NA	NA	NA	NA
20130916 Plate 1a	20130916	79-94-7	TX009342	3355TBBPA	3,3',5,5'-Tetrabromobisphenol A	+	-0.988264	hill	394.701	62.6	34	28	8.21762	0.0358972	Negative	Negative	Positive	Positive	Negative	NA	NA	NA	NA	NA	NA	NA
20131015 Plate 3	20131015	2385-85-5	TX009910	MRX	Mirex	-	-2.49076	hill	109.88	200	36	28	0.0558734	0.001464	Positive	Negative	Positive	Positive	Negative	NA	NA	NA	NA	NA	NA	NA
20130911 Plate 1	20130911	119-61-9	TX002253	BZPN	Benzophenone	-	-0.268372	hill	870.15	200	59	28	244.039	0.000276626	Positive	Positive	Positive	Positive	Negative	NA	NA	NA	NA	NA	NA	NA
20130905 Plate 3	20130905	28376	TX006959	PLPT	Phenolphthalein	+	-1.7538	hill	1136.06	160	110	28	6.0231	0.00017691	Negative	Negative	Negative	Negative	Negative	NA	NA	NA	NA	NA	NA	NA
20130905 Plate 4	20130905	5392-40-5	TX002747	37DM26OD	3,7-Dimethyl-2,6-octadienal	-	-3.07573	hill	235.555	200	130	28	244.039	0.0372263	Negative	Negative	Positive	Positive	Negative	NA	NA	NA	NA	NA	NA	NA
20130930 Plate 5	20130930	127-07-1	TX009231	HDXU	Hydroxyurea	-	-2.49076	hill	44.091	200	19	29	244.039	2.64224e-06	Positive	Positive	Positive	Positive	Negative	NA	NA	NA	NA	NA	NA	NA
20130827 Plate 1	20130827	117-79-3	TX002893	2AAQ	2-Aminoanthraquinone	-	-1.68341	gnls	308.445	33.9	NA	29	2.66788	0.000206004	Negative	Negative	Positive	Positive	Negative	NA	NA	NA	NA	NA	NA	NA
20131017 Plate 1	20131017	334-48-5	TX003161	DCNA	Decanoic acid	-	-3.07573	hill	12.0991	200	9.9	30	244.039	0.0750347	Inconclusive	Inconclusive	Positive	Positive	Negative	NA	NA	NA	NA	NA	NA	NA
20131007 Plate 1	20131007	89-72-5	TX002098	2B2PL	2-(Butan-2-yl)phenol	+	-1.7538	gnls	408.365	102	23	30	244.039	3.81748e-06	Positive	Positive	Positive	Positive	Negative	NA	NA	NA	NA	NA	NA	NA
20130930 Plate 3	20130930	838-88-0	TX005897	44MLB2MA	4,4'-Methylenebis(2-methylaniline)	+	-1.7538	gnls	5.33385	200	NA	30	0.649555	0.569923	Inconclusive	Inconclusive	Negative	Negative	Negative	NA	NA	NA	NA	NA	NA	NA
20131007 Plate 1	20131007	55-18-5	TX008445	NNTSEA	N-Nitrosodiethylamine	-	-1.7538	hill	17.1439	203	21	31	244.039	0.000276626	Positive	Negative	Positive	Positive	Negative	NA	NA	NA	NA	NA	NA	NA
20130905 Plate 2	20130905	67-20-9	TX010262	NTFT	Nitrofurantoin	-	-2.07573	hill	389.7	200	55	31	3.17422	0.000320204	Positive	Positive	Positive	Positive	Negative	NA	NA	NA	NA	inactive	positive	negative
20130930 Plate 2	20130930	101-80-4	TX003357	44OXDA	4,4'-Oxydianiline	-	-1.37529	hill	14.7182	200	60	31	244.039	0.00189655	Positive	Negative	Positive	Positive	Negative	NA	NA	NA	NA	NA	NA	NA
20130905 Plate 1	20130905	106-47-8	TX007246	4CAL	4-Chloroaniline	-	-2.26837	hill	15.1895	199	63	31	1.59392	0.0280271	Positive	Positive	Positive	Positive	Negative	NA	NA	NA	NA	NA	NA	NA
20131007 Plate 3	20131007	87-61-6	TX007252	123TCBZ	1,2,3-Trichlorobenzene	-	-1.8278	hill	3.22175	200	120	32	244.039	0.129745	Negative	Negative	Positive	Positive	Negative	NA	NA	NA	NA	NA	NA	NA
20130911 Plate 4	20130911	10605-21-7	TX006796	CBZD	Carbendazim	+	-1.7538	hill	1406.28	200	130	32	1.84891	0.0124218	Inconclusive	Inconclusive	Positive	Positive	Negative	NA	NA	NA	NA	NA	NA	NA
20130909 Plate 2	20130909	319-85-7	TX011620	BHCLH	beta-Hexachlorocyclohexane	-	-0.905802	hill	8.09081	200	NA	32	244.039	0.150051	Negative	Negative	Positive	Positive	Negative	NA	NA	NA	NA	NA	NA	NA
20130909 Plate 2-2	20130909	84-69-5	TX010385	DIPT	Diisobutyl phthalate	-	-1.6163	gnls	9.9232	200	NA	32	8.83836	0.0488796	Inconclusive	Inconclusive	Positive	Negative	Negative	NA	NA	NA	NA	NA	NA	NA
20130930 Plate 3	20130930	838-88-0	TX005897	44MLB2MA	4,4'-Methylenebis(2-methylaniline)	-	-1.7538	hill	888.067	200	37	33	0.649555	4.36098e-07	Positive	Positive	Positive	Positive	Positive	NA	NA	NA	NA	NA	NA	NA
20130909 Plate 3	20130909	120-32-1	TX009149	CLPN	Clorophene	+	-2.49076	hill	960.208	101	55	33	4.64309	0.000901335	Negative	Negative	Negative	Negative	Negative	-	-	+	-	NA	NA	NA
20130909 Plate 3	20130909	120-32-1	TX009149	CLPN	Clorophene	-	-2.49076	hill	2277.38	127	NA	34	4.64309	0.761873	Negative	Negative	Positive	Positive	Negative	-	-	+	-	NA	NA	NA
20130930 Plate 3	20130930	23139	TX009751	4AD317D	4-Androstene-3,17-dione	-	-1.7538	hill	3.33138	200	NA	34	4.15621	0.733179	Negative	Negative	Positive	Negative	Negative	NA	NA	NA	NA	NA	NA	NA
20130909 Plate 1-2	20130909	103-69-5	TX010334	NEAL	N-Ethylaniline	-	-0.827799	hill	564.695	200	77	35	244.039	0.00506375	Positive	Positive	Positive	Positive	Negative	NA	NA	NA	NA	NA	NA	NA
20130930 Plate 4	20130930	106-87-6	TX009094	4V1CHDX	4-Vinyl-1-cyclohexene dioxide	-	-2.7538	gnls	7.2984	200	120	35	244.039	0.0533888	Negative	Negative	Positive	Negative	Negative	NA	NA	NA	NA	NA	NA	NA
20130909 Plate 3-2	20130909	4180-23-8	TX003353	EATL	(E)-Anethole	-	-1.6163	hill	8.04893	200	NA	35	244.039	0.879573	Negative	Negative	Positive	Positive	Negative	NA	NA	NA	NA	NA	NA	NA
20130911 Plate 2	20130911	129453-61-8	TX012533	FVST	Fulvestrant	-	-1.68341	hill	5.18836	124	NA	35	0.84384	0.150051	Inconclusive	Inconclusive	Inconclusive	Inconclusive	Negative	NA	NA	NA	NA	NA	NA	NA
20131015 Plate 1	20131015	59-50-7	TX002200	4C3MP	4-Chloro-3-methylphenol	+	-1.9058	gnls	101.677	200	18	36	244.039	0.0153433	Positive	Positive	Negative	Negative	Negative	NA	NA	NA	NA	NA	NA	NA
20130923 Plate 2	20130923	103-90-2	TX002867	APAP	Acetaminophen	-	-0.827799	hill	11.3774	200	120	36	244.039	0.000858416	Positive	Positive	Positive	Positive	Negative	NA	NA	NA	NA	NA	NA	NA
20130909 Plate 3-2	20130909	28249-77-6	TX000783	THBC	Thiobencarb	-	-1.6163	gnls	3.22175	200	NA	36	6.98967	0.0882884	Negative	Negative	Positive	Positive	Negative	-	-	-	+	NA	NA	NA
20130911 Plate 5	20130911	110-44-1	TX005141	SBA	Sorbic acid	-	-1.37529	gnls	355.941	201	29	37	244.039	5.94366e-05	Positive	Positive	Positive	Positive	Negative	NA	NA	NA	NA	NA	NA	NA
20130930 Plate 2	20130930	103-33-3	TX007196	AZBZ	Azobenzene	+	-1.37529	gnls	349.007	52.4	32	37	244.039	0.000320204	Positive	Positive	Positive	Positive	Negative	NA	NA	NA	NA	NA	NA	NA
20130916 Plate 1a	20130916	79-94-7	TX009342	3355TBBPA	3,3',5,5'-Tetrabromobisphenol A	-	-0.988264	hill	1383.07	122	44	37	8.21762	0.000370144	Positive	Positive	Positive	Positive	Negative	NA	NA	NA	NA	NA	NA	NA
20130906 Plate 1	20130906	534-52-1	TX010858	2M46DNP	2-Methyl-4,6-dinitrophenol	-	-1.55216	hill	798.733	200	110	37	7.97102	0.0208583	Positive	Positive	Positive	Positive	Negative	NA	NA	NA	NA	NA	NA	NA
20130916 Plate 3b	20130916	83-41-0	TX001700	12D3NBZ	1,2-Dimethyl-3-nitrobenzene	-	-1.7538	hill	54.7242	200	41	38	244.039	0.000427294	Positive	Positive	Positive	Positive	Negative	NA	NA	NA	NA	NA	NA	NA
20130903 Plate 3	20130903	101-61-1	TX003345	44MLBNNDMA	4,4'-Methylenebis(N,N-dimethylaniline)	-	-1.9058	hill	1836.44	160	NA	38	5.84519	0.000238655	Negative	Negative	Positive	Positive	Negative	NA	NA	NA	NA	NA	NA	NA
20131017 Plate 1	20131017	3296-90-0	TX003145	22BB13PP	2,2-Bis(bromomethyl)-1,3-propanediol	-	-3.07573	gnls	9.40605	200	NA	38	244.039	0.495366	Negative	Negative	Inconclusive	Inconclusive	Negative	NA	NA	NA	NA	NA	NA	NA
20131017 Plate 4	20131017	95-95-4	TX005197	245TCP	2,4,5-Trichlorophenol	-	-2.49076	gnls	465.602	65.5	NA	38	5.07426	0.00393498	Negative	Negative	Positive	Positive	Negative	NA	NA	NA	NA	NA	NA	NA
20131015 Plate 7	20131015	63612-50-0	TX004568	NLAM	Nilutamide	-	-2.07573	hill	122.351	200	21	39	4.10991	8.04177e-07	Positive	Negative	Positive	Positive	Negative	NA	NA	NA	NA	NA	NA	NA
20130909 Plate 1	20130909	95-87-4	TX001360	25DMP	2,5-Dimethylphenol	-	-1.6163	hill	191.938	201	37	39	244.039	0.001464	Positive	Negative	Positive	Positive	Negative	NA	NA	NA	NA	NA	NA	NA
20131009 Plate 3	20131009	99-97-8	TX002297	NN4TMA	N,N,4-Trimethylaniline	-	-0.827799	gnls	3.22175	200	160	39	244.039	0.120427	Inconclusive	Inconclusive	Positive	Negative	Negative	NA	NA	NA	NA	NA	NA	NA
20130829 Plate 2	20130829	80-08-0	TX009316	DPSN	Dapsone	-	-1.6163	hill	3.24799	200	NA	39	244.039	0.879573	Negative	Negative	Positive	Positive	Negative	NA	NA	NA	NA	NA	NA	NA
20130905 Plate 1	20130905	1646-75-9	TX005406	ACOM	Aldicarb oxime	-	-2.26837	hill	1070.91	200	130	40	244.039	0.0100042	Inconclusive	Inconclusive	Positive	Negative	Negative	NA	NA	NA	NA	NA	NA	NA
20130930 Plate 1	20130930	140-56-7	TX001038	FASF	Fenaminosulf	-	-1.37529	hill	63.1093	200	27	41	9.88165	2.71335e-08	Positive	Positive	Positive	Positive	Negative	NA	NA	NA	NA	NA	NA	NA
20131009 Plate 1	20131009	510-15-6	TX009932	CLBZ	Chlorobenzilate	-	-1.7538	hill	1262.95	81.9	47	41	6.75622	0.0100042	Positive	Positive	Negative	Negative	Negative	NA	NA	NA	NA	NA	NA	NA
20131009 Plate 4	20131009	2921-88-2	TX003539	CLPF	Chlorpyrifos	+	-0.905802	hill	29.4682	200	29	42	3.98267	0.00313216	Positive	Negative	Positive	Negative	Negative	NA	NA	NA	NA	NA	NA	NA
20131015 Plate 5	20131015	17804-35-2	TX001588	BNML	Benomyl	+	-2.49076	hill	1286.12	200	72	42	2.16663	0.00715984	Positive	Positive	Positive	Positive	Negative	+ +	+	+	I	NA	NA	NA
20130925 Plate 3	20130925	28249-77-6	TX100783	THBC	Thiobencarb	+	-1.16884	hill	673.226	65.5	NA	42	NA	0.0230466	Negative	Negative	Negative	Negative	Negative	-	-	-	+	NA	NA	NA
20130909 Plate 1	20130909	108-91-8	TX001889	CHAM	Cyclohexylamine	-	-1.6163	hill	42.0755	202	72	43	244.039	0.00393498	Positive	Negative	Positive	Positive	Negative	NA	NA	NA	NA	NA	NA	NA
20130909 Plate 2	20130909	121-69-7	TX001882	NNDMA	N,N-Dimethylaniline	-	-0.905802	hill	3.20057	198	88	43	244.039	0.172694	Negative	Negative	Positive	Positive	Negative	NA	NA	NA	NA	NA	NA	NA
20130916 Plate 3a	20130916	91-59-8	TX002103	2NPTA	2-Naphthylamine	+	-1.9058	hill	21.5474	200	NA	43	244.039	0.324712	Inconclusive	Inconclusive	Positive	Positive	Negative	NA	NA	NA	NA	NA	NA	NA
20130916 Plate 2a	20130916	599-64-4	TX002221	4CPL	4-Cumylphenol	-	-1.7538	hill	1729.41	128	26	44	7.74953	4.36098e-07	Positive	Positive	Positive	Positive	Negative	NA	NA	NA	NA	NA	NA	NA
20130923 Plate 2	20130923	143-50-0	TX002769	KPN	Kepone	-	-0.827799	hill	585.835	65.5	30	44	5.01591	0.00463914	Positive	Positive	Negative	Negative	Negative	NA	NA	NA	NA	NA	NA	NA
20130829 Plate 3	20130829	57-55-6	TX001274	12PPG	1,2-Propylene glycol	-	-1.6163	hill	1301.58	197	130	44	244.039	0.0372263	Positive	Positive	Positive	Positive	Negative	NA	NA	NA	NA	NA	NA	NA
20130923 Plate 6	20130923	122-66-7	TX007190	12DPHZ	1,2-Diphenylhydrazine	+	-1.6163	hill	930.237	65.5	22	45	5.51926	1.81872e-06	Positive	Positive	Positive	Positive	Negative	NA	NA	NA	NA	NA	NA	NA
20131009 Plate 3	20131009	35983	TX005131	BZTC	Benzotrichloride	-	-0.827799	cnst	NA	200	NA	45	244.039	0.11164	Inconclusive	Inconclusive	Positive	Negative	Negative	NA	NA	NA	NA	NA	NA	NA
20131015 Plate 1	20131015	59-50-7	TX002200	4C3MP	4-Chloro-3-methylphenol	-	-1.9058	hill	596.231	200	41	46	244.039	4.29903e-05	Positive	Positive	Positive	Positive	Negative	NA	NA	NA	NA	NA	NA	NA
20131017 Plate 4	20131017	486-66-8	TX009743	DDZN	Daidzein	+	-2.49076	hill	506.054	128	14	47	5.10605	2.58594e-07	Positive	Positive	Positive	Positive	Negative	NA	NA	NA	NA	NA	NA	NA
20130923 Plate 6	20130923	1934-21-0	TX009268	FDCY5	FD&C Yellow 5	-	-1.6163	gnls	151.687	77.4	25	47	244.039	0.00244379	Positive	Positive	Positive	Positive	Negative	NA	NA	NA	NA	NA	NA	NA
20131024 Plate 3	20131024	91-59-8	TX002103	2NPTA	2-Naphthylamine	-	-3.49076	hill	641.884	128	51	47	244.039	0.0124218	Positive	Positive	Positive	Positive	Negative	NA	NA	NA	NA	NA	NA	NA
20130906 Plate 4	20130906	95-54-5	TX003437	12PDA	1,2-Phenylenediamine	-	-1.26837	hill	3.44088	82.3	NA	47	2.9035	0.0280271	Negative	Negative	Positive	Positive	Negative	NA	NA	NA	NA	NA	NA	NA
20130829 Plate 1	20130829	29348	TX002800	BPA	Bisphenol A	-	-2.07573	hill	834.887	200	71	48	7.98265	0.00506375	Positive	Positive	Positive	Positive	Negative	NA	NA	NA	NA	NA	NA	NA
20130916 Plate 1b	20130916	95-53-4	TX005116	2MA	2-Methylaniline	-	-1.49076	hill	69.431	201	21	49	244.039	0.00215429	Positive	Positive	Positive	Negative	Negative	NA	NA	NA	NA	NA	NA	NA
20130903 Plate 4	20130903	128-04-1	TX004202	SDMDTC	Sodium dimethyldithiocarbamate	-	-1.7538	gnls	8.48052	160	37	49	1.38943	5.94366e-05	Negative	Negative	Positive	Negative	Negative	NA	NA	NA	NA	NA	NA	NA
20130930 Plate 4	20130930	51-28-5	TX001816	24DNP	2,4-Dinitrophenol	-	-2.7538	hill	3.22175	200	86	49	244.039	0.0100042	Positive	Negative	Positive	Positive	Negative	NA	NA	NA	NA	NA	NA	NA
20130916 Plate 3a	20130916	58-14-0	TX003331	PYMA	Pyrimethamine	-	-1.9058	hill	981.191	200	150	49	4.1732	0.0690443	Inconclusive	Inconclusive	Positive	Negative	Negative	NA	NA	NA	NA	NA	NA	NA
20130918 Plate 1b	20130918	98-86-2	TX002111	ATPN	Acetophenone	-	-1.26837	hill	3.32551	201	NA	50	244.039	0.225479	Negative	Negative	Positive	Positive	Negative	NA	NA	NA	NA	NA	NA	NA
20130829 Plate 1	20130829	91-62-3	TX009238	6MQL	6-Methylquinoline	+	-2.07573	hill	417.525	200	22	51	244.039	1.44239e-06	Positive	Positive	Positive	Positive	Negative	NA	NA	NA	NA	NA	NA	NA
20130916 Plate 3a	20130916	120-12-7	TX001370	ANTC	Anthracene	-	-1.9058	hill	1024.75	160	64	51	30.501	3.64869e-05	Negative	Negative	Positive	Positive	Negative	NA	NA	NA	NA	NA	NA	NA
20130930 Plate 1	20130930	54-85-3	TX005751	INZD	Isoniazid	-	-1.37529	hill	0.985605	88	NA	51	244.039	0.120427	Negative	Negative	Positive	Positive	Negative	NA	NA	NA	NA	NA	NA	NA
20130925 Plate 2	20130925	496-72-0	TX007294	34DAT	3,4-Diaminotoluene	-	-0.753799	hill	3.27373	202	71	52	1.52395	0.0573641	Negative	Negative	Positive	Positive	Negative	NA	NA	NA	NA	NA	NA	NA
20131009 Plate 4	20131009	2451-62-9	TX003211	TGIC	Triglycidyl isocyanurate	+	-0.905802	hill	62.0517	200	3.4	53	3.39995	5.28844e-09	Positive	Positive	Positive	Positive	Negative	NA	NA	NA	NA	NA	NA	NA
20130909 Plate 1-2	20130909	32296	TX005237	246TCP	2,4,6-Trichlorophenol	-	-0.827799	hill	11.3608	200	110	53	244.039	0.0634525	Negative	Negative	Positive	Positive	Negative	NA	NA	NA	NA	NA	NA	NA
20130829 Plate 2	20130829	121-33-5	TX002327	4HX3MXBZAD	4-Hydroxy-3-methoxybenzaldehyde	-	-1.6163	hill	8.33076	200	NA	53	244.039	0.22906	Negative	Negative	Positive	Positive	Negative	NA	NA	NA	NA	NA	NA	NA
20131015 Plate 2	20131015	57-74-9	TX009826	CLDN	Chlordane	-	-2.26837	hill	7.26769	102	0.34	54	8.18932	0.125005	Negative	Negative	Positive	Positive	Negative	NA	NA	NA	NA	NA	NA	NA
20130923 Plate 1	20130923	118-52-5	TX005164	13DC55DMHD	1,3-Dichloro-5,5-dimethylhydantoin	-	-0.905802	hill	3.22175	200	31	55	244.039	0.0372263	Positive	Negative	Positive	Positive	Negative	NA	NA	NA	NA	NA	NA	NA
20130829 Plate 1	20130829	606-20-2	TX006802	26DNT	2,6-Dinitrotoluene	-	-2.07573	hill	94.5527	200	30	56	244.039	5.94366e-05	Positive	Positive	Positive	Positive	Negative	NA	NA	NA	NA	NA	NA	NA
20131017 Plate 3	20131017	104-76-7	TX001694	2E1H	2-Ethyl-1-hexanol	-	-0.988264	hill	99.205	200	42	56	244.039	0.00638754	Inconclusive	Inconclusive	Positive	Positive	Negative	NA	NA	NA	NA	NA	NA	NA
20130923 Plate 1	20130923	20547	TX007216	6M2TUCL	6-Methyl-2-thiouracil	-	-0.905802	hill	3.56337	200	4.2	57	244.039	0.000982957	Positive	Negative	Positive	Positive	Negative	NA	NA	NA	NA	NA	NA	NA
20131015 Plate 8	20131015	108-95-2	TX001920	PHNL	Phenol	-	-3.07573	hill	425.383	202	100	57	244.039	0.00801496	Positive	Negative	Positive	Positive	Negative	NA	NA	NA	NA	NA	NA	NA
20130909 Plate 3-2	20130909	28249-77-6	TX000783	THBC	Thiobencarb	+	-1.6163	hill	794.284	81.9	NA	57	6.98967	0.241765	Negative	Negative	Negative	Negative	Negative	-	-	-	+	NA	NA	NA
20130909 Plate 2-2	20130909	123-42-2	TX011484	DATA	Diacetone alcohol	-	-1.6163	hill	188.81	200	NA	58	6.3136	0.0955902	Inconclusive	Inconclusive	Negative	Negative	Negative	NA	NA	NA	NA	NA	NA	NA
20131024 Plate 4	20131024	21672	TX006303	MTTX	Methotrexate	-	-3.49076	hill	3.55873	200	51	59	0.0322195	0.00128368	Positive	Negative	Positive	Positive	Negative	NA	NA	NA	NA	NA	NA	NA
20130930 Plate 5	20130930	828-00-2	TX005808	DMXN	Dimethoxane	+	-2.49076	gnls	6.58517	160	86	59	4.73666	0.000858416	Positive	Positive	Positive	Positive	Negative	NA	NA	NA	NA	NA	NA	NA
20131017 Plate 4	20131017	2212-67-1	TX102810	MLNT	Molinate	-	-2.49076	hill	19.541	200	NA	59	NA	0.0124218	Inconclusive	Inconclusive	Positive	Positive	Negative	-	-	-	-	NA	NA	NA
20130905 Plate 2	20130905	106-43-4	TX002193	4CTL	4-Chlorotoluene	-	-2.07573	hill	3.67575	200	140	60	244.039	0.112418	Negative	Negative	Positive	Positive	Negative	NA	NA	NA	NA	NA	NA	NA
20130903 Plate 1	20130903	78-63-7	TX005044	25DM25DTBPH	2,5-Dimethyl-2,5-di-(tert-butylperoxy)hexane	-	-1.49076	hill	321.212	200	NA	60	11.2216	0.0372263	Inconclusive	Inconclusive	Positive	Positive	Negative	NA	NA	NA	NA	NA	NA	NA
20130909 Plate 3	20130909	271-89-6	TX009258	23BZF	2,3-Benzofuran	-	-2.49076	hill	6.48477	202	180	61	244.039	0.0582403	Inconclusive	Inconclusive	Positive	Positive	Negative	NA	NA	NA	NA	NA	NA	NA
20130909 Plate 1-2	20130909	110-26-9	TX008648	NNMBA	N,N'-Methylenebisacrylamide	-	-0.827799	hill	59.1375	200	44	62	244.039	6.97437e-05	Positive	Positive	Positive	Positive	Negative	NA	NA	NA	NA	NA	NA	NA
20130829 Plate 1	20130829	532-27-4	TX002089	2CAP	2-Chloroacetophenone	+	-2.07573	gnls	847.849	160	60	62	2.26232	0.00123062	Positive	Positive	Positive	Positive	Positive	NA	NA	NA	NA	NA	NA	NA
20131007 Plate 6	20131007	80-15-9	TX006981	CMHPX	Cumene hydroperoxide	-	-1.37529	hill	40.0454	160	56	63	5.69765	0.000104837	Positive	Positive	Positive	Positive	Negative	NA	NA	NA	NA	NA	NA	NA
20130903 Plate 4	20130903	2212-67-1	TX002810	MLNT	Molinate	-	-1.7538	hill	191.587	200	66	64	244.039	0.0372263	Inconclusive	Inconclusive	Positive	Positive	Negative	-	-	-	-	NA	NA	NA
20131015 Plate 4	20131015	131-17-9	TX003387	DAPT	Diallyl phthalate	-	-2.7538	hill	92.0628	200	NA	65	244.039	0.0089604	Inconclusive	Inconclusive	Positive	Positive	Negative	NA	NA	NA	NA	NA	NA	NA
20130911 Plate 4	20130911	13292-46-1	TX009070	RFAPC	Rifampicin	-	-1.7538	gnls	1.63325	125	54	66	3.39747	0.172694	Negative	Negative	Inconclusive	Inconclusive	Negative	NA	NA	NA	NA	NA	NA	NA
20130911 Plate 4	20130911	29007	TX003513	ACAM	Acrylamide	-	-1.7538	hill	34.0163	200	100	66	244.039	0.000897111	Inconclusive	Inconclusive	Inconclusive	Inconclusive	Negative	NA	NA	NA	NA	NA	NA	NA
20130903 Plate 2	20130903	2243-62-1	TX008968	15NPTD	1,5-Naphthalenediamine	-	-2.26837	hill	948.844	160	NA	66	4.22568	0.0446945	Negative	Negative	Positive	Positive	Negative	NA	NA	NA	NA	NA	NA	NA
20131015 Plate 1	20131015	119-36-8	TX003411	MSCL	Methyl salicylate	-	-1.9058	hill	26.3014	200	15	67	244.039	0.00399311	Positive	Positive	Positive	Positive	Negative	NA	NA	NA	NA	NA	NA	NA
20130916 Plate 2b	20130916	102-06-7	TX009028	13DPGD	1,3-Diphenylguanidine	-	-1.9058	hill	391.936	200	78	67	3.6404	0.000152005	Positive	Negative	Positive	Positive	Negative	NA	NA	NA	NA	NA	NA	NA
20130909 Plate 2-2	20130909	59-87-0	TX008563	NTFZ	Nitrofurazone	-	-1.6163	hill	156.896	200	24	68	9.42962	7.83775e-06	Positive	Positive	Positive	Positive	Negative	NA	NA	NA	NA	inactive	positive	negative
20130923 Plate 6	20130923	122-66-7	TX007190	12DPHZ	1,2-Diphenylhydrazine	-	-1.6163	hill	412.32	200	46	68	5.51926	2.96712e-05	Positive	Positive	Positive	Positive	Negative	NA	NA	NA	NA	NA	NA	NA
20131009 Plate 4	20131009	2921-88-2	TX003539	CLPF	Chlorpyrifos	-	-0.905802	hill	3.24008	200	130	69	3.98267	0.40467	Negative	Negative	Positive	Positive	Negative	NA	NA	NA	NA	NA	NA	NA
20130911 Plate 2	20130911	91-53-2	TX001384	ETXQ	Ethoxyquin	-	-1.68341	hill	753.972	102	55	71	6.17876	0.000111762	Positive	Positive	Negative	Negative	Negative	NA	NA	NA	NA	NA	NA	NA
20131015 Plate 8	20131015	96-18-4	TX009499	123TCPP	1,2,3-Trichloropropane	-	-3.07573	hill	161.471	200	46	72	244.039	0.00112405	Positive	Positive	Positive	Positive	Negative	NA	NA	NA	NA	NA	NA	NA
20130916 Plate 2b	20130916	97-54-1	TX008780	IEGL	Isoeugenol	-	-1.9058	hill	3.22188	200	140	72	244.039	0.471724	Inconclusive	Inconclusive	Positive	Positive	Negative	NA	NA	NA	NA	NA	NA	NA
20130905 Plate 3	20130905	17804-35-2	TX101588	BNML	Benomyl	+	-1.7538	hill	658.984	200	NA	72	NA	0.0882884	Inconclusive	Inconclusive	Positive	Positive	Negative	+ +	+	+	I	NA	NA	NA
20130911 Plate 6	20130911	106-22-9	TX001035	CTNL	Citronellol	-	-1.07573	hill	8.52638	160	NA	72	0.0609838	0.0214044	Negative	Negative	Positive	Positive	Negative	NA	NA	NA	NA	NA	NA	NA
20131009 Plate 4	20131009	30516-87-1	TX009746	3A3DXT	3-Azido-3-deoxythymidine	-	-0.905802	hill	3.22175	200	NA	72	244.039	0.0582403	Negative	Negative	Positive	Positive	Negative	NA	NA	NA	NA	inactive	negative	positive
20131024 Plate 3	20131024	627-18-9	TX009036	3B1PP	3-Bromo-1-propanol	-	-3.49076	hill	13.9029	200	110	73	244.039	0.00399311	Positive	Negative	Positive	Positive	Negative	NA	NA	NA	NA	NA	NA	NA
20130916 Plate 3b	20130916	335-76-2	TX010355	PFDA	PFDA	-	-1.7538	hill	3.28153	200	NA	73	7.83034	0.544486	Negative	Negative	Positive	Positive	Negative	NA	NA	NA	NA	NA	NA	NA
20130930 Plate 5	20130930	58-93-5	TX008534	HCLTZ	Hydrochlorothiazide	-	-2.49076	gnls	3.22203	200	NA	73	244.039	0.40467	Negative	Negative	Positive	Negative	Negative	NA	NA	NA	NA	NA	NA	NA
20131015 Plate 8	20131015	154-42-7	TX006867	6TGN	6-Thioguanine	+	-3.07573	hill	474.351	200	33	74	1.19142	5.94366e-05	Positive	Positive	Positive	Positive	Negative	NA	NA	NA	NA	NA	NA	NA
20131007 Plate 2	20131007	95-65-8	TX005193	34DMP	3,4-Dimethylphenol	-	-1.49076	gnls	3.3209	201	120	74	244.039	0.00449966	Positive	Positive	Positive	Positive	Negative	NA	NA	NA	NA	NA	NA	NA
20130903 Plate 4	20130903	101-77-9	TX003485	44MLDA	4,4'-Methylenedianiline	-	-1.7538	hill	1556.97	200	NA	74	244.039	0.40467	Inconclusive	Inconclusive	Positive	Positive	Negative	NA	NA	NA	NA	NA	NA	NA
20130903 Plate 3	20130903	101-61-1	TX003345	44MLBNNDMA	4,4'-Methylenebis(N,N-dimethylaniline)	+	-1.9058	hill	698.627	200	56	75	5.84519	0.000154908	Positive	Positive	Positive	Positive	Negative	NA	NA	NA	NA	NA	NA	NA
20131015 Plate 1	20131015	119-36-8	TX003411	MSCL	Methyl salicylate	+	-1.9058	gnls	778.526	200	58	75	244.039	0.001464	Positive	Positive	Inconclusive	Inconclusive	Negative	NA	NA	NA	NA	NA	NA	NA
20130911 Plate 3	20130911	105-67-9	TX002120	24DMP	2,4-Dimethylphenol	-	-0.753799	hill	152.029	198	79	75	244.039	0.000646805	Positive	Positive	Inconclusive	Inconclusive	Negative	NA	NA	NA	NA	NA	NA	NA
20131017 Plate 2	20131017	96-23-1	TX007050	13DC2PP	1,3-Dichloro-2-propanol	-	-1.6163	hill	19.5231	200	NA	75	244.039	0.0208583	Inconclusive	Inconclusive	Positive	Positive	Negative	NA	NA	NA	NA	NA	NA	NA
20130911 Plate 5	20130911	7632-00-0	TX001747	SDNT	Sodium nitrite	-	-1.37529	hill	41.1554	203	72	77	244.039	0.000225736	Inconclusive	Inconclusive	Positive	Positive	Negative	NA	NA	NA	NA	NA	NA	NA
20130906 Plate 2	20130906	134-20-3	TX002195	M2ABZ	Methyl 2-aminobenzoate	-	-1.9058	hill	127.206	200	78	77	244.039	0.0138145	Inconclusive	Inconclusive	Positive	Negative	Negative	NA	NA	NA	NA	NA	NA	NA
20130906 Plate 4	20130906	91-66-7	TX009649	NNDEA	N,N-Diethylaniline	-	-1.26837	hill	647.333	197	140	77	244.039	0.0372263	Inconclusive	Inconclusive	Positive	Positive	Negative	NA	NA	NA	NA	NA	NA	NA
20130925 Plate 1	20130925	106-44-5	TX001815	PCRS	p-Cresol	-	-1.16884	gnls	36.6408	199	73	79	244.039	8.17262e-05	Positive	Positive	Positive	Positive	Negative	NA	NA	NA	NA	NA	NA	NA
20130903 Plate 1	20130903	104-67-6	TX002311	5HDH23F	5-Heptyldihydro-2(3H)-furanone	-	-1.49076	hill	19.0548	200	75	79	244.039	0.0264314	Positive	Positive	Positive	Positive	Negative	NA	NA	NA	NA	NA	NA	NA
20130916 Plate 3a	20130916	91-64-5	TX002233	CMN	Coumarin	+	-1.9058	hill	3.33443	200	30	80	244.039	0.139614	Negative	Negative	Negative	Negative	Negative	NA	NA	NA	NA	NA	NA	NA
20130930 Plate 3	20130930	1120-71-4	TX002339	13PPS	1,3-Propane sultone	-	-1.7538	gnls	3.93625	199	110	80	244.039	0.0188534	Positive	Negative	Positive	Negative	Negative	NA	NA	NA	NA	NA	NA	NA
20130911 Plate 5	20130911	150-68-5	TX003222	MNUR	Monuron	-	-1.37529	hill	18.674	200	8.6	82	244.039	8.17262e-05	Positive	Positive	Positive	Positive	Negative	NA	NA	NA	NA	NA	NA	NA
20130923 Plate 1	20130923	20547	TX007216	6M2TUCL	6-Methyl-2-thiouracil	+	-0.905802	hill	21.5399	200	33	83	244.039	0.0208583	Inconclusive	Inconclusive	Positive	Positive	Negative	NA	NA	NA	NA	NA	NA	NA
20130911 Plate 2	20130911	97-53-0	TX002953	EUGL	Eugenol	-	-1.68341	hill	3.22504	200	93	84	244.039	0.288883	Negative	Negative	Inconclusive	Inconclusive	Negative	NA	NA	NA	NA	NA	NA	NA
20130925 Plate 2	20130925	111-42-2	TX001847	DETA	Diethanolamine	-	-0.753799	hill	8.62693	200	NA	84	244.039	0.676931	Negative	Negative	Positive	Positive	Negative	NA	NA	NA	NA	NA	NA	NA
20130923 Plate 4	20130923	87-62-7	TX002215	26DMA	2,6-Dimethylaniline	-	-1.6163	hill	3.20111	199	150	87	244.039	0.288883	Inconclusive	Inconclusive	Positive	Positive	Negative	NA	NA	NA	NA	NA	NA	NA
20130930 Plate 2	20130930	103-33-3	TX007196	AZBZ	Azobenzene	-	-1.37529	hill	8.17157	200	NA	87	244.039	0.704853	Negative	Negative	Positive	Positive	Negative	NA	NA	NA	NA	NA	NA	NA
20131007 Plate 4	20131007	120-71-8	TX001355	2MX5MA	2-Methoxy-5-methylaniline	-	-1.07573	hill	8.9093	200	48	89	244.039	0.00638754	Positive	Positive	Positive	Positive	Negative	NA	NA	NA	NA	NA	NA	NA
20130911 Plate 1	20130911	83-32-9	TX001366	ANPT	Acenaphthene	+	-0.268372	hill	843.453	128	59	89	244.039	0.00792114	Positive	Positive	Positive	Positive	Negative	NA	NA	NA	NA	NA	NA	NA
20131007 Plate 4	20131007	99-51-4	TX004040	12D4NBZ	1,2-Dimethyl-4-nitrobenzene	-	-1.07573	hill	3.22177	200	NA	89	244.039	0.324712	Negative	Negative	Positive	Positive	Negative	NA	NA	NA	NA	NA	NA	NA
20131015 Plate 7	20131015	123-31-9	TX001382	HDQN	Hydroquinone	+	-2.07573	hill	1075.13	200	63	90	4.38781	0.00665282	Positive	Positive	Positive	Positive	Negative	NA	NA	NA	NA	NA	NA	NA
20130829 Plate 3	20130829	62-73-7	TX001609	DCLV	Dichlorvos	-	-1.6163	gnls	5.9661	100	66	90	3.69741	0.0170191	Positive	Negative	Positive	Negative	Negative	+ +	-	-	+	NA	NA	NA
20130911 Plate 6	20130911	60-57-1	TX007214	DEDN	Dieldrin	-	-1.07573	hill	38.1447	201	74	90	3.0641	0.000858416	Positive	Positive	Positive	Positive	Negative	NA	NA	NA	NA	NA	NA	NA
20130906 Plate 2	20130906	99-59-2	TX003251	2MX5NA	2-Methoxy-5-nitroaniline	-	-1.9058	hill	3.22969	200	NA	90	244.039	0.761873	Inconclusive	Inconclusive	Positive	Negative	Negative	NA	NA	NA	NA	NA	NA	NA
20130906 Plate 3	20130906	86386-73-4	TX009759	FCNZ	Fluconazole	-	-1.49076	gnls	8.45594	200	NA	90	244.039	0.272007	Inconclusive	Inconclusive	Positive	Positive	Negative	NA	NA	NA	NA	NA	NA	NA
20131009 Plate 1	20131009	111-77-3	TX002528	DELGME	Diethylene glycol monomethyl ether	-	-1.7538	hill	3.28023	200	NA	90	244.039	0.733179	Inconclusive	Inconclusive	Positive	Negative	Negative	NA	NA	NA	NA	NA	NA	NA
20130930 Plate 4	20130930	842-07-9	TX008660	CISY14	C.I. Solvent Yellow 14	+	-2.7538	gnls	25.7525	200	14	91	3.18442	0.0582403	Negative	Negative	Positive	Positive	Negative	NA	NA	NA	NA	NA	NA	NA
20130909 Plate 3	20130909	108-80-5	TX003273	CUA	Cyanuric acid	-	-2.49076	hill	200.866	199	45	91	244.039	2.96712e-05	Inconclusive	Inconclusive	Positive	Positive	Negative	NA	NA	NA	NA	NA	NA	NA
20130906 Plate 2	20130906	98-87-3	TX004419	BZCL	Benzal chloride	-	-1.9058	hill	1420.8	200	140	91	244.039	0.0408158	Inconclusive	Inconclusive	Positive	Negative	Negative	NA	NA	NA	NA	NA	NA	NA
20131007 Plate 3	20131007	103-23-1	TX009459	D2EHA	Di(2-ethylhexyl) adipate	-	-1.8278	gnls	50.7107	200	76	92	244.039	0.000748645	Positive	Positive	Inconclusive	Inconclusive	Negative	NA	NA	NA	NA	NA	NA	NA
20131024 Plate 4	20131024	100-51-6	TX002088	BZAL	Benzyl alcohol	-	-3.49076	hill	29.2667	199	43	93	244.039	0.00801496	Positive	Positive	Positive	Negative	Negative	NA	NA	NA	NA	NA	NA	NA
20130909 Plate 1-2	20130909	205-99-2	TX008488	BZBFT	Benzo(b)fluoranthene	-	-0.827799	hill	6.30339	200	130	93	4.95802	0.0170191	Positive	Negative	Positive	Positive	Negative	NA	NA	NA	NA	NA	NA	NA
20131017 Plate 4	20131017	95-14-7	TX002271	123BZTZ	1,2,3-Benzotriazole	-	-2.49076	hill	1185.29	200	150	93	244.039	0.00506375	Inconclusive	Inconclusive	Positive	Positive	Negative	NA	NA	NA	NA	NA	NA	NA
20131015 Plate 4	20131015	77-48-5	TX004028	13D55DMHD	1,3-Dibromo-5,5-dimethylhydantoin	-	-2.7538	hill	3.22179	200	NA	93	244.039	0.649446	Negative	Negative	Positive	Positive	Negative	NA	NA	NA	NA	NA	NA	NA
20130918 Plate 2b	20130918	79-43-6	TX005990	DCLAA	Dichloroacetic acid	-	-2.49076	hill	751.854	199	94	95	244.039	0.0446945	Positive	Negative	Positive	Negative	Negative	NA	NA	NA	NA	NA	NA	NA
20130903 Plate 2	20130903	678-39-7	TX004626	12TTDF1D	1,1,2,2-Tetrahydroperfluoro-1-decanol	-	-2.26837	hill	1552.37	128	NA	95	5.53275	0.0684969	Negative	Negative	Positive	Positive	Negative	NA	NA	NA	NA	NA	NA	NA
20130916 Plate 2a	20130916	95-57-8	TX001830	2CPN	2-Chlorophenol	-	-1.7538	hill	96.9482	200	71	97	244.039	0.0230466	Inconclusive	Inconclusive	Positive	Positive	Negative	NA	NA	NA	NA	NA	NA	NA
20131015 Plate 5	20131015	115-28-6	TX005644	CLNA	Chlorendic acid	-	-2.49076	hill	74.3101	200	110	97	244.039	0.00506375	Positive	Positive	Positive	Negative	Negative	NA	NA	NA	NA	NA	NA	NA
20130930 Plate 2	20130930	84-66-2	TX005146	DEPT	Diethyl phthalate	-	-1.37529	hill	6.34754	200	100	99	244.039	0.00449966	Positive	Negative	Positive	Positive	Negative	NA	NA	NA	NA	NA	NA	NA
20130905 Plate 1	20130905	51-21-8	TX003099	5FUCL	5-Fluorouracil	-	-2.26837	hill	772.636	199	110	99	2.08476	0.0124218	Positive	Negative	Positive	Negative	Negative	NA	NA	NA	NA	NA	NA	NA
20130911 Plate 3	20130911	92-52-4	TX004371	BPNL	Biphenyl	-	-0.753799	hill	611.464	201	140	99	244.039	0.0690443	Inconclusive	Inconclusive	Inconclusive	Inconclusive	Negative	NA	NA	NA	NA	NA	NA	NA
20130911 Plate 1	20130911	108-93-0	TX003301	CHXL	Cyclohexanol	-	-0.268372	hill	8.19945	202	NA	99	244.039	0.0477356	Inconclusive	Inconclusive	Inconclusive	Inconclusive	Negative	NA	NA	NA	NA	NA	NA	NA
20131007 Plate 3	20131007	94-13-3	TX002985	PPPB	Propylparaben	-	-1.8278	hill	3.22177	200	NA	99	244.039	0.272007	Inconclusive	Inconclusive	Inconclusive	Inconclusive	Negative	NA	NA	NA	NA	NA	NA	NA
20131015 Plate 4	20131015	100-01-6	TX007263	4NAL	4-Nitroaniline	-	-2.7538	gnls	26.1757	200	11	100	3.2885	0.000460994	Positive	Positive	Positive	Positive	Negative	NA	NA	NA	NA	NA	NA	NA
20131015 Plate 6	20131015	95-83-0	TX008643	4C12DABZ	4-Chloro-1,2-diaminobenzene	+	-2.49076	hill	170.426	200	69	100	1.40746	0.0634525	Inconclusive	Inconclusive	Negative	Negative	Negative	NA	NA	NA	NA	NA	NA	NA
20131017 Plate 2	20131017	89-83-8	TX002784	THML	Thymol	-	-1.6163	hill	319.985	200	88	100	244.039	0.000276626	Inconclusive	Inconclusive	Positive	Positive	Negative	NA	NA	NA	NA	NA	NA	NA
20130829 Plate 2	20130829	6055-19-2	TX008361	CPAMH	Cyclophosphamide monohydrate	-	-1.6163	hill	987.739	200	91	100	244.039	0.00399311	Positive	Negative	Negative	Negative	Negative	NA	NA	NA	NA	NA	NA	NA
20130916 Plate 2b	20130916	120-82-1	TX009437	124TCBZ	1,2,4-Trichlorobenzene	-	-1.9058	gnls	5.4465	199	130	100	244.039	0.00801496	Inconclusive	Inconclusive	Positive	Positive	Negative	NA	NA	NA	NA	NA	NA	NA
20131007 Plate 4	20131007	118-71-8	TX003197	MLTL	Maltol	-	-1.07573	hill	4.86241	200	170	100	244.039	0.676931	Negative	Negative	Positive	Positive	Negative	NA	NA	NA	NA	NA	NA	NA
20130909 Plate 3-2	20130909	112-34-5	TX002545	22BXEL	2-(2-Butoxyethoxy)ethanol	-	-1.6163	hill	3.22305	200	NA	100	244.039	0.820217	Inconclusive	Inconclusive	Positive	Positive	Negative	NA	NA	NA	NA	NA	NA	NA
20131007 Plate 1	20131007	822-06-0	TX004050	16DICH	1,6-Diisocyanatohexane	-	-1.7538	hill	3.20655	199	NA	100	244.039	0.879573	Inconclusive	Inconclusive	Positive	Negative	Negative	NA	NA	NA	NA	NA	NA	NA
20130923 Plate 4	20130923	95-50-1	TX002092	12DBZ	1,2-Dichlorobenzene	-	-1.6163	hill	8.57028	200	33	110	244.039	0.11164	Inconclusive	Inconclusive	Inconclusive	Inconclusive	Negative	NA	NA	NA	NA	NA	NA	NA
20130918 Plate 1b	20130918	34256-82-1	TX000687	ATCL	Acetochlor	-	-1.26837	hill	12.6767	128	39	110	3.95302	0.000225736	Positive	Positive	Negative	Negative	Negative	+	-	+	-	NA	NA	NA
20130905 Plate 1	20130905	90-12-0	TX001801	1MNPT	1-Methylnaphthalene	-	-2.26837	hill	579.382	200	57	110	244.039	0.000238655	Positive	Positive	Positive	Negative	Negative	NA	NA	NA	NA	NA	NA	NA
20130923 Plate 3	20130923	576-26-1	TX003998	26DMP	2,6-Dimethylphenol	-	-1.49076	hill	9.58579	200	87	110	244.039	0.0339091	Positive	Negative	Positive	Positive	Negative	NA	NA	NA	NA	NA	NA	NA
20130911 Plate 6	20130911	51-30-9	TX008876	IPTHCL	Isoproterenol hydrochloride	-	-1.07573	hill	49.2928	200	98	110	5.3402	0.001464	Inconclusive	Inconclusive	Positive	Positive	Negative	NA	NA	NA	NA	NA	NA	NA
20130903 Plate 4	20130903	95-94-3	TX007284	1245TCBZ	1,2,4,5-Tetrachlorobenzene	-	-1.7538	hill	360.079	200	110	110	244.039	0.00638754	Inconclusive	Inconclusive	Positive	Positive	Negative	NA	NA	NA	NA	NA	NA	NA
20130923 Plate 3	20130923	298-46-4	TX005780	CMZP	Carbamazepine	-	-1.49076	hill	63.0374	200	110	110	244.039	0.0339091	Inconclusive	Inconclusive	Positive	Positive	Negative	NA	NA	NA	NA	NA	NA	NA
20131007 Plate 5	20131007	65-85-0	TX005130	BZAC	Benzoic acid	-	-2.07573	hill	17.0767	201	130	110	244.039	0.00801496	Inconclusive	Inconclusive	Positive	Positive	Negative	NA	NA	NA	NA	NA	NA	NA
20130923 Plate 4	20130923	111-30-8	TX009535	GTAD	Glutaraldehyde	+	-1.6163	hill	3.27357	202	140	110	6.25972	0.849788	Negative	Negative	Negative	Negative	Negative	NA	NA	NA	NA	active	positive	negative
20130829 Plate 2	20130829	2058-46-0	TX010254	OTCHCL	Oxytetracycline hydrochloride	+	-1.6163	hill	32.4357	200	NA	110	3.80014	0.0339091	Negative	Negative	Positive	Positive	Negative	NA	NA	NA	NA	NA	NA	NA
20130903 Plate 1	20130903	129-00-0	TX010788	PYRN	Pyrene	-	-1.49076	hill	3.22588	200	NA	110	3.13756	0.197801	Inconclusive	Inconclusive	Positive	Positive	Negative	NA	NA	NA	NA	NA	NA	NA
20130916 Plate 3b	20130916	627-93-0	TX003077	DMAP	Dimethyl adipate	-	-1.7538	hill	5.89625	200	NA	110	244.039	0.426362	Negative	Negative	Positive	Negative	Negative	NA	NA	NA	NA	NA	NA	NA
20130923 Plate 2	20130923	122-62-3	TX011221	B2EDC	Bis(2-ethylhexyl) decanedioate	-	-0.827799	hill	3.22399	200	NA	110	29.7135	0.500867	Negative	Negative	Positive	Positive	Negative	NA	NA	NA	NA	NA	NA	NA
20130923 Plate 6	20130923	117-39-5	TX007264	QCTN	Quercetin	-	-1.6163	hill	3.20116	199	NA	110	3.02104	0.454263	Negative	Negative	Positive	Negative	Negative	NA	NA	NA	NA	inactive	positive	negative
20130930 Plate 3	20130930	133-90-4	TX009855	CLAB	Chloramben	-	-1.7538	hill	5.9161	200	NA	110	244.039	0.0690443	Inconclusive	Inconclusive	Positive	Positive	Negative	NA	NA	NA	NA	NA	NA	NA
20131015 Plate 1	20131015	59-30-3	TX003323	FLCA	Folic acid	-	-1.9058	cnst	NA	200	NA	110	244.039	0.0958749	Negative	Negative	Positive	Negative	Negative	NA	NA	NA	NA	NA	NA	NA
20131015 Plate 3	20131015	150-13-0	TX002591	4ABZA	4-Aminobenzoic acid	-	-2.49076	hill	3.26876	200	NA	110	244.039	0.544486	Inconclusive	Inconclusive	Positive	Positive	Negative	NA	NA	NA	NA	NA	NA	NA
20131024 Plate 3	20131024	99-65-0	TX007270	13DNBZ	1,3-Dinitrobenzene	-	-3.49076	hill	3.22642	199	NA	110	244.039	0.343668	Negative	Negative	Positive	Positive	Negative	NA	NA	NA	NA	NA	NA	NA
20130829 Plate 1	20130829	91-62-3	TX009238	6MQL	6-Methylquinoline	-	-2.07573	hill	3.22175	200	2.5	120	244.039	0.139614	Negative	Negative	Positive	Positive	Negative	NA	NA	NA	NA	NA	NA	NA
20131007 Plate 5	20131007	80-43-3	TX002361	DCMPX	Dicumyl peroxide	-	-2.07573	hill	3.2218	160	5.5	120	6.99044	0.0280271	Positive	Negative	Negative	Negative	Negative	NA	NA	NA	NA	NA	NA	NA
20131015 Plate 8	20131015	90-04-0	TX002185	2ASD	2-Anisidine	-	-3.07573	hill	336.362	199	46	120	244.039	0.000238655	Positive	Negative	Positive	Positive	Negative	NA	NA	NA	NA	NA	NA	NA
20131007 Plate 6	20131007	99-76-3	TX001307	MPBN	Methylparaben	-	-1.37529	hill	69.3304	200	63	120	244.039	0.011155	Inconclusive	Inconclusive	Inconclusive	Inconclusive	Negative	NA	NA	NA	NA	NA	NA	NA
20131007 Plate 6	20131007	120-47-8	TX001702	EPBN	Ethylparaben	-	-1.37529	hill	9.08394	200	70	120	244.039	0.0100042	Positive	Negative	Inconclusive	Inconclusive	Negative	NA	NA	NA	NA	NA	NA	NA
20131007 Plate 5	20131007	80-43-3	TX002361	DCMPX	Dicumyl peroxide	+	-2.07573	hill	1151.11	200	88	120	6.99044	0.0308479	Positive	Positive	Negative	Negative	Negative	NA	NA	NA	NA	NA	NA	NA
20130923 Plate 2	20130923	131-11-3	TX101552	DMPT	Dimethyl phthalate	-	-0.827799	hill	4.30792	200	110	120	NA	0.0533888	Inconclusive	Inconclusive	Positive	Positive	Negative	-	-	-	I	NA	NA	NA
20130925 Plate 3	20130925	94-26-8	TX001640	BPBN	Butylparaben	+	-1.16884	hill	1608.16	200	130	120	244.039	0.0684969	Negative	Negative	Negative	Negative	Negative	NA	NA	NA	NA	NA	NA	NA
20131009 Plate 1	20131009	100-00-5	TX001844	1C4NBZ	1-Chloro-4-nitrobenzene	-	-1.7538	hill	3.75579	200	160	120	244.039	0.324712	Negative	Negative	Positive	Negative	Negative	NA	NA	NA	NA	NA	NA	NA
20130829 Plate 2	20130829	2058-46-0	TX010254	OTCHCL	Oxytetracycline hydrochloride	-	-1.6163	hill	8.74872	200	NA	120	3.80014	0.940516	Negative	Negative	Negative	Negative	Negative	NA	NA	NA	NA	NA	NA	NA
20131009 Plate 3	20131009	112-30-1	TX002474	1DCL	1-Decanol	-	-0.827799	hill	3.22175	200	NA	120	244.039	0.0582403	Negative	Negative	Positive	Negative	Negative	NA	NA	NA	NA	NA	NA	NA
20131007 Plate 6	20131007	107-07-3	TX002081	2CETL	2-Chloroethanol	-	-1.37529	hill	14.6323	199	60	130	244.039	0.00123062	Positive	Negative	Positive	Positive	Negative	NA	NA	NA	NA	NA	NA	NA
20131015 Plate 2	20131015	95-48-7	TX001704	OCRS	o-Cresol	-	-2.26837	hill	3.26283	199	110	130	244.039	0.139614	Negative	Negative	Positive	Positive	Negative	NA	NA	NA	NA	NA	NA	NA
20130911 Plate 3	20130911	51-52-5	TX006939	6P2TUCL	6-Propyl-2-thiouracil	-	-0.753799	hill	8.15364	200	NA	130	244.039	0.368581	Inconclusive	Inconclusive	Inconclusive	Inconclusive	Negative	NA	NA	NA	NA	NA	NA	NA
20131015 Plate 1	20131015	637-07-0	TX006899	CFBT	Clofibrate	-	-1.9058	hill	8.33711	200	NA	130	244.039	0.426362	Negative	Negative	Positive	Positive	Negative	NA	NA	NA	NA	NA	NA	NA
20131007 Plate 3	20131007	35796	TX004417	FFRL	Furfural	-	-1.8278	gnls	11.1294	201	130	140	244.039	0.00506375	Positive	Negative	Inconclusive	Inconclusive	Negative	NA	NA	NA	NA	NA	NA	NA
20130916 Plate 1a	20130916	124-18-5	TX001712	DCN	Decane	-	-0.988264	hill	379.486	200	NA	140	244.039	0.363316	Inconclusive	Inconclusive	Inconclusive	Inconclusive	Negative	NA	NA	NA	NA	NA	NA	NA
20130923 Plate 3	20130923	110-62-3	TX002295	PTNL	Pentanal	-	-1.49076	hill	3.18052	198	NA	140	244.039	0.081443	Negative	Negative	Positive	Negative	Negative	NA	NA	NA	NA	NA	NA	NA
20131017 Plate 3	20131017	80-46-6	TX002599	42MB2P	4-(2-Methylbutan-2-yl)phenol	-	-0.988264	gnls	9.35565	200	NA	140	22.857	0.790899	Inconclusive	Inconclusive	Positive	Negative	Negative	NA	NA	NA	NA	NA	NA	NA
20130827 Plate 1	20130827	1763-23-1	TX000836	PFOS	PFOS	-	-1.68341	hill	3.67707	168	18	150	8.13367	0.00569102	Positive	Negative	Negative	Negative	Negative	+	-	-		NA	NA	NA
20130918 Plate 2b	20130918	105-60-2	TX004224	CPLT	Caprolactam	-	-2.49076	hill	46.049	198	44	150	244.039	0.0124218	Positive	Positive	Positive	Negative	Negative	NA	NA	NA	NA	NA	NA	NA
20130905 Plate 3	20130905	1836-75-5	TX006885	NTFN	Nitrofen	-	-1.7538	hill	22.5849	200	77	150	8.07827	0.00715984	Positive	Negative	Negative	Negative	Negative	NA	NA	NA	NA	NA	NA	NA
20130916 Plate 2b	20130916	309-00-2	TX004449	ALDN	Aldrin	+	-1.9058	hill	1299.89	160	NA	150	6.04895	1	Negative	Negative	Negative	Negative	Negative	NA	NA	NA	NA	NA	NA	NA
20130923 Plate 3	20130923	115-96-8	TX002409	T2CLP	Tris(2-chloroethyl) phosphate	-	-1.49076	hill	3.30725	200	NA	150	244.039	0.622429	Negative	Negative	Positive	Positive	Negative	NA	NA	NA	NA	NA	NA	NA
20131015 Plate 2	20131015	599-79-1	TX008650	SFSZ	Sulfasalazine	-	-2.26837	hill	24.7002	200	65	160	244.039	0.00801496	Positive	Negative	Negative	Negative	Negative	NA	NA	NA	NA	NA	NA	NA
20130906 Plate 4	20130906	541-73-1	TX001069	13DCBZ	1,3-Dichlorobenzene	-	-1.26837	hill	133.817	200	130	160	244.039	0.00506375	Inconclusive	Inconclusive	Positive	Positive	Negative	NA	NA	NA	NA	NA	NA	NA
20131007 Plate 1	20131007	89-72-5	TX002098	2B2PL	2-(Butan-2-yl)phenol	-	-1.7538	hill	3.22191	200	82	170	244.039	0.454263	Negative	Negative	Positive	Negative	Negative	NA	NA	NA	NA	NA	NA	NA
20130918 Plate 2a	20130918	446-86-6	TX005739	AZTP	Azathioprine	+	-0.988264	gnls	17.0032	199	150	170	4.06852	0.0339091	Inconclusive	Inconclusive	Positive	Negative	Negative	NA	NA	NA	NA	NA	NA	NA
20130911 Plate 1	20130911	111-96-6	TX002472	B2MEE	Bis(2-methoxyethyl) ether	-	-0.268372	hill	3.22646	200	NA	170	244.039	0.969785	Negative	Negative	Inconclusive	Inconclusive	Negative	NA	NA	NA	NA	NA	NA	NA
20130918 Plate 1b	20130918	375-95-1	TX003818	PFNA	PFNA	-	-1.26837	hill	3.22316	200	NA	170	10.5536	0.103368	Inconclusive	Inconclusive	Negative	Negative	Negative	NA	NA	NA	NA	NA	NA	NA
20131017 Plate 2	20131017	62-23-7	TX003347	4NBZA	4-Nitrobenzoic acid	-	-1.6163	hill	15.5087	200	NA	170	244.039	0.0750347	Inconclusive	Inconclusive	Negative	Negative	Negative	NA	NA	NA	NA	NA	NA	NA
20131007 Plate 1	20131007	111-46-6	TX002325	DELG	Diethylene glycol	-	-1.7538	hill	6.83819	199	79	180	244.039	0.00189655	Positive	Negative	Inconclusive	Inconclusive	Negative	NA	NA	NA	NA	NA	NA	NA
20131007 Plate 1	20131007	822-06-0	TX004050	16DICH	1,6-Diisocyanatohexane	+	-1.7538	hill	8.35346	199	NA	180	244.039	0.820217	Negative	Negative	Inconclusive	Inconclusive	Negative	NA	NA	NA	NA	NA	NA	NA
20130905 Plate 4	20130905	69-74-9	TX006990	CTHCL	Cytarabine hydrochloride	-	-3.07573	hill	3.22177	200	NA	180	0.542722	0.112418	Negative	Negative	Negative	Negative	Negative	NA	NA	NA	NA	NA	NA	NA
20130916 Plate 3b	20130916	51218-45-2	TX000793	MTLC	Metolachlor	-	-1.7538	gnls	7.57851	200	NA	180	7.99578	0.00665282	Negative	Negative	Positive	Negative	Negative	-	-	-	+	NA	NA	NA
20130905 Plate 4	20130905	41372-08-1	TX006855	MDSH	Methyldopa sesquihydrate	+	-3.07573	gnls	22.1596	200	28	190	4.74117	0.225479	Inconclusive	Inconclusive	Inconclusive	Inconclusive	Negative	NA	NA	NA	NA	NA	NA	NA
20131015 Plate 7	20131015	6846-50-0	TX009212	224TM13PDDI	2,2,4-Trimethyl-1,3-pentanediol diisobutyrate	-	-2.07573	hill	62.6828	200	110	190	8.24581	0.00801496	Inconclusive	Inconclusive	Positive	Positive	Negative	NA	NA	NA	NA	NA	NA	NA
20130925 Plate 3	20130925	28249-77-6	TX100783	THBC	Thiobencarb	-	-1.16884	hill	10.5872	200	NA	190	NA	0.081443	Inconclusive	Inconclusive	Positive	Negative	Negative	-	-	-	+	NA	NA	NA
20130827 Plate 1	20130827	53-86-1	TX006295	IDMT	Indomethacin	+	-1.68341	hill	830.633	200	NA	210	244.039	0.471724	Negative	Negative	Inconclusive	Inconclusive	Negative	NA	NA	NA	NA	NA	NA	NA
20130829 Plate 2	20130829	121-33-5	TX002327	4HX3MXBZAD	4-Hydroxy-3-methoxybenzaldehyde	+	-1.6163	gnls	153.915	200	NA	220	244.039	0.969785	Inconclusive	Inconclusive	Inconclusive	Inconclusive	Negative	NA	NA	NA	NA	NA	NA	NA
20131007 Plate 6	20131007	99-76-3	TX001307	MPBN	Methylparaben	+	-1.37529	hill	3.23136	200	NA	220	244.039	0.519627	Inconclusive	Inconclusive	Inconclusive	Inconclusive	Negative	NA	NA	NA	NA	NA	NA	NA
20131015 Plate 2	20131015	599-79-1	TX008650	SFSZ	Sulfasalazine	+	-2.26837	hill	27.0806	200	NA	220	244.039	0.0750347	Inconclusive	Inconclusive	Inconclusive	Inconclusive	Negative	NA	NA	NA	NA	NA	NA	NA
20130903 Plate 3	20130903	119-90-4	TX001914	33DMXBZD	3,3'-Dimethoxybenzidine	-	-1.9058	hill	8.39887	160	NA	250	2.14104	0.761873	Negative	Negative	Negative	Negative	Negative	NA	NA	NA	NA	inactive	positive	no data
20130906 Plate 2	20130906	99-59-2	TX003251	2MX5NA	2-Methoxy-5-nitroaniline	+	-1.9058	gnls	89.0155	200	1.5e-06	NA	244.039	0.324712	Inconclusive	Inconclusive	Inconclusive	Inconclusive	Negative	NA	NA	NA	NA	NA	NA	NA
20130923 Plate 6	20130923	4291-63-8	TX010040	CDBN	Cladribine	-	-1.6163	hill	3.22442	102	8e-06	NA	0.0493236	0.569923	Negative	Negative	Negative	Negative	Negative	NA	NA	NA	NA	NA	NA	NA
20130923 Plate 5a	20130923	99-65-0	TX007270	13DNBZ	1,3-Dinitrobenzene	-	-0.905802	hill	12.0765	199	2	NA	244.039	0.0188534	Positive	Positive	Negative	Negative	Negative	NA	NA	NA	NA	NA	NA	NA
20130906 Plate 2	20130906	98-87-3	TX004419	BZCL	Benzal chloride	+	-1.9058	cnst	NA	200	2.8	NA	244.039	0.363316	Inconclusive	Inconclusive	Inconclusive	Inconclusive	Negative	NA	NA	NA	NA	NA	NA	NA
20131007 Plate 4	20131007	97-77-8	TX011018	DSFM	Disulfiram	-	-1.07573	hill	4.67044	17.1	3	NA	3.87032	0.0589958	Negative	Negative	Negative	Negative	Negative	NA	NA	NA	NA	NA	NA	NA
20130918 Plate 2b	20130918	26530-20-1	TX009639	OCTL	Octhilinone	-	-2.49076	hill	136.426	17.2	3.2	NA	2.11936	0.00468695	Positive	Positive	Negative	Negative	Negative	NA	NA	NA	NA	NA	NA	NA
20131007 Plate 2	20131007	66-81-9	TX012209	CHXD	Cycloheximide	+	-1.49076	hill	26.8153	52.4	3.3	NA	0.927189	1.51444e-06	Positive	Positive	Negative	Negative	Negative	NA	NA	NA	NA	NA	NA	NA
20130911 Plate 4	20130911	2634-33-5	TX007028	12BZTZ3O	1,2-Benzisothiazolin-3-one	-	-1.7538	hill	8.10001	21.5	4.1	NA	3.97041	0.845841	Negative	Negative	Negative	Negative	Negative	NA	NA	NA	NA	NA	NA	NA
20131007 Plate 2	20131007	77-47-4	TX009813	HCLCPD	Hexachlorocyclopentadiene	-	-1.49076	gnls	20.1709	11	4.4	NA	1.68238	0.0311508	Positive	Positive	Negative	Negative	Negative	NA	NA	NA	NA	NA	NA	NA
20131015 Plate 6	20131015	602-01-7	TX008321	23DNT	2,3-Dinitrotoluene	-	-2.49076	hill	17.6504	14.3	4.4	NA	4.34496	0.000982957	Positive	Positive	Negative	Negative	Negative	NA	NA	NA	NA	NA	NA	NA
20131024 Plate 4	20131024	97-77-8	TX011018	DSFM	Disulfiram	-	-3.49076	gnls	10.0233	7	4.7	NA	3.87032	0.42848	Negative	Negative	Negative	Negative	Negative	NA	NA	NA	NA	NA	NA	NA
20131015 Plate 6	20131015	60-35-5	TX007228	ACTA	Acetamide	-	-2.49076	hill	11.5684	19.8	5.8	NA	244.039	0.0029857	Positive	Negative	Negative	Negative	Negative	NA	NA	NA	NA	NA	NA	NA
20130911 Plate 2	20130911	129453-61-8	TX012533	FVST	Fulvestrant	+	-1.68341	hill	5.45014	124	8.4	NA	0.84384	0.0280271	Inconclusive	Inconclusive	Inconclusive	Inconclusive	Negative	NA	NA	NA	NA	NA	NA	NA
20130916 Plate 2b	20130916	97-54-1	TX008780	IEGL	Isoeugenol	+	-1.9058	gnls	8.78004	200	10	NA	244.039	0.0446945	Inconclusive	Inconclusive	Inconclusive	Inconclusive	Negative	NA	NA	NA	NA	NA	NA	NA
20130916 Plate 1b	20130916	446-72-0	TX009779	GNST	Genistein	-	-1.49076	gnls	59.3923	102	10	NA	3.85545	0.0394646	Positive	Positive	Negative	Negative	Negative	NA	NA	NA	NA	NA	NA	NA
20130918 Plate 2b	20130918	26530-20-1	TX009639	OCTL	Octhilinone	+	-2.49076	hill	546.036	52.4	12	NA	2.11936	8.17262e-05	Negative	Negative	Negative	Negative	Negative	NA	NA	NA	NA	NA	NA	NA
20130909 Plate 1-2	20130909	205-99-2	TX008488	BZBFT	Benzo(b)fluoranthene	+	-0.827799	hill	198.03	21.5	13	NA	4.95802	1.22727e-08	Negative	Negative	Negative	Negative	Negative	NA	NA	NA	NA	NA	NA	NA
20130923 Plate 6	20130923	1934-21-0	TX009268	FDCY5	FD&C Yellow 5	+	-1.6163	gnls	104.696	151	15	NA	244.039	0.0029857	Positive	Positive	Negative	Negative	Negative	NA	NA	NA	NA	NA	NA	NA
20130903 Plate 2	20130903	148-24-3	TX002224	8HDQL	8-Hydroxyquinoline	+	-2.26837	hill	192.481	26.8	16	NA	0.732702	4.41293e-05	Positive	Positive	Negative	Negative	Negative	NA	NA	NA	NA	NA	NA	NA
20130916 Plate 1a	20130916	120-83-2	TX001913	24DCP	2,4-Dichlorophenol	+	-0.988264	gnls	100.853	200	17	NA	244.039	0.00853955	Positive	Positive	Negative	Negative	Negative	NA	NA	NA	NA	NA	NA	NA
20130911 Plate 3	20130911	84371-65-3	TX005847	MEPN	Mifepristone	-	-0.753799	cnst	NA	200	17	NA	6.68838	0.000652031	Negative	Negative	Negative	Negative	Negative	NA	NA	NA	NA	NA	NA	NA
20131009 Plate 1	20131009	121-79-9	TX002261	PPGL	Propyl gallate	-	-1.7538	gnls	74.3102	160	17	NA	2.0848	0.000897111	Positive	Positive	Negative	Negative	Negative	NA	NA	NA	NA	NA	NA	NA
20131015 Plate 4	20131015	55-98-1	TX009225	BSF	Busulfan	-	-2.7538	hill	29.9352	200	19	NA	244.039	0.00399311	Positive	Positive	Inconclusive	Inconclusive	Negative	NA	NA	NA	NA	NA	NA	NA
20130903 Plate 3	20130903	52-51-7	TX003311	BRPL	Bronopol	+	-1.9058	hill	646.381	41.9	20	NA	4.46265	1.5434e-07	Negative	Negative	Negative	Negative	Negative	NA	NA	NA	NA	NA	NA	NA
20131017 Plate 2	20131017	621-64-7	TX004062	NNSPPA	N-Nitrosodipropylamine	+	-1.6163	hill	167.375	200	20	NA	244.039	0.00313216	Positive	Positive	Negative	Negative	Negative	NA	NA	NA	NA	NA	NA	NA
20130930 Plate 1	20130930	54-85-3	TX005751	INZD	Isoniazid	+	-1.37529	gnls	1.53757	88	21	NA	244.039	0.000370144	Positive	Negative	Inconclusive	Inconclusive	Negative	NA	NA	NA	NA	NA	NA	NA
20130916 Plate 1b	20130916	84-75-3	TX004331	DHPT	Dihexyl phthalate	-	-1.49076	hill	41.4727	200	23	NA	7.80893	0.0170191	Negative	Negative	Negative	Negative	Negative	NA	NA	NA	NA	NA	NA	NA
20131009 Plate 1	20131009	121-79-9	TX002261	PPGL	Propyl gallate	+	-1.7538	hill	54.1715	200	24	NA	2.0848	0.00506375	Positive	Positive	Negative	Negative	Negative	NA	NA	NA	NA	NA	NA	NA
20131015 Plate 6	20131015	136-77-6	TX002429	4HRC	4-Hexylresorcinol	+	-2.49076	gnls	1760.21	160	24	NA	9.04808	0.000225736	Negative	Negative	Negative	Negative	Negative	NA	NA	NA	NA	NA	NA	NA
20130903 Plate 2	20130903	148-24-3	TX002224	8HDQL	8-Hydroxyquinoline	-	-2.26837	hill	20.4064	200	26	NA	0.732702	0.00112405	Positive	Positive	Negative	Negative	Negative	NA	NA	NA	NA	NA	NA	NA
20130903 Plate 3	20130903	3844-45-9	TX007739	FDCB1	FD&C Blue No. 1	-	-1.9058	hill	451.146	52.8	28	NA	7.73836	0.300427	Negative	Negative	Negative	Negative	Negative	NA	NA	NA	NA	NA	NA	NA
20130923 Plate 4	20130923	111-30-8	TX009535	GTAD	Glutaraldehyde	-	-1.6163	hill	7.57218	129	28	NA	6.25972	0.0339091	Positive	Negative	Negative	Negative	Negative	NA	NA	NA	NA	active	positive	negative
20130829 Plate 1	20130829	29348	TX002800	BPA	Bisphenol A	+	-2.07573	hill	172.602	200	29	NA	7.98265	0.00244379	Inconclusive	Inconclusive	Inconclusive	Inconclusive	Negative	NA	NA	NA	NA	NA	NA	NA
20130930 Plate 5	20130930	58-93-5	TX008534	HCLTZ	Hydrochlorothiazide	+	-2.49076	cnst	NA	200	29	NA	244.039	0.0089604	Positive	Negative	Inconclusive	Inconclusive	Negative	NA	NA	NA	NA	NA	NA	NA
20130918 Plate 1b	20130918	375-95-1	TX003818	PFNA	PFNA	+	-1.26837	gnls	3.82911	200	30	NA	10.5536	0.11164	Inconclusive	Inconclusive	Inconclusive	Inconclusive	Negative	NA	NA	NA	NA	NA	NA	NA
20130923 Plate 1	20130923	1948-33-0	TX002508	TBHQ	tert-Butylhydroquinone	-	-0.905802	hill	256.748	41.9	30	NA	3.41691	0.0101174	Negative	Negative	Negative	Negative	Negative	NA	NA	NA	NA	NA	NA	NA
20130930 Plate 5	20130930	828-00-2	TX005808	DMXN	Dimethoxane	-	-2.49076	hill	104.684	200	30	NA	4.73666	1.57408e-05	Positive	Positive	Negative	Negative	Negative	NA	NA	NA	NA	NA	NA	NA
20130906 Plate 3	20130906	169590-42-5	TX010119	CCXB	Celecoxib	-	-1.49076	cnst	NA	81.9	31	NA	6.50075	0.0871078	Negative	Negative	Negative	Negative	Negative	NA	NA	NA	NA	NA	NA	NA
20130906 Plate 1	20130906	534-52-1	TX010858	2M46DNP	2-Methyl-4,6-dinitrophenol	+	-1.55216	gnls	20.465	200	32	NA	7.97102	0.0446945	Inconclusive	Inconclusive	Inconclusive	Inconclusive	Negative	NA	NA	NA	NA	NA	NA	NA
20130909 Plate 2-2	20130909	123-42-2	TX011484	DATA	Diacetone alcohol	+	-1.6163	hill	67.9972	200	32	NA	6.3136	0.0634525	Inconclusive	Inconclusive	Inconclusive	Inconclusive	Negative	NA	NA	NA	NA	NA	NA	NA
20130911 Plate 4	20130911	2634-33-5	TX007028	12BZTZ3O	1,2-Benzisothiazolin-3-one	+	-1.7538	hill	780.567	65.5	32	NA	3.97041	0.0435456	Positive	Positive	Negative	Negative	Negative	NA	NA	NA	NA	NA	NA	NA
20131017 Plate 3	20131017	51-79-6	TX007194	URTN	Urethane	+	-0.988264	gnls	3.60909	201	32	NA	244.039	0.0230466	Positive	Negative	Inconclusive	Inconclusive	Negative	NA	NA	NA	NA	NA	NA	NA
20131024 Plate 1	20131024	132-64-9	TX002133	DBZF	Dibenzofuran	+	-2.07573	hill	137.484	200	33	NA	244.039	0.00189655	Positive	Positive	Inconclusive	Inconclusive	Negative	NA	NA	NA	NA	NA	NA	NA
20130906 Plate 1	20130906	96-48-0	TX005210	4BLT	4-Butyrolactone	-	-1.55216	hill	329.021	198	34	NA	244.039	2.61747e-05	Inconclusive	Inconclusive	Negative	Negative	Negative	NA	NA	NA	NA	NA	NA	NA
20131007 Plate 4	20131007	99-51-4	TX004040	12D4NBZ	1,2-Dimethyl-4-nitrobenzene	+	-1.07573	hill	96.8241	200	35	NA	244.039	0.0408158	Inconclusive	Inconclusive	Inconclusive	Inconclusive	Negative	NA	NA	NA	NA	NA	NA	NA
20131007 Plate 3	20131007	94-13-3	TX002985	PPPB	Propylparaben	+	-1.8278	gnls	8.26468	200	37	NA	244.039	0.0124218	Positive	Negative	Inconclusive	Inconclusive	Negative	NA	NA	NA	NA	NA	NA	NA
20130903 Plate 3	20130903	52-51-7	TX003311	BRPL	Bronopol	-	-1.9058	hill	367.84	52.4	37	NA	4.46265	0.27918	Negative	Negative	Negative	Negative	Negative	NA	NA	NA	NA	NA	NA	NA
20130906 Plate 1	20130906	13674-87-8	TX005757	T13DCL2PP	Tris(1,3-dichloro-2-propyl)phosphate	-	-1.55216	gnls	10.9541	200	39	NA	6.71397	0.0089604	Negative	Negative	Negative	Negative	Negative	NA	NA	NA	NA	NA	NA	NA
20130903 Plate 1	20130903	129-00-0	TX010788	PYRN	Pyrene	+	-1.49076	hill	9.48156	200	40	NA	3.13756	0.000982957	Positive	Positive	Negative	Negative	Negative	NA	NA	NA	NA	NA	NA	NA
20130916 Plate 1b	20130916	3380-34-5	TX111587	TCLS	Triclosan	+	-1.49076	gnls	596.707	81.9	40	NA	NA	0.000205616	Positive	Positive	Negative	Negative	Negative	+ +	-	-		NA	NA	NA
20131017 Plate 4	20131017	2212-67-1	TX102810	MLNT	Molinate	+	-2.49076	hill	556.318	200	41	NA	NA	0.000152005	Positive	Negative	Inconclusive	Inconclusive	Negative	-	-	-	-	NA	NA	NA
20131015 Plate 6	20131015	95-83-0	TX008643	4C12DABZ	4-Chloro-1,2-diaminobenzene	-	-2.49076	hill	45.0655	200	41	NA	1.40746	0.000652031	Positive	Positive	Negative	Negative	Negative	NA	NA	NA	NA	NA	NA	NA
20130905 Plate 2	20130905	101-20-2	TX006849	TCCB	Triclocarban	+	-2.07573	hill	118.825	200	42	NA	0.446384	0.00506375	Inconclusive	Inconclusive	Inconclusive	Inconclusive	Negative	NA	NA	NA	NA	NA	NA	NA
20130923 Plate 3	20130923	115-96-8	TX002409	T2CLP	Tris(2-chloroethyl) phosphate	+	-1.49076	cnst	NA	200	42	NA	244.039	0.0124218	Inconclusive	Inconclusive	Inconclusive	Inconclusive	Negative	NA	NA	NA	NA	NA	NA	NA
20131017 Plate 1	20131017	1024-57-3	TX011614	HPCLEP	Heptachlor epoxide	+	-3.07573	hill	234.288	200	45	NA	2.9641	0.0089604	Positive	Positive	Inconclusive	Inconclusive	Negative	NA	NA	NA	NA	NA	NA	NA
20130925 Plate 2	20130925	69-09-0	TX007998	CLPHCL	Chlorpromazine hydrochloride	+	-0.753799	hill	11.0205	128	47	NA	5.55583	0.25992	Negative	Negative	Negative	Negative	Negative	NA	NA	NA	NA	NA	NA	NA
20130916 Plate 3b	20130916	627-93-0	TX003077	DMAP	Dimethyl adipate	+	-1.7538	hill	208.545	200	50	NA	244.039	0.00353889	Inconclusive	Inconclusive	Inconclusive	Inconclusive	Negative	NA	NA	NA	NA	NA	NA	NA
20130909 Plate 2-2	20130909	72-55-9	TX003073	PPDDE	p,p'-DDE	+	-1.6163	hill	25.6267	200	51	NA	6.54291	0.0108715	Positive	Positive	Inconclusive	Inconclusive	Negative	NA	NA	NA	NA	NA	NA	NA
20130906 Plate 3	20130906	924-16-3	TX006136	NNTSBA	N-Nitrosodibutylamine	+	-1.49076	hill	516.945	200	53	NA	244.039	0.000897111	Inconclusive	Inconclusive	Inconclusive	Inconclusive	Negative	NA	NA	NA	NA	NA	NA	NA
20130911 Plate 5	20130911	7632-00-0	TX001747	SDNT	Sodium nitrite	+	-1.37529	hill	207.468	203	53	NA	244.039	0.0264314	Inconclusive	Inconclusive	Inconclusive	Inconclusive	Negative	NA	NA	NA	NA	NA	NA	NA
20130923 Plate 2	20130923	143-50-0	TX002769	KPN	Kepone	+	-0.827799	hill	668.37	81.9	53	NA	5.01591	0.00838086	Positive	Positive	Negative	Negative	Negative	NA	NA	NA	NA	NA	NA	NA
20131017 Plate 1	20131017	65277-42-1	TX006299	KTCZ	Ketoconazole	+	-3.07573	hill	1073.57	81.9	54	NA	7.881	0.00017691	Positive	Positive	Negative	Negative	Negative	NA	NA	NA	NA	NA	NA	NA
20130916 Plate 1b	20130916	3380-34-5	TX111587	TCLS	Triclosan	-	-1.49076	hill	993.474	81.9	54	NA	NA	0.939614	Negative	Negative	Negative	Negative	Negative	+ +	-	-		NA	NA	NA
20130905 Plate 1	20130905	51-21-8	TX003099	5FUCL	5-Fluorouracil	+	-2.26837	hill	487.335	199	55	NA	2.08476	0.000748645	Inconclusive	Inconclusive	Inconclusive	Inconclusive	Negative	NA	NA	NA	NA	NA	NA	NA
20131015 Plate 1	20131015	59-30-3	TX003323	FLCA	Folic acid	+	-1.9058	hill	820.169	200	57	NA	244.039	0.00215429	Positive	Positive	Inconclusive	Inconclusive	Negative	NA	NA	NA	NA	NA	NA	NA
20130930 Plate 1	20130930	57-63-6	TX005798	17AEED	17alpha-Ethinylestradiol	+	-1.37529	hill	638.912	102	58	NA	1.70109	0.00447905	Positive	Positive	Negative	Negative	Negative	NA	NA	NA	NA	NA	NA	NA
20130916 Plate 3b	20130916	83-41-0	TX001700	12D3NBZ	1,2-Dimethyl-3-nitrobenzene	+	-1.7538	gnls	16.1805	200	59	NA	244.039	0.0188534	Positive	Negative	Negative	Negative	Negative	NA	NA	NA	NA	NA	NA	NA
20130923 Plate 3	20130923	110-62-3	TX002295	PTNL	Pentanal	+	-1.49076	gnls	3.22184	198	60	NA	244.039	0.0208583	Positive	Negative	Inconclusive	Inconclusive	Negative	NA	NA	NA	NA	NA	NA	NA
20131015 Plate 4	20131015	131-17-9	TX003387	DAPT	Diallyl phthalate	+	-2.7538	hill	452.67	200	61	NA	244.039	0.000276626	Positive	Positive	Inconclusive	Inconclusive	Negative	NA	NA	NA	NA	NA	NA	NA
20130930 Plate 6	20130930	3380-34-5	TX011587	TCLS	Triclosan	-	-1.9058	hill	935.497	102	62	NA	4.45515	0.820217	Negative	Negative	Negative	Negative	Negative	+ +	-	-		NA	NA	NA
20131007 Plate 6	20131007	80-15-9	TX006981	CMHPX	Cumene hydroperoxide	+	-1.37529	hill	42.2633	200	64	NA	5.69765	0.00638754	Inconclusive	Inconclusive	Inconclusive	Inconclusive	Negative	NA	NA	NA	NA	NA	NA	NA
20130906 Plate 3	20130906	169590-42-5	TX010119	CCXB	Celecoxib	+	-1.49076	hill	644.979	102	65	NA	6.50075	0.0200241	Inconclusive	Inconclusive	Negative	Negative	Negative	NA	NA	NA	NA	NA	NA	NA
20130906 Plate 4	20130906	95-54-5	TX003437	12PDA	1,2-Phenylenediamine	+	-1.26837	hill	596.427	201	65	NA	2.9035	0.000320204	Inconclusive	Inconclusive	Inconclusive	Inconclusive	Negative	NA	NA	NA	NA	NA	NA	NA
20130829 Plate 2	20130829	6055-19-2	TX008361	CPAMH	Cyclophosphamide monohydrate	+	-1.6163	gnls	9.12026	200	69	NA	244.039	0.001464	Inconclusive	Inconclusive	Inconclusive	Inconclusive	Negative	NA	NA	NA	NA	NA	NA	NA
20130916 Plate 2b	20130916	309-00-2	TX004449	ALDN	Aldrin	-	-1.9058	gnls	18.0353	128	69	NA	6.04895	0.255818	Negative	Negative	Negative	Negative	Negative	NA	NA	NA	NA	NA	NA	NA
20130909 Plate 1	20130909	82640-04-8	TX009795	RFHCL	Raloxifene hydrochloride	+	-1.6163	hill	1139.23	128	70	NA	6.22711	0.00123062	Positive	Positive	Negative	Negative	Negative	NA	NA	NA	NA	NA	NA	NA
20130911 Plate 1	20130911	111-96-6	TX002472	B2MEE	Bis(2-methoxyethyl) ether	+	-0.268372	hill	349.441	200	72	NA	244.039	0.00801496	Positive	Positive	Inconclusive	Inconclusive	Negative	NA	NA	NA	NA	NA	NA	NA
20130916 Plate 3b	20130916	335-76-2	TX010355	PFDA	PFDA	+	-1.7538	hill	1332.94	160	73	NA	7.83034	0.000897111	Positive	Positive	Negative	Negative	Negative	NA	NA	NA	NA	NA	NA	NA
20130909 Plate 3-2	20130909	120-80-9	TX003836	CTCL	Catechol	+	-1.6163	hill	650.865	202	74	NA	2.20104	0.324712	Negative	Negative	Negative	Negative	Negative	NA	NA	NA	NA	NA	NA	NA
20130911 Plate 1	20130911	83-32-9	TX001366	ANPT	Acenaphthene	-	-0.268372	gnls	36.3308	200	78	NA	244.039	0.00569102	Positive	Negative	Inconclusive	Inconclusive	Negative	NA	NA	NA	NA	NA	NA	NA
20130916 Plate 1a	20130916	50-29-3	TX002357	PPDDT	p,p'-DDT	-	-0.988264	hill	656.329	128	78	NA	4.54262	0.0812839	Negative	Negative	Negative	Negative	Negative	NA	NA	NA	NA	NA	NA	NA
20130918 Plate 1b	20130918	34256-82-1	TX000687	ATCL	Acetochlor	+	-1.26837	hill	570.947	160	79	NA	3.95302	0.00056712	Positive	Positive	Negative	Negative	Negative	+	-	+	-	NA	NA	NA
20131007 Plate 3	20131007	35796	TX004417	FFRL	Furfural	+	-1.8278	hill	3.25278	201	80	NA	244.039	0.0634525	Negative	Negative	Inconclusive	Inconclusive	Negative	NA	NA	NA	NA	NA	NA	NA
20131007 Plate 4	20131007	97-77-8	TX011018	DSFM	Disulfiram	+	-1.07573	hill	1066.07	159	80	NA	3.87032	0.0955902	Negative	Negative	Negative	Negative	Negative	NA	NA	NA	NA	NA	NA	NA
20131017 Plate 3	20131017	80-46-6	TX002599	42MB2P	4-(2-Methylbutan-2-yl)phenol	+	-0.988264	hill	1191.94	200	81	NA	22.857	0.00189655	Positive	Positive	Inconclusive	Inconclusive	Negative	NA	NA	NA	NA	NA	NA	NA
20130827 Plate 1	20130827	69655-05-6	TX009701	23DDXI	2',3'-Dideoxyinosine	-	-1.68341	hill	8.74484	200	84	NA	244.039	0.0372263	Positive	Positive	Inconclusive	Inconclusive	Negative	NA	NA	NA	NA	NA	NA	NA
20130911 Plate 2	20130911	91-53-2	TX001384	ETXQ	Ethoxyquin	+	-1.68341	hill	1027.25	200	86	NA	6.17876	0.00313216	Positive	Positive	Inconclusive	Inconclusive	Negative	NA	NA	NA	NA	NA	NA	NA
20130930 Plate 5	20130930	101-54-2	TX001760	NP14BZDA	N-Phenyl-1,4-benzenediamine	+	-2.49076	gnls	11.6116	200	87	NA	1.59633	0.0188534	Positive	Positive	Inconclusive	Inconclusive	Negative	NA	NA	NA	NA	NA	NA	NA
20130916 Plate 2a	20130916	599-64-4	TX002221	4CPL	4-Cumylphenol	+	-1.7538	hill	1128.22	160	89	NA	7.74953	0.392728	Negative	Negative	Negative	Negative	Negative	NA	NA	NA	NA	NA	NA	NA
20130930 Plate 6	20130930	99-55-8	TX003375	2M5NA	2-Methyl-5-nitroaniline	+	-1.9058	hill	434.065	200	93	NA	244.039	0.00189655	Inconclusive	Inconclusive	Inconclusive	Inconclusive	Negative	NA	NA	NA	NA	NA	NA	NA
20131009 Plate 3	20131009	99-97-8	TX002297	NN4TMA	N,N,4-Trimethylaniline	+	-0.827799	hill	588.538	200	93	NA	244.039	0.00276849	Inconclusive	Inconclusive	Inconclusive	Inconclusive	Negative	NA	NA	NA	NA	NA	NA	NA
20130905 Plate 4	20130905	5392-40-5	TX002747	37DM26OD	3,7-Dimethyl-2,6-octadienal	+	-3.07573	hill	547.067	200	94	NA	244.039	0.120427	Inconclusive	Inconclusive	Inconclusive	Inconclusive	Negative	NA	NA	NA	NA	NA	NA	NA
20130916 Plate 1a	20130916	50-29-3	TX002357	PPDDT	p,p'-DDT	+	-0.988264	hill	640.698	200	110	NA	4.54262	0.00449966	Negative	Negative	Negative	Negative	Negative	NA	NA	NA	NA	NA	NA	NA
20131017 Plate 2	20131017	96-23-1	TX007050	13DC2PP	1,3-Dichloro-2-propanol	+	-1.6163	hill	1394.64	200	110	NA	244.039	0.001464	Inconclusive	Inconclusive	Inconclusive	Inconclusive	Negative	NA	NA	NA	NA	NA	NA	NA
20131015 Plate 5	20131015	17804-35-2	TX001588	BNML	Benomyl	-	-2.49076	hill	2333.28	160	110	NA	2.16663	0.0882884	Negative	Negative	Negative	Negative	Negative	+ +	+	+	I	NA	NA	NA
20130909 Plate 1	20130909	95-87-4	TX001360	25DMP	2,5-Dimethylphenol	+	-1.6163	hill	11.6598	201	120	NA	244.039	0.0170191	Inconclusive	Inconclusive	Inconclusive	Inconclusive	Negative	NA	NA	NA	NA	NA	NA	NA
20130911 Plate 6	20130911	51-30-9	TX008876	IPTHCL	Isoproterenol hydrochloride	+	-1.07573	hill	1004.85	200	120	NA	5.3402	0.225479	Negative	Negative	Inconclusive	Inconclusive	Negative	NA	NA	NA	NA	NA	NA	NA
20130916 Plate 2a	20130916	95-57-8	TX001830	2CPN	2-Chlorophenol	+	-1.7538	hill	561.788	200	120	NA	244.039	0.00853955	Inconclusive	Inconclusive	Inconclusive	Inconclusive	Negative	NA	NA	NA	NA	NA	NA	NA
20130925 Plate 3	20130925	86-30-6	TX009695	NNSPNA	N-Nitrosodiphenylamine	+	-1.16884	hill	99.9578	200	120	NA	244.039	0.0372263	Positive	Positive	Inconclusive	Inconclusive	Negative	NA	NA	NA	NA	NA	NA	NA
20130903 Plate 2	20130903	678-39-7	TX004626	12TTDF1D	1,1,2,2-Tetrahydroperfluoro-1-decanol	+	-2.26837	gnls	7.72293	200	130	NA	5.53275	0.184933	Negative	Negative	Inconclusive	Inconclusive	Negative	NA	NA	NA	NA	NA	NA	NA
20130906 Plate 4	20130906	541-73-1	TX001069	13DCBZ	1,3-Dichlorobenzene	+	-1.26837	hill	1108.41	200	130	NA	244.039	0.0533888	Inconclusive	Inconclusive	Inconclusive	Inconclusive	Negative	NA	NA	NA	NA	NA	NA	NA
20130930 Plate 6	20130930	91082-17-6	TX001586	C1021SAPE	C10-21 sulfonic acids phenyl esters	-	-1.9058	hill	99.0118	1000	130	NA	0.805454	0.00449966	Positive	Negative	Negative	Negative	Negative	NA	NA	NA	NA	NA	NA	NA
20131009 Plate 3	20131009	72-54-8	TX005664	PPDDD	p,p'-DDD	-	-0.827799	hill	6.89721	160	130	NA	7.45888	0.117508	Negative	Negative	Negative	Negative	Negative	NA	NA	NA	NA	NA	NA	NA
20130911 Plate 3	20130911	92-52-4	TX004371	BPNL	Biphenyl	+	-0.753799	hill	1619.16	201	140	NA	244.039	0.622429	Inconclusive	Inconclusive	Inconclusive	Inconclusive	Negative	NA	NA	NA	NA	NA	NA	NA
20131009 Plate 3	20131009	72-54-8	TX005664	PPDDD	p,p'-DDD	+	-0.827799	hill	1519.26	200	140	NA	7.45888	0.495366	Negative	Negative	Negative	Negative	Negative	NA	NA	NA	NA	NA	NA	NA
20130911 Plate 5	20130911	99-54-7	TX008552	34DNBZ	3,4-Dichloronitrobenzene	-	-1.37529	hill	17.6468	200	140	NA	244.039	0.0188534	Inconclusive	Inconclusive	Inconclusive	Inconclusive	Negative	NA	NA	NA	NA	NA	NA	NA
20130903 Plate 4	20130903	128-04-1	TX004202	SDMDTC	Sodium dimethyldithiocarbamate	+	-1.7538	cnst	NA	200	150	NA	1.38943	0.0488796	Negative	Negative	Negative	Negative	Negative	NA	NA	NA	NA	NA	NA	NA
20130905 Plate 1	20130905	90-12-0	TX001801	1MNPT	1-Methylnaphthalene	+	-2.26837	hill	1729.14	200	150	NA	244.039	0.448718	Inconclusive	Inconclusive	Inconclusive	Inconclusive	Negative	NA	NA	NA	NA	NA	NA	NA
20131009 Plate 3	20131009	112-30-1	TX002474	1DCL	1-Decanol	+	-0.827799	gnls	3.22175	200	170	NA	244.039	0.0634525	Inconclusive	Inconclusive	Inconclusive	Inconclusive	Negative	NA	NA	NA	NA	NA	NA	NA
20130930 Plate 6	20130930	120-61-6	TX003421	DMTPT	Dimethyl terephthalate	-	-1.9058	hill	3.22175	200	170	NA	244.039	0.0533888	Inconclusive	Inconclusive	Negative	Negative	Negative	NA	NA	NA	NA	NA	NA	NA
20131017 Plate 3	20131017	124-94-7	TX005086	TACL	Triamcinolone	-	-0.988264	hill	67.7123	200	170	NA	244.039	0.00244379	Inconclusive	Inconclusive	Negative	Negative	Negative	NA	NA	NA	NA	NA	NA	NA
20130827 Plate 1	20130827	1763-23-1	TX000836	PFOS	PFOS	+	-1.68341	hill	8.05994	168	NA	NA	8.13367	0.363316	Negative	Negative	Negative	Negative	Negative	+	-	-		NA	NA	NA
20130827 Plate 1	20130827	69655-05-6	TX009701	23DDXI	2',3'-Dideoxyinosine	+	-1.68341	gnls	7.03481	200	NA	NA	244.039	0.011155	Negative	Negative	Inconclusive	Inconclusive	Negative	NA	NA	NA	NA	NA	NA	NA
20130829 Plate 1	20130829	606-20-2	TX006802	26DNT	2,6-Dinitrotoluene	+	-2.07573	gnls	22.6829	200	NA	NA	244.039	0.272007	Negative	Negative	Negative	Negative	Negative	NA	NA	NA	NA	NA	NA	NA
20130829 Plate 2	20130829	80-08-0	TX009316	DPSN	Dapsone	+	-1.6163	gnls	3.22175	200	NA	NA	244.039	0.939614	Negative	Negative	Inconclusive	Inconclusive	Negative	NA	NA	NA	NA	NA	NA	NA
20130829 Plate 3	20130829	57-55-6	TX001274	12PPG	1,2-Propylene glycol	+	-1.6163	hill	95.5916	197	NA	NA	244.039	0.0750347	Inconclusive	Inconclusive	Inconclusive	Inconclusive	Negative	NA	NA	NA	NA	NA	NA	NA
20130829 Plate 3	20130829	62-73-7	TX001609	DCLV	Dichlorvos	+	-1.6163	gnls	9.27669	100	NA	NA	3.69741	0.0533888	Inconclusive	Inconclusive	Inconclusive	Inconclusive	Negative	+ +	-	-	+	NA	NA	NA
20130829 Plate 3	20130829	111-44-4	TX007708	B2CLE	Bis(2-chloroethyl) ether	+	-1.6163	hill	1030.83	202	NA	NA	244.039	0.544486	Inconclusive	Inconclusive	Inconclusive	Inconclusive	Negative	NA	NA	NA	NA	NA	NA	NA
20130903 Plate 1	20130903	131-11-3	TX001552	DMPT	Dimethyl phthalate	+	-1.49076	hill	7.33923	200	NA	NA	244.039	0.595912	Inconclusive	Inconclusive	Inconclusive	Inconclusive	Negative	-	-	-	I	NA	NA	NA
20130903 Plate 1	20130903	104-67-6	TX002311	5HDH23F	5-Heptyldihydro-2(3H)-furanone	+	-1.49076	hill	9.24937	200	NA	NA	244.039	0.676931	Inconclusive	Inconclusive	Inconclusive	Inconclusive	Negative	NA	NA	NA	NA	NA	NA	NA
20130903 Plate 1	20130903	78-63-7	TX005044	25DM25DTBPH	2,5-Dimethyl-2,5-di-(tert-butylperoxy)hexane	+	-1.49076	hill	1025.25	200	NA	NA	11.2216	0.179712	Inconclusive	Inconclusive	Inconclusive	Inconclusive	Negative	NA	NA	NA	NA	NA	NA	NA
20130903 Plate 2	20130903	108-46-3	TX003433	RSOCL	Resorcinol	+	-2.26837	hill	3.22205	200	NA	NA	244.039	0.969785	Negative	Negative	Negative	Negative	Negative	NA	NA	NA	NA	NA	NA	NA
20130903 Plate 3	20130903	119-90-4	TX001914	33DMXBZD	3,3'-Dimethoxybenzidine	+	-1.9058	cnst	NA	200	NA	NA	2.14104	0.197801	Negative	Negative	Negative	Negative	Negative	NA	NA	NA	NA	inactive	positive	no data
20130903 Plate 3	20130903	3844-45-9	TX007739	FDCB1	FD&C Blue No. 1	+	-1.9058	cnst	NA	129	NA	NA	7.73836	0.622429	Inconclusive	Inconclusive	Inconclusive	Inconclusive	Negative	NA	NA	NA	NA	NA	NA	NA
20130903 Plate 4	20130903	2212-67-1	TX002810	MLNT	Molinate	+	-1.7538	cnst	NA	200	NA	NA	244.039	0.704853	Negative	Negative	Negative	Negative	Negative	-	-	-	-	NA	NA	NA
20130903 Plate 4	20130903	101-77-9	TX003485	44MLDA	4,4'-Methylenedianiline	+	-1.7538	cnst	NA	200	NA	NA	244.039	0.0955902	Inconclusive	Inconclusive	Inconclusive	Inconclusive	Negative	NA	NA	NA	NA	NA	NA	NA
20130903 Plate 4	20130903	95-94-3	TX007284	1245TCBZ	1,2,4,5-Tetrachlorobenzene	+	-1.7538	cnst	NA	200	NA	NA	244.039	0.343668	Inconclusive	Inconclusive	Inconclusive	Inconclusive	Negative	NA	NA	NA	NA	NA	NA	NA
20130905 Plate 1	20130905	1646-75-9	TX005406	ACOM	Aldicarb oxime	+	-2.26837	hill	581.627	200	NA	NA	244.039	0.622429	Inconclusive	Inconclusive	Inconclusive	Inconclusive	Negative	NA	NA	NA	NA	NA	NA	NA
20130905 Plate 1	20130905	106-47-8	TX007246	4CAL	4-Chloroaniline	+	-2.26837	cnst	NA	199	NA	NA	1.59392	0.939614	Inconclusive	Inconclusive	Inconclusive	Inconclusive	Negative	NA	NA	NA	NA	NA	NA	NA
20130905 Plate 2	20130905	106-43-4	TX002193	4CTL	4-Chlorotoluene	+	-2.07573	hill	547.183	200	NA	NA	244.039	0.0634525	Inconclusive	Inconclusive	Inconclusive	Inconclusive	Negative	NA	NA	NA	NA	NA	NA	NA
20130905 Plate 2	20130905	57-41-0	TX006947	55DPHD	5,5-Diphenylhydantoin	+	-2.07573	gnls	18.2401	200	NA	NA	244.039	0.704853	Inconclusive	Inconclusive	Inconclusive	Inconclusive	Negative	NA	NA	NA	NA	NA	NA	NA
20130905 Plate 2	20130905	67-20-9	TX010262	NTFT	Nitrofurantoin	+	-2.07573	hill	291.177	200	NA	NA	3.17422	0.622429	Inconclusive	Inconclusive	Inconclusive	Inconclusive	Negative	NA	NA	NA	NA	inactive	positive	negative
20130905 Plate 3	20130905	35311	TX003085	STOX	Styrene oxide	+	-1.7538	hill	3.23415	200	NA	NA	244.039	0.544486	Inconclusive	Inconclusive	Inconclusive	Inconclusive	Negative	NA	NA	NA	NA	NA	NA	NA
20130905 Plate 3	20130905	1836-75-5	TX006885	NTFN	Nitrofen	+	-1.7538	gnls	21.4362	200	NA	NA	8.07827	0.120427	Inconclusive	Inconclusive	Inconclusive	Inconclusive	Negative	NA	NA	NA	NA	NA	NA	NA
20130905 Plate 4	20130905	556-52-5	TX008764	GLDL	Glycidol	+	-3.07573	gnls	20.832	200	NA	NA	244.039	0.849788	Inconclusive	Inconclusive	Inconclusive	Inconclusive	Negative	NA	NA	NA	NA	inactive	positive	positive
20130906 Plate 1	20130906	106-46-7	TX001686	14DCBZ	1,4-Dichlorobenzene	+	-1.55216	hill	24.6921	200	NA	NA	244.039	0.0408158	Inconclusive	Inconclusive	Inconclusive	Inconclusive	Negative	NA	NA	NA	NA	NA	NA	NA
20130906 Plate 1	20130906	96-48-0	TX005210	4BLT	4-Butyrolactone	+	-1.55216	gnls	33.1366	198	NA	NA	244.039	0.324712	Inconclusive	Inconclusive	Inconclusive	Inconclusive	Negative	NA	NA	NA	NA	NA	NA	NA
20130906 Plate 1	20130906	13674-87-8	TX005757	T13DCL2PP	Tris(1,3-dichloro-2-propyl)phosphate	+	-1.55216	hill	3.22177	200	NA	NA	6.71397	0.969785	Inconclusive	Inconclusive	Inconclusive	Inconclusive	Negative	NA	NA	NA	NA	NA	NA	NA
20130906 Plate 2	20130906	134-20-3	TX002195	M2ABZ	Methyl 2-aminobenzoate	+	-1.9058	hill	1487.89	200	NA	NA	244.039	0.0230466	Inconclusive	Inconclusive	Negative	Negative	Negative	NA	NA	NA	NA	NA	NA	NA
20130906 Plate 2	20130906	98-95-3	TX007310	NTBZ	Nitrobenzene	+	-1.9058	cnst	NA	199	NA	NA	244.039	0.820217	Inconclusive	Inconclusive	Inconclusive	Inconclusive	Negative	NA	NA	NA	NA	NA	NA	NA
20130906 Plate 3	20130906	111-90-0	TX002504	22EXEL	2-(2-Ethoxyethoxy)ethanol	+	-1.49076	hill	101.765	NA	NA	NA	244.039	0.000652031	Inconclusive	Inconclusive	Inconclusive	Inconclusive	Negative	NA	NA	NA	NA	NA	NA	NA
20130906 Plate 3	20130906	86386-73-4	TX009759	FCNZ	Fluconazole	+	-1.49076	hill	1491.69	200	NA	NA	244.039	0.909529	Inconclusive	Inconclusive	Inconclusive	Inconclusive	Negative	NA	NA	NA	NA	NA	NA	NA
20130906 Plate 4	20130906	13311-84-7	TX008558	FTAM	Flutamide	+	-1.26837	gnls	4.15981	200	NA	NA	5.48508	0.0690443	Inconclusive	Inconclusive	Negative	Negative	Negative	NA	NA	NA	NA	NA	NA	NA
20130906 Plate 4	20130906	91-66-7	TX009649	NNDEA	N,N-Diethylaniline	+	-1.26837	hill	53.7625	197	NA	NA	244.039	0.00399311	Inconclusive	Inconclusive	Inconclusive	Inconclusive	Negative	NA	NA	NA	NA	NA	NA	NA
20130909 Plate 1	20130909	108-91-8	TX001889	CHAM	Cyclohexylamine	+	-1.6163	hill	9.42427	202	NA	NA	244.039	0.622429	Inconclusive	Inconclusive	Inconclusive	Inconclusive	Negative	NA	NA	NA	NA	NA	NA	NA
20130909 Plate 1	20130909	25956-17-6	TX004359	ALRCI16035	Allura Red C.I.16035	+	-1.6163	gnls	3.22175	200	NA	NA	244.039	0.495366	Inconclusive	Inconclusive	Inconclusive	Inconclusive	Negative	NA	NA	NA	NA	NA	NA	NA
20130909 Plate 1-2	20130909	32296	TX005237	246TCP	2,4,6-Trichlorophenol	+	-0.827799	hill	485.747	200	NA	NA	244.039	0.150051	Inconclusive	Inconclusive	Inconclusive	Inconclusive	Negative	NA	NA	NA	NA	NA	NA	NA
20130909 Plate 1-2	20130909	110-26-9	TX008648	NNMBA	N,N'-Methylenebisacrylamide	+	-0.827799	hill	7.81448	200	NA	NA	244.039	0.272007	Inconclusive	Inconclusive	Inconclusive	Inconclusive	Negative	NA	NA	NA	NA	NA	NA	NA
20130909 Plate 1-2	20130909	103-69-5	TX010334	NEAL	N-Ethylaniline	+	-0.827799	gnls	14.3393	200	NA	NA	244.039	0.0882884	Inconclusive	Inconclusive	Inconclusive	Inconclusive	Negative	NA	NA	NA	NA	NA	NA	NA
20130909 Plate 2	20130909	121-69-7	TX001882	NNDMA	N,N-Dimethylaniline	+	-0.905802	hill	5.13849	198	NA	NA	244.039	0.426362	Inconclusive	Inconclusive	Inconclusive	Inconclusive	Negative	NA	NA	NA	NA	NA	NA	NA
20130909 Plate 2	20130909	92-87-5	TX005215	BZDN	Benzidine	+	-0.905802	hill	3.22175	200	NA	NA	244.039	0.544486	Inconclusive	Inconclusive	Inconclusive	Inconclusive	Negative	NA	NA	NA	NA	NA	NA	NA
20130909 Plate 2	20130909	2783-94-0	TX005272	FDCY6	FD&C Yellow 6	+	-0.905802	hill	7.16415	200	NA	NA	244.039	0.383652	Inconclusive	Inconclusive	Inconclusive	Inconclusive	Negative	NA	NA	NA	NA	NA	NA	NA
20130909 Plate 2	20130909	319-85-7	TX011620	BHCLH	beta-Hexachlorocyclohexane	+	-0.905802	hill	15.5548	200	NA	NA	244.039	0.225479	Inconclusive	Inconclusive	Inconclusive	Inconclusive	Negative	NA	NA	NA	NA	NA	NA	NA
20130909 Plate 2-2	20130909	59-87-0	TX008563	NTFZ	Nitrofurazone	+	-1.6163	hill	8.52251	200	NA	NA	9.42962	0.184933	Inconclusive	Inconclusive	Inconclusive	Inconclusive	Negative	NA	NA	NA	NA	inactive	positive	negative
20130909 Plate 2-2	20130909	84-69-5	TX010385	DIPT	Diisobutyl phthalate	+	-1.6163	hill	20.1442	200	NA	NA	8.83836	0.363316	Inconclusive	Inconclusive	Inconclusive	Inconclusive	Negative	NA	NA	NA	NA	NA	NA	NA
20130909 Plate 3	20130909	108-80-5	TX003273	CUA	Cyanuric acid	+	-2.49076	hill	6.02464	199	NA	NA	244.039	0.197801	Inconclusive	Inconclusive	Inconclusive	Inconclusive	Negative	NA	NA	NA	NA	NA	NA	NA
20130909 Plate 3	20130909	50-28-2	TX008476	17BED	17beta-Estradiol	+	-2.49076	hill	3.22175	200	NA	NA	2.49754	0.306451	Inconclusive	Inconclusive	Inconclusive	Inconclusive	Negative	NA	NA	NA	NA	NA	NA	NA
20130909 Plate 3	20130909	271-89-6	TX009258	23BZF	2,3-Benzofuran	+	-2.49076	hill	3.31015	202	NA	NA	244.039	0.849788	Negative	Negative	Inconclusive	Inconclusive	Negative	NA	NA	NA	NA	NA	NA	NA
20130909 Plate 3-2	20130909	112-34-5	TX002545	22BXEL	2-(2-Butoxyethoxy)ethanol	+	-1.6163	cnst	NA	200	NA	NA	244.039	0.622429	Inconclusive	Inconclusive	Inconclusive	Inconclusive	Negative	NA	NA	NA	NA	NA	NA	NA
20130909 Plate 3-2	20130909	4180-23-8	TX003353	EATL	(E)-Anethole	+	-1.6163	gnls	51.6846	200	NA	NA	244.039	0.654029	Negative	Negative	Negative	Negative	Negative	NA	NA	NA	NA	NA	NA	NA
20130911 Plate 1	20130911	119-61-9	TX002253	BZPN	Benzophenone	+	-0.268372	cnst	NA	200	NA	NA	244.039	0.544486	Inconclusive	Inconclusive	Inconclusive	Inconclusive	Negative	NA	NA	NA	NA	NA	NA	NA
20130911 Plate 1	20130911	108-93-0	TX003301	CHXL	Cyclohexanol	+	-0.268372	hill	3.27352	202	NA	NA	244.039	0.544486	Inconclusive	Inconclusive	Inconclusive	Inconclusive	Negative	NA	NA	NA	NA	NA	NA	NA
20130911 Plate 2	20130911	97-53-0	TX002953	EUGL	Eugenol	+	-1.68341	hill	1620.5	52.4	NA	NA	244.039	0.00166741	Negative	Negative	Negative	Negative	Negative	NA	NA	NA	NA	NA	NA	NA
20130911 Plate 3	20130911	105-67-9	TX002120	24DMP	2,4-Dimethylphenol	+	-0.753799	hill	14.2387	198	NA	NA	244.039	0.139614	Negative	Negative	Inconclusive	Inconclusive	Negative	NA	NA	NA	NA	NA	NA	NA
20130911 Plate 3	20130911	84371-65-3	TX005847	MEPN	Mifepristone	+	-0.753799	hill	249.559	200	NA	NA	6.68838	0.172694	Inconclusive	Inconclusive	Inconclusive	Inconclusive	Negative	NA	NA	NA	NA	NA	NA	NA
20130911 Plate 3	20130911	51-52-5	TX006939	6P2TUCL	6-Propyl-2-thiouracil	+	-0.753799	hill	807.568	200	NA	NA	244.039	0.0089604	Negative	Negative	Inconclusive	Inconclusive	Negative	NA	NA	NA	NA	NA	NA	NA
20130911 Plate 4	20130911	13292-46-1	TX009070	RFAPC	Rifampicin	+	-1.7538	hill	4.22524	125	NA	NA	3.39747	0.471724	Negative	Negative	Inconclusive	Inconclusive	Negative	NA	NA	NA	NA	NA	NA	NA
20130911 Plate 5	20130911	150-68-5	TX003222	MNUR	Monuron	+	-1.37529	cnst	NA	200	NA	NA	244.039	0.306451	Negative	Negative	Negative	Negative	Negative	NA	NA	NA	NA	NA	NA	NA
20130911 Plate 5	20130911	110-44-1	TX005141	SBA	Sorbic acid	+	-1.37529	hill	1301.2	161	NA	NA	244.039	0.0408158	Negative	Negative	Negative	Negative	Negative	NA	NA	NA	NA	NA	NA	NA
20130911 Plate 5	20130911	99-54-7	TX008552	34DNBZ	3,4-Dichloronitrobenzene	+	-1.37529	gnls	40.9146	200	NA	NA	244.039	0.120427	Inconclusive	Inconclusive	Inconclusive	Inconclusive	Negative	NA	NA	NA	NA	NA	NA	NA
20130911 Plate 6	20130911	106-22-9	TX001035	CTNL	Citronellol	+	-1.07573	gnls	8.68321	200	NA	NA	0.0609838	0.676931	Negative	Negative	Negative	Negative	Negative	NA	NA	NA	NA	NA	NA	NA
20130911 Plate 6	20130911	60-57-1	TX007214	DEDN	Dieldrin	+	-1.07573	hill	3.26122	201	NA	NA	3.0641	0.595912	Negative	Negative	Negative	Negative	Negative	NA	NA	NA	NA	NA	NA	NA
20130916 Plate 1a	20130916	124-18-5	TX001712	DCN	Decane	+	-0.988264	hill	10.117	200	NA	NA	244.039	0.649446	Inconclusive	Inconclusive	Inconclusive	Inconclusive	Negative	NA	NA	NA	NA	NA	NA	NA
20130916 Plate 1b	20130916	84-75-3	TX004331	DHPT	Dihexyl phthalate	+	-1.49076	hill	229.829	200	NA	NA	7.80893	0.00715984	Inconclusive	Inconclusive	Inconclusive	Inconclusive	Negative	NA	NA	NA	NA	NA	NA	NA
20130916 Plate 1b	20130916	95-53-4	TX005116	2MA	2-Methylaniline	+	-1.49076	gnls	9.01013	201	NA	NA	244.039	0.0690443	Inconclusive	Inconclusive	Inconclusive	Inconclusive	Negative	NA	NA	NA	NA	NA	NA	NA
20130916 Plate 2a	20130916	335-67-1	TX009159	PFOA	PFOA	+	-1.7538	hill	9.06343	200	NA	NA	244.039	0.255818	Inconclusive	Inconclusive	Inconclusive	Inconclusive	Negative	-	-	-		NA	NA	NA
20130916 Plate 2a	20130916	23564-05-8	TX101001	TPNM	Thiophanate-methyl	+	-1.7538	hill	3.22319	200	NA	NA	NA	0.765237	Negative	Negative	Inconclusive	Inconclusive	Negative	-	-	-	+	NA	NA	NA
20130916 Plate 2b	20130916	102-06-7	TX009028	13DPGD	1,3-Diphenylguanidine	+	-1.9058	cnst	NA	200	NA	NA	3.6404	0.676931	Inconclusive	Inconclusive	Inconclusive	Inconclusive	Negative	NA	NA	NA	NA	NA	NA	NA
20130916 Plate 2b	20130916	120-82-1	TX009437	124TCBZ	1,2,4-Trichlorobenzene	+	-1.9058	hill	162.296	199	NA	NA	244.039	0.0153433	Inconclusive	Inconclusive	Inconclusive	Inconclusive	Negative	NA	NA	NA	NA	NA	NA	NA
20130916 Plate 3a	20130916	120-12-7	TX001370	ANTC	Anthracene	+	-1.9058	gnls	3.22175	200	NA	NA	30.501	0.969785	Negative	Negative	Inconclusive	Inconclusive	Negative	NA	NA	NA	NA	NA	NA	NA
20130916 Plate 3a	20130916	58-14-0	TX003331	PYMA	Pyrimethamine	+	-1.9058	hill	59.604	200	NA	NA	4.1732	0.733179	Inconclusive	Inconclusive	Inconclusive	Inconclusive	Negative	NA	NA	NA	NA	NA	NA	NA
20130916 Plate 3b	20130916	51218-45-2	TX000793	MTLC	Metolachlor	+	-1.7538	hill	3.24154	200	NA	NA	7.99578	0.544486	Inconclusive	Inconclusive	Inconclusive	Inconclusive	Negative	-	-	-	+	NA	NA	NA
20130918 Plate 1a	20130918	123-92-2	TX003383	3MBA	3-Methylbutyl acetate	+	-0.905802	hill	3.26543	200	NA	NA	244.039	0.40467	Negative	Negative	Inconclusive	Inconclusive	Negative	NA	NA	NA	NA	NA	NA	NA
20130918 Plate 1a	20130918	2835-95-2	TX007278	5A2MPL	5-Amino-2-methylphenol	+	-0.905802	hill	3.37463	202	NA	NA	2.78964	0.272007	Negative	Negative	Inconclusive	Inconclusive	Negative	NA	NA	NA	NA	NA	NA	NA
20130918 Plate 1a	20130918	72-20-8	TX010388	EDRN	Endrin	+	-0.905802	gnls	3.22179	200	NA	NA	1.68249	0.329674	Negative	Negative	Negative	Negative	Negative	NA	NA	NA	NA	NA	NA	NA
20130918 Plate 1b	20130918	98-86-2	TX002111	ATPN	Acetophenone	+	-1.26837	gnls	8.40263	201	NA	NA	244.039	0.0254315	Inconclusive	Inconclusive	Inconclusive	Inconclusive	Negative	NA	NA	NA	NA	NA	NA	NA
20130918 Plate 2a	20130918	100-02-7	TX003185	4NPL	4-Nitrophenol	+	-0.988264	cnst	NA	200	NA	NA	244.039	0.40467	Inconclusive	Inconclusive	Inconclusive	Inconclusive	Negative	NA	NA	NA	NA	NA	NA	NA
20130918 Plate 2a	20130918	307-24-4	TX004421	PFHXA	PFHxA	+	-0.988264	hill	10.7222	200	NA	NA	244.039	0.343668	Inconclusive	Inconclusive	Inconclusive	Inconclusive	Negative	NA	NA	NA	NA	NA	NA	NA
20130918 Plate 2a	20130918	1143-38-0	TX008510	ANTL	Anthralin	+	-0.988264	gnls	103.017	200	NA	NA	244.039	0.306451	Inconclusive	Inconclusive	Negative	Negative	Negative	NA	NA	NA	NA	NA	NA	NA
20130918 Plate 2b	20130918	105-60-2	TX004224	CPLT	Caprolactam	+	-2.49076	hill	339.44	198	NA	NA	244.039	0.0690443	Inconclusive	Inconclusive	Inconclusive	Inconclusive	Negative	NA	NA	NA	NA	NA	NA	NA
20130918 Plate 2b	20130918	79-43-6	TX005990	DCLAA	Dichloroacetic acid	+	-2.49076	hill	42.4593	199	NA	NA	244.039	0.495366	Inconclusive	Inconclusive	Inconclusive	Inconclusive	Negative	NA	NA	NA	NA	NA	NA	NA
20130918 Plate 2b	20130918	85-68-7	TX009655	BBPT	Butyl benzyl phthalate	+	-2.49076	hill	9.02312	204	NA	NA	4.72593	1	Inconclusive	Inconclusive	Inconclusive	Inconclusive	Negative	NA	NA	NA	NA	NA	NA	NA
20130923 Plate 1	20130923	87-86-5	TX001735	PCLP	Pentachlorophenol	+	-0.905802	gnls	1.22344	102	NA	NA	2.52071	0.879573	Inconclusive	Inconclusive	Inconclusive	Inconclusive	Negative	NA	NA	NA	NA	NA	NA	NA
20130923 Plate 1	20130923	118-52-5	TX005164	13DC55DMHD	1,3-Dichloro-5,5-dimethylhydantoin	+	-0.905802	hill	8.15632	200	NA	NA	244.039	0.569923	Negative	Negative	Inconclusive	Inconclusive	Negative	NA	NA	NA	NA	NA	NA	NA
20130923 Plate 2	20130923	103-90-2	TX002867	APAP	Acetaminophen	+	-0.827799	hill	3.2759	200	NA	NA	244.039	0.0324086	Negative	Negative	Inconclusive	Inconclusive	Negative	NA	NA	NA	NA	NA	NA	NA
20130923 Plate 2	20130923	122-62-3	TX011221	B2EDC	Bis(2-ethylhexyl) decanedioate	+	-0.827799	gnls	11.4729	200	NA	NA	29.7135	0.410134	Negative	Negative	Inconclusive	Inconclusive	Negative	NA	NA	NA	NA	NA	NA	NA
20130923 Plate 2	20130923	131-11-3	TX101552	DMPT	Dimethyl phthalate	+	-0.827799	hill	3.22589	200	NA	NA	NA	0.733179	Inconclusive	Inconclusive	Inconclusive	Inconclusive	Negative	-	-	-	I	NA	NA	NA
20130923 Plate 3	20130923	576-26-1	TX003998	26DMP	2,6-Dimethylphenol	+	-1.49076	hill	3.23971	200	NA	NA	244.039	0.733179	Inconclusive	Inconclusive	Inconclusive	Inconclusive	Negative	NA	NA	NA	NA	NA	NA	NA
20130923 Plate 3	20130923	298-46-4	TX005780	CMZP	Carbamazepine	+	-1.49076	hill	3.23	200	NA	NA	244.039	0.240311	Inconclusive	Inconclusive	Inconclusive	Inconclusive	Negative	NA	NA	NA	NA	NA	NA	NA
20130923 Plate 4	20130923	95-50-1	TX002092	12DBZ	1,2-Dichlorobenzene	+	-1.6163	cnst	NA	200	NA	NA	244.039	0.519627	Inconclusive	Inconclusive	Inconclusive	Inconclusive	Negative	NA	NA	NA	NA	NA	NA	NA
20130923 Plate 4	20130923	87-62-7	TX002215	26DMA	2,6-Dimethylaniline	+	-1.6163	gnls	3.20111	199	NA	NA	244.039	0.161072	Inconclusive	Inconclusive	Inconclusive	Inconclusive	Negative	NA	NA	NA	NA	NA	NA	NA
20130923 Plate 4	20130923	107-92-6	TX004296	BTAC	Butanoic acid	+	-1.6163	cnst	NA	200	NA	NA	244.039	0.0690443	Inconclusive	Inconclusive	Inconclusive	Inconclusive	Negative	NA	NA	NA	NA	NA	NA	NA
20130923 Plate 5a	20130923	100-51-6	TX002088	BZAL	Benzyl alcohol	+	-0.905802	hill	3.20132	199	NA	NA	244.039	0.00715984	Inconclusive	Inconclusive	Inconclusive	Inconclusive	Negative	NA	NA	NA	NA	NA	NA	NA
20130923 Plate 5a	20130923	21672	TX006303	MTTX	Methotrexate	+	-0.905802	hill	3.24122	200	NA	NA	0.0322195	0.272007	Negative	Negative	Inconclusive	Inconclusive	Negative	NA	NA	NA	NA	NA	NA	NA
20130923 Plate 5a	20130923	99-65-0	TX007270	13DNBZ	1,3-Dinitrobenzene	+	-0.905802	hill	3.20135	199	NA	NA	244.039	0.0308479	Negative	Negative	Negative	Negative	Negative	NA	NA	NA	NA	NA	NA	NA
20130923 Plate 5a	20130923	627-18-9	TX009036	3B1PP	3-Bromo-1-propanol	+	-0.905802	hill	113.837	200	NA	NA	244.039	0.272007	Inconclusive	Inconclusive	Inconclusive	Inconclusive	Negative	NA	NA	NA	NA	NA	NA	NA
20130923 Plate 6	20130923	117-39-5	TX007264	QCTN	Quercetin	+	-1.6163	hill	3.20111	199	NA	NA	3.02104	0.240311	Inconclusive	Inconclusive	Inconclusive	Inconclusive	Negative	NA	NA	NA	NA	inactive	positive	negative
20130925 Plate 1	20130925	106-44-5	TX001815	PCRS	p-Cresol	+	-1.16884	hill	5.19174	199	NA	NA	244.039	0.383652	Inconclusive	Inconclusive	Inconclusive	Inconclusive	Negative	NA	NA	NA	NA	NA	NA	NA
20130925 Plate 1	20130925	27828	TX005199	TCLAA	Trichloroacetic acid	+	-1.16884	hill	1724.4	200	NA	NA	244.039	0.622429	Inconclusive	Inconclusive	Inconclusive	Inconclusive	Negative	NA	NA	NA	NA	NA	NA	NA
20130925 Plate 1	20130925	88-85-7	TX005994	DNSB	Dinoseb	+	-1.16884	gnls	8.23994	200	NA	NA	3.22585	0.0339091	Inconclusive	Inconclusive	Inconclusive	Inconclusive	Negative	NA	NA	NA	NA	NA	NA	NA
20130925 Plate 1	20130925	56-53-1	TX008337	DESBT	Diethylstilbestrol	+	-1.16884	hill	421.236	52.4	NA	NA	5.33142	0.114247	Negative	Negative	Negative	Negative	Negative	NA	NA	NA	NA	NA	NA	NA
20130925 Plate 2	20130925	111-42-2	TX001847	DETA	Diethanolamine	+	-0.753799	hill	7.54687	200	NA	NA	244.039	0.0955902	Inconclusive	Inconclusive	Inconclusive	Inconclusive	Negative	NA	NA	NA	NA	NA	NA	NA
20130925 Plate 2	20130925	496-72-0	TX007294	34DAT	3,4-Diaminotoluene	+	-0.753799	hill	3.33199	202	NA	NA	1.52395	0.820217	Inconclusive	Inconclusive	Inconclusive	Inconclusive	Negative	NA	NA	NA	NA	NA	NA	NA
20130925 Plate 2	20130925	20325-40-0	TX009196	33DMXBZDDHC	3,3'-Dimethoxybenzidine dihydrochloride	+	-0.753799	hill	36.1602	200	NA	NA	5.66515	0.211313	Negative	Negative	Negative	Negative	Negative	NA	NA	NA	NA	NA	NA	NA
20130925 Plate 3	20130925	1260-17-9	TX008556	CMA	Carminic acid	+	-1.16884	hill	7.57079	200	NA	NA	244.039	0.383652	Inconclusive	Inconclusive	Inconclusive	Inconclusive	Negative	NA	NA	NA	NA	NA	NA	NA
20130930 Plate 1	20130930	140-56-7	TX001038	FASF	Fenaminosulf	+	-1.37529	cnst	NA	200	NA	NA	9.88165	0.211313	Inconclusive	Inconclusive	Inconclusive	Inconclusive	Negative	NA	NA	NA	NA	NA	NA	NA
20130930 Plate 1	20130930	56-55-3	TX007238	BZAT	Benz(a)anthracene	+	-1.37529	hill	22.8337	NA	NA	NA	1.97859	0.00167031	Negative	Negative	Negative	Negative	Negative	NA	NA	NA	NA	NA	NA	NA
20130930 Plate 2	20130930	101-80-4	TX003357	44OXDA	4,4'-Oxydianiline	+	-1.37529	gnls	4.58677	200	NA	NA	244.039	0.001464	Negative	Negative	Inconclusive	Inconclusive	Negative	NA	NA	NA	NA	NA	NA	NA
20130930 Plate 2	20130930	84-66-2	TX005146	DEPT	Diethyl phthalate	+	-1.37529	hill	3.28147	200	NA	NA	244.039	0.184933	Negative	Negative	Inconclusive	Inconclusive	Negative	NA	NA	NA	NA	NA	NA	NA
20130930 Plate 3	20130930	1120-71-4	TX002339	13PPS	1,3-Propane sultone	+	-1.7538	hill	3.22125	199	NA	NA	244.039	0.495366	Inconclusive	Inconclusive	Negative	Negative	Negative	NA	NA	NA	NA	NA	NA	NA
20130930 Plate 3	20130930	23139	TX009751	4AD317D	4-Androstene-3,17-dione	+	-1.7538	hill	3.2629	200	NA	NA	4.15621	0.211313	Inconclusive	Inconclusive	Negative	Negative	Negative	NA	NA	NA	NA	NA	NA	NA
20130930 Plate 4	20130930	51-28-5	TX001816	24DNP	2,4-Dinitrophenol	+	-2.7538	hill	3.23012	200	NA	NA	244.039	0.676931	Negative	Negative	Inconclusive	Inconclusive	Negative	NA	NA	NA	NA	NA	NA	NA
20130930 Plate 4	20130930	148-79-8	TX003697	TBDZ	Thiabendazole	+	-2.7538	hill	32.5196	200	NA	NA	244.039	0.0089604	Inconclusive	Inconclusive	Inconclusive	Inconclusive	Negative	-	-	-	+	NA	NA	NA
20130930 Plate 4	20130930	106-87-6	TX009094	4V1CHDX	4-Vinyl-1-cyclohexene dioxide	+	-2.7538	hill	3.23618	200	NA	NA	244.039	0.820217	Inconclusive	Inconclusive	Inconclusive	Inconclusive	Negative	NA	NA	NA	NA	NA	NA	NA
20130930 Plate 5	20130930	127-07-1	TX009231	HDXU	Hydroxyurea	+	-2.49076	hill	13.1512	200	NA	NA	244.039	0.0308479	Inconclusive	Inconclusive	Inconclusive	Inconclusive	Negative	NA	NA	NA	NA	NA	NA	NA
20130930 Plate 6	20130930	91082-17-6	TX001586	C1021SAPE	C10-21 sulfonic acids phenyl esters	+	-1.9058	hill	56.0231	1000	NA	NA	0.805454	0.150051	Inconclusive	Inconclusive	Inconclusive	Inconclusive	Negative	NA	NA	NA	NA	NA	NA	NA
20130930 Plate 6	20130930	120-61-6	TX003421	DMTPT	Dimethyl terephthalate	+	-1.9058	hill	8.34673	200	NA	NA	244.039	0.595912	Inconclusive	Inconclusive	Inconclusive	Inconclusive	Negative	NA	NA	NA	NA	NA	NA	NA
20130930 Plate 6	20130930	3380-34-5	TX011587	TCLS	Triclosan	+	-1.9058	hill	959.475	65.5	NA	NA	4.45515	0.165275	Negative	Negative	Negative	Negative	Negative	+ +	-	-		NA	NA	NA
20131007 Plate 1	20131007	111-46-6	TX002325	DELG	Diethylene glycol	+	-1.7538	hill	3.20112	199	NA	NA	244.039	0.255818	Negative	Negative	Inconclusive	Inconclusive	Negative	NA	NA	NA	NA	NA	NA	NA
20131007 Plate 1	20131007	55-18-5	TX008445	NNTSEA	N-Nitrosodiethylamine	+	-1.7538	hill	5.40587	203	NA	NA	244.039	0.495366	Negative	Negative	Inconclusive	Inconclusive	Negative	NA	NA	NA	NA	NA	NA	NA
20131007 Plate 2	20131007	95-65-8	TX005193	34DMP	3,4-Dimethylphenol	+	-1.49076	cnst	NA	201	NA	NA	244.039	0.733179	Inconclusive	Inconclusive	Inconclusive	Inconclusive	Negative	NA	NA	NA	NA	NA	NA	NA
20131007 Plate 2	20131007	97322-87-7	TX006205	TGTZ	Troglitazone	+	-1.49076	hill	654.387	81.9	NA	NA	6.34585	0.00263786	Negative	Negative	Negative	Negative	Negative	NA	NA	NA	NA	NA	NA	NA
20131007 Plate 3	20131007	87-61-6	TX007252	123TCBZ	1,2,3-Trichlorobenzene	+	-1.8278	hill	7.51842	200	NA	NA	244.039	0.120427	Inconclusive	Inconclusive	Inconclusive	Inconclusive	Negative	NA	NA	NA	NA	NA	NA	NA
20131007 Plate 3	20131007	103-23-1	TX009459	D2EHA	Di(2-ethylhexyl) adipate	+	-1.8278	hill	3.22175	200	NA	NA	244.039	0.120427	Negative	Negative	Inconclusive	Inconclusive	Negative	NA	NA	NA	NA	NA	NA	NA
20131007 Plate 4	20131007	120-71-8	TX001355	2MX5MA	2-Methoxy-5-methylaniline	+	-1.07573	hill	15.0829	200	NA	NA	244.039	0.969785	Inconclusive	Inconclusive	Inconclusive	Inconclusive	Negative	NA	NA	NA	NA	NA	NA	NA
20131007 Plate 4	20131007	118-71-8	TX003197	MLTL	Maltol	+	-1.07573	hill	3.26389	200	NA	NA	244.039	0.649446	Inconclusive	Inconclusive	Inconclusive	Inconclusive	Negative	NA	NA	NA	NA	NA	NA	NA
20131007 Plate 5	20131007	23564-05-8	TX001001	TPNM	Thiophanate-methyl	+	-2.07573	gnls	6.15526	200	NA	NA	5.24203	0.00506375	Inconclusive	Inconclusive	Inconclusive	Inconclusive	Negative	-	-	-	+	NA	NA	NA
20131007 Plate 5	20131007	65-85-0	TX005130	BZAC	Benzoic acid	+	-2.07573	hill	8.00979	201	NA	NA	244.039	0.649446	Inconclusive	Inconclusive	Inconclusive	Inconclusive	Negative	NA	NA	NA	NA	NA	NA	NA
20131007 Plate 5	20131007	112529-15-4	TX009773	PGHCL	Pioglitazone hydrochloride	+	-2.07573	hill	9.02234	200	NA	NA	28.7599	0.649446	Inconclusive	Inconclusive	Inconclusive	Inconclusive	Negative	NA	NA	NA	NA	NA	NA	NA
20131007 Plate 6	20131007	120-47-8	TX001702	EPBN	Ethylparaben	+	-1.37529	hill	8.45639	200	NA	NA	244.039	0.40467	Inconclusive	Inconclusive	Inconclusive	Inconclusive	Negative	NA	NA	NA	NA	NA	NA	NA
20131007 Plate 6	20131007	107-07-3	TX002081	2CETL	2-Chloroethanol	+	-1.37529	hill	12.6479	199	NA	NA	244.039	0.383652	Inconclusive	Inconclusive	Inconclusive	Inconclusive	Negative	NA	NA	NA	NA	NA	NA	NA
20131009 Plate 1	20131009	100-00-5	TX001844	1C4NBZ	1-Chloro-4-nitrobenzene	+	-1.7538	cnst	NA	200	NA	NA	244.039	0.161072	Inconclusive	Inconclusive	Inconclusive	Inconclusive	Negative	NA	NA	NA	NA	NA	NA	NA
20131009 Plate 1	20131009	111-77-3	TX002528	DELGME	Diethylene glycol monomethyl ether	+	-1.7538	hill	3.23534	200	NA	NA	244.039	0.790899	Inconclusive	Inconclusive	Inconclusive	Inconclusive	Negative	NA	NA	NA	NA	NA	NA	NA
20131009 Plate 1	20131009	510-15-6	TX009932	CLBZ	Chlorobenzilate	+	-1.7538	hill	1635.95	128	NA	NA	6.75622	0.0882884	Negative	Negative	Negative	Negative	Negative	NA	NA	NA	NA	NA	NA	NA
20131009 Plate 2	20131009	132-64-9	TX002133	DBZF	Dibenzofuran	+	0.731628	hill	428.262	NA	NA	NA	244.039	0.0153433	Negative	Negative	Negative	Negative	Negative	NA	NA	NA	NA	NA	NA	NA
20131009 Plate 2	20131009	1897-45-6	TX003698	CLTL	Chlorothalonil	+	0.731628	gnls	2.04507	NA	NA	NA	0.419733	0.0108715	Negative	Negative	Negative	Negative	Negative	-	+	+	-	NA	NA	NA
20131009 Plate 2	20131009	1156-19-0	TX005875	TLZA	Tolazamide	+	0.731628	gnls	101.012	NA	NA	NA	244.039	0.0324086	Negative	Negative	Negative	Negative	Negative	NA	NA	NA	NA	NA	NA	NA
20131009 Plate 2	20131009	97-56-3	TX008702	2A5AT	2-Amino-5-azotoluene	+	0.731628	hill	8.71958	NA	NA	NA	6.61641	0.0208583	Inconclusive	Inconclusive	Inconclusive	Inconclusive	Negative	NA	NA	NA	NA	NA	NA	NA
20131009 Plate 3	20131009	35983	TX005131	BZTC	Benzotrichloride	+	-0.827799	hill	99.3139	200	NA	NA	244.039	0.288883	Inconclusive	Inconclusive	Inconclusive	Inconclusive	Negative	NA	NA	NA	NA	NA	NA	NA
20131009 Plate 4	20131009	30516-87-1	TX009746	3A3DXT	3-Azido-3-deoxythymidine	+	-0.905802	gnls	9.54161	200	NA	NA	244.039	0.761873	Inconclusive	Inconclusive	Inconclusive	Inconclusive	Negative	NA	NA	NA	NA	inactive	negative	positive
20131009 Plate 4	20131009	148-79-8	TX103697	TBDZ	Thiabendazole	+	-0.905802	hill	3.22177	200	NA	NA	NA	0.00123062	Inconclusive	Inconclusive	Negative	Negative	Negative	-	-	-	+	NA	NA	NA
20131015 Plate 1	20131015	637-07-0	TX006899	CFBT	Clofibrate	+	-1.9058	hill	3.25406	200	NA	NA	244.039	0.255818	Inconclusive	Inconclusive	Inconclusive	Inconclusive	Negative	NA	NA	NA	NA	NA	NA	NA
20131015 Plate 2	20131015	95-48-7	TX001704	OCRS	o-Cresol	+	-2.26837	hill	3.3001	199	NA	NA	244.039	0.765237	Negative	Negative	Inconclusive	Inconclusive	Negative	NA	NA	NA	NA	NA	NA	NA
20131015 Plate 2	20131015	57-74-9	TX009826	CLDN	Chlordane	+	-2.26837	hill	1792.26	128	NA	NA	8.18932	1	Negative	Negative	Negative	Negative	Negative	NA	NA	NA	NA	NA	NA	NA
20131015 Plate 3	20131015	150-13-0	TX002591	4ABZA	4-Aminobenzoic acid	+	-2.49076	cnst	NA	200	NA	NA	244.039	0.011155	Inconclusive	Inconclusive	Inconclusive	Inconclusive	Negative	NA	NA	NA	NA	NA	NA	NA
20131015 Plate 3	20131015	2385-85-5	TX009910	MRX	Mirex	+	-2.49076	hill	28.0479	200	NA	NA	0.0558734	0.343668	Negative	Negative	Negative	Negative	Negative	NA	NA	NA	NA	NA	NA	NA
20131015 Plate 3	20131015	53-16-7	TX010322	ETRN	Estrone	+	-2.49076	gnls	3.22175	200	NA	NA	4.65793	0.0634525	Negative	Negative	Inconclusive	Inconclusive	Negative	NA	NA	NA	NA	NA	NA	NA
20131015 Plate 4	20131015	77-48-5	TX004028	13D55DMHD	1,3-Dibromo-5,5-dimethylhydantoin	+	-2.7538	hill	3.22797	200	NA	NA	244.039	0.139614	Inconclusive	Inconclusive	Inconclusive	Inconclusive	Negative	NA	NA	NA	NA	NA	NA	NA
20131015 Plate 4	20131015	100-01-6	TX007263	4NAL	4-Nitroaniline	+	-2.7538	hill	3.23087	200	NA	NA	3.2885	0.40467	Negative	Negative	Inconclusive	Inconclusive	Negative	NA	NA	NA	NA	NA	NA	NA
20131015 Plate 4	20131015	55-98-1	TX009225	BSF	Busulfan	+	-2.7538	cnst	NA	200	NA	NA	244.039	0.0138145	Inconclusive	Inconclusive	Inconclusive	Inconclusive	Negative	NA	NA	NA	NA	NA	NA	NA
20131015 Plate 5	20131015	115-28-6	TX005644	CLNA	Chlorendic acid	+	-2.49076	hill	3.22176	200	NA	NA	244.039	0.676931	Inconclusive	Inconclusive	Inconclusive	Inconclusive	Negative	NA	NA	NA	NA	NA	NA	NA
20131015 Plate 5	20131015	121-14-2	TX007192	24DNT	2,4-Dinitrotoluene	+	-2.49076	cnst	NA	200	NA	NA	244.039	1	Inconclusive	Inconclusive	Inconclusive	Inconclusive	Negative	NA	NA	NA	NA	inactive	positive	no data
20131015 Plate 5	20131015	3252-43-5	TX008884	DBAN	Dibromoacetonitrile	+	-2.49076	cnst	NA	200	NA	NA	27.2193	0.383652	Inconclusive	Inconclusive	Inconclusive	Inconclusive	Negative	NA	NA	NA	NA	NA	NA	NA
20131015 Plate 6	20131015	60-35-5	TX007228	ACTA	Acetamide	+	-2.49076	hill	23.5369	19.8	NA	NA	244.039	0.426362	Inconclusive	Inconclusive	Inconclusive	Inconclusive	Negative	NA	NA	NA	NA	NA	NA	NA
20131015 Plate 7	20131015	63612-50-0	TX004568	NLAM	Nilutamide	+	-2.07573	cnst	NA	200	NA	NA	4.10991	0.544486	Inconclusive	Inconclusive	Inconclusive	Inconclusive	Negative	NA	NA	NA	NA	NA	NA	NA
20131015 Plate 7	20131015	119-93-7	TX006913	33DMBZD	3,3'-Dimethylbenzidine	+	-2.07573	cnst	NA	200	NA	NA	244.039	0.40467	Inconclusive	Inconclusive	Inconclusive	Inconclusive	Negative	NA	NA	NA	NA	NA	NA	NA
20131015 Plate 7	20131015	6846-50-0	TX009212	224TM13PDDI	2,2,4-Trimethyl-1,3-pentanediol diisobutyrate	+	-2.07573	cnst	NA	200	NA	NA	8.24581	0.343668	Inconclusive	Inconclusive	Inconclusive	Inconclusive	Negative	NA	NA	NA	NA	NA	NA	NA
20131015 Plate 8	20131015	108-95-2	TX001920	PHNL	Phenol	+	-3.07573	cnst	NA	202	NA	NA	244.039	0.495366	Inconclusive	Inconclusive	Inconclusive	Inconclusive	Negative	NA	NA	NA	NA	NA	NA	NA
20131015 Plate 8	20131015	90-04-0	TX002185	2ASD	2-Anisidine	+	-3.07573	gnls	18.7743	199	NA	NA	244.039	0.0089604	Inconclusive	Inconclusive	Inconclusive	Inconclusive	Negative	NA	NA	NA	NA	NA	NA	NA
20131015 Plate 8	20131015	96-18-4	TX009499	123TCPP	1,2,3-Trichloropropane	+	-3.07573	cnst	NA	200	NA	NA	244.039	0.211313	Inconclusive	Inconclusive	Inconclusive	Inconclusive	Negative	NA	NA	NA	NA	NA	NA	NA
20131017 Plate 1	20131017	3296-90-0	TX003145	22BB13PP	2,2-Bis(bromomethyl)-1,3-propanediol	+	-3.07573	gnls	9.47947	200	NA	NA	244.039	0.448718	Negative	Negative	Inconclusive	Inconclusive	Negative	NA	NA	NA	NA	NA	NA	NA
20131017 Plate 1	20131017	334-48-5	TX003161	DCNA	Decanoic acid	+	-3.07573	gnls	6.09681	200	NA	NA	244.039	0.272007	Negative	Negative	Inconclusive	Inconclusive	Negative	NA	NA	NA	NA	NA	NA	NA
20131017 Plate 2	20131017	89-83-8	TX002784	THML	Thymol	+	-1.6163	cnst	NA	200	NA	NA	244.039	0.324712	Inconclusive	Inconclusive	Inconclusive	Inconclusive	Negative	NA	NA	NA	NA	NA	NA	NA
20131017 Plate 2	20131017	62-23-7	TX003347	4NBZA	4-Nitrobenzoic acid	+	-1.6163	cnst	NA	200	NA	NA	244.039	0.676931	Inconclusive	Inconclusive	Inconclusive	Inconclusive	Negative	NA	NA	NA	NA	NA	NA	NA
20131017 Plate 3	20131017	104-76-7	TX001694	2E1H	2-Ethyl-1-hexanol	+	-0.988264	gnls	12.0545	200	NA	NA	244.039	0.595912	Negative	Negative	Inconclusive	Inconclusive	Negative	NA	NA	NA	NA	NA	NA	NA
20131017 Plate 3	20131017	124-94-7	TX005086	TACL	Triamcinolone	+	-0.988264	gnls	8.79961	200	NA	NA	244.039	0.471724	Negative	Negative	Negative	Negative	Negative	NA	NA	NA	NA	NA	NA	NA
20131017 Plate 4	20131017	95-14-7	TX002271	123BZTZ	1,2,3-Benzotriazole	+	-2.49076	cnst	NA	200	NA	NA	244.039	0.0408158	Inconclusive	Inconclusive	Inconclusive	Inconclusive	Negative	NA	NA	NA	NA	NA	NA	NA
20131024 Plate 1	20131024	1156-19-0	TX005875	TLZA	Tolazamide	+	-2.07573	hill	3.22183	200	NA	NA	244.039	0.0882884	Inconclusive	Inconclusive	Inconclusive	Inconclusive	Negative	NA	NA	NA	NA	NA	NA	NA
20131024 Plate 1	20131024	2243-62-1	TX008968	15NPTD	1,5-Naphthalenediamine	+	-2.07573	gnls	3.23045	200	NA	NA	4.22568	0.0100042	Negative	Negative	Negative	Negative	Positive	NA	NA	NA	NA	NA	NA	NA
20131024 Plate 1	20131024	72-20-8	TX010388	EDRN	Endrin	+	-2.07573	hill	3.22175	200	NA	NA	1.68249	0.761873	Inconclusive	Inconclusive	Inconclusive	Inconclusive	Negative	NA	NA	NA	NA	NA	NA	NA
20131024 Plate 2	20131024	97-56-3	TX008702	2A5AT	2-Amino-5-azotoluene	+	-2.7538	hill	36.1797	200	NA	NA	6.61641	0.0394646	Negative	Negative	Inconclusive	Inconclusive	Negative	NA	NA	NA	NA	NA	NA	NA
20130827 Plate 1	20130827	53-86-1	TX006295	IDMT	Indomethacin	-	-1.68341	hill	3.22175	200	NA	NA	244.039	0.569923	Inconclusive	Inconclusive	Inconclusive	Inconclusive	Negative	NA	NA	NA	NA	NA	NA	NA
20130903 Plate 1	20130903	131-11-3	TX001552	DMPT	Dimethyl phthalate	-	-1.49076	hill	1010.87	200	NA	NA	244.039	0.00399311	Inconclusive	Inconclusive	Negative	Negative	Negative	-	-	-	I	NA	NA	NA
20130903 Plate 2	20130903	108-46-3	TX003433	RSOCL	Resorcinol	-	-2.26837	hill	30.7916	200	NA	NA	244.039	0.0477356	Negative	Negative	Negative	Negative	Negative	NA	NA	NA	NA	NA	NA	NA
20130905 Plate 4	20130905	41372-08-1	TX006855	MDSH	Methyldopa sesquihydrate	-	-3.07573	hill	4.77142	200	NA	NA	4.74117	0.288883	Inconclusive	Inconclusive	Negative	Negative	Negative	NA	NA	NA	NA	NA	NA	NA
20130906 Plate 3	20130906	111-90-0	TX002504	22EXEL	2-(2-Ethoxyethoxy)ethanol	-	-1.49076	hill	1026.01	NA	NA	NA	244.039	0.0488796	Inconclusive	Inconclusive	Negative	Negative	Negative	NA	NA	NA	NA	NA	NA	NA
20130906 Plate 3	20130906	924-16-3	TX006136	NNTSBA	N-Nitrosodibutylamine	-	-1.49076	hill	397.676	200	NA	NA	244.039	0.240311	Inconclusive	Inconclusive	Negative	Negative	Negative	NA	NA	NA	NA	NA	NA	NA
20130909 Plate 1	20130909	25956-17-6	TX004359	ALRCI16035	Allura Red C.I.16035	-	-1.6163	hill	315.165	41.9	NA	NA	244.039	0.0864711	Negative	Negative	Negative	Negative	Negative	NA	NA	NA	NA	NA	NA	NA
20130909 Plate 3-2	20130909	120-80-9	TX003836	CTCL	Catechol	-	-1.6163	gnls	56.7073	202	NA	NA	2.20104	1	Negative	Negative	Negative	Negative	Negative	NA	NA	NA	NA	NA	NA	NA
20130911 Plate 2	20130911	90-94-8	TX006925	MKT	Michlers ketone	-	-1.68341	gnls	7.93095	NA	NA	NA	0.451661	0.00550595	Negative	Negative	Negative	Negative	Negative	NA	NA	NA	NA	NA	NA	NA
20130911 Plate 6	20130911	92-84-2	TX002554	PTZN	Phenothiazine	-	-1.07573	hill	389.283	65.5	NA	NA	4.28592	0.0137305	Negative	Negative	Negative	Negative	Negative	NA	NA	NA	NA	NA	NA	NA
20130916 Plate 3a	20130916	91-59-8	TX002103	2NPTA	2-Naphthylamine	-	-1.9058	cnst	NA	21.5	NA	NA	244.039	1	Inconclusive	Inconclusive	Inconclusive	Inconclusive	Negative	NA	NA	NA	NA	NA	NA	NA
20130918 Plate 2a	20130918	100-02-7	TX003185	4NPL	4-Nitrophenol	-	-0.988264	hill	8.38434	200	NA	NA	244.039	1	Inconclusive	Inconclusive	Negative	Negative	Negative	NA	NA	NA	NA	NA	NA	NA
20130918 Plate 2b	20130918	85-68-7	TX009655	BBPT	Butyl benzyl phthalate	-	-2.49076	hill	8.28413	204	NA	NA	4.72593	0.324712	Inconclusive	Inconclusive	Negative	Negative	Negative	NA	NA	NA	NA	NA	NA	NA
20130923 Plate 4	20130923	107-92-6	TX004296	BTAC	Butanoic acid	-	-1.6163	hill	3.243	200	NA	NA	244.039	0.197801	Inconclusive	Inconclusive	Inconclusive	Inconclusive	Negative	NA	NA	NA	NA	NA	NA	NA
20130923 Plate 5a	20130923	100-51-6	TX002088	BZAL	Benzyl alcohol	-	-0.905802	hill	3.25901	199	NA	NA	244.039	0.363316	Inconclusive	Inconclusive	Negative	Negative	Negative	NA	NA	NA	NA	NA	NA	NA
20130923 Plate 5a	20130923	21672	TX006303	MTTX	Methotrexate	-	-0.905802	hill	10.1011	200	NA	NA	0.0322195	0.175143	Negative	Negative	Negative	Negative	Negative	NA	NA	NA	NA	NA	NA	NA
20130923 Plate 5a	20130923	627-18-9	TX009036	3B1PP	3-Bromo-1-propanol	-	-0.905802	hill	3.3736	200	NA	NA	244.039	0.0955902	Negative	Negative	Negative	Negative	Negative	NA	NA	NA	NA	NA	NA	NA
20130925 Plate 1	20130925	27828	TX005199	TCLAA	Trichloroacetic acid	-	-1.16884	hill	8.55095	200	NA	NA	244.039	0.0690443	Negative	Negative	Negative	Negative	Negative	NA	NA	NA	NA	NA	NA	NA
20130925 Plate 3	20130925	94-26-8	TX001640	BPBN	Butylparaben	-	-1.16884	gnls	71.8753	200	NA	NA	244.039	0.0582403	Inconclusive	Inconclusive	Negative	Negative	Negative	NA	NA	NA	NA	NA	NA	NA
20130930 Plate 1	20130930	56-55-3	TX007238	BZAT	Benz(a)anthracene	-	-1.37529	hill	3.27471	NA	NA	NA	1.97859	0.00801496	Negative	Negative	Negative	Negative	Negative	NA	NA	NA	NA	NA	NA	NA
20130930 Plate 2	20130930	19774-82-4	TX004572	AODHC	Amiodarone hydrochloride	-	-1.37529	cnst	NA	31.7	NA	NA	4.41827	0.0138145	Negative	Negative	Negative	Negative	Negative	NA	NA	NA	NA	NA	NA	NA
20131009 Plate 2	20131009	132-64-9	TX002133	DBZF	Dibenzofuran	-	0.731628	hill	19.3952	NA	NA	NA	244.039	5.05836e-05	Negative	Negative	Negative	Negative	Negative	NA	NA	NA	NA	NA	NA	NA
20131009 Plate 2	20131009	1897-45-6	TX003698	CLTL	Chlorothalonil	-	0.731628	hill	0.0623111	NA	NA	NA	0.419733	0.0188534	Negative	Negative	Negative	Negative	Negative	-	+	+	-	NA	NA	NA
20131009 Plate 2	20131009	1156-19-0	TX005875	TLZA	Tolazamide	-	0.731628	hill	5.91679	NA	NA	NA	244.039	0.00353889	Negative	Negative	Negative	Negative	Negative	NA	NA	NA	NA	NA	NA	NA
20131009 Plate 2	20131009	97-56-3	TX008702	2A5AT	2-Amino-5-azotoluene	-	0.731628	hill	4.0877	NA	NA	NA	6.61641	0.22906	Inconclusive	Inconclusive	Negative	Negative	Negative	NA	NA	NA	NA	NA	NA	NA
20131017 Plate 1	20131017	65277-42-1	TX006299	KTCZ	Ketoconazole	-	-3.07573	hill	7.15379	102	NA	NA	7.881	0.324712	Negative	Negative	Negative	Negative	Negative	NA	NA	NA	NA	NA	NA	NA
20131017 Plate 2	20131017	621-64-7	TX004062	NNSPPA	N-Nitrosodipropylamine	-	-1.6163	hill	13.9522	200	NA	NA	244.039	0.139614	Negative	Negative	Negative	Negative	Negative	NA	NA	NA	NA	NA	NA	NA
20131017 Plate 4	20131017	486-66-8	TX009743	DDZN	Daidzein	-	-2.49076	hill	82.25	200	NA	NA	5.10605	0.0280271	Inconclusive	Inconclusive	Inconclusive	Inconclusive	Negative	NA	NA	NA	NA	NA	NA	NA
20131024 Plate 3	20131024	25956-17-6	TX004359	ALRCI16035	Allura Red C.I.16035	-	-3.49076	hill	3.23318	128	NA	NA	244.039	0.197801	Negative	Negative	Negative	Negative	Negative	NA	NA	NA	NA	NA	NA	NA
20131024 Plate 4	20131024	66-81-9	TX012209	CHXD	Cycloheximide	-	-3.49076	hill	393.839	21.5	NA	NA	0.927189	3.09248e-05	Negative	Negative	Negative	Negative	Negative	NA	NA	NA	NA	NA	NA	NA

## Sheet: MN +S9
Plate	Batch	CASN	Compound_ID	Abbreviation	Compound	S9	BMAD_MN	Model	AC50	Highest_Dose	MN_BMD30	Hypodiploidy_BMD60	Toxcast_Cytotox_Lower_Bound	Jonckheere_Trend_Pvalue	MN_Assessment	MN_Assessment_Optional	Hypodiploidy_Assessment	Hypodiploidy_Assessment_Optional	Hypodiploidy_Assessment_Bryce	GreenScreen	p53	CellCiphr	Ames	Witt_Hit_Call_p53	Witt_Chromosome_Aberration	Witt_In_Vivo_MN_Test
20130827 Plate 1	20130827	117-79-3	TX002893	2AAQ	2-Aminoanthraquinone	+	-1.68341	hill	59.8012	202	8.1	22	2.66788	4.36098e-07	Positive	Positive	Positive	Negative	Negative	NA	NA	NA	NA	NA	NA	NA
20130829 Plate 1	20130829	532-27-4	TX002089	2CAP	2-Chloroacetophenone	+	-2.07573	gnls	847.849	160	60	62	2.26232	0.00123062	Positive	Positive	Positive	Positive	Positive	NA	NA	NA	NA	NA	NA	NA
20130829 Plate 1	20130829	91-62-3	TX009238	6MQL	6-Methylquinoline	+	-2.07573	hill	417.525	200	22	51	244.039	1.44239e-06	Positive	Positive	Positive	Positive	Negative	NA	NA	NA	NA	NA	NA	NA
20130903 Plate 1	20130903	129-00-0	TX010788	PYRN	Pyrene	+	-1.49076	hill	9.48156	200	40	NA	3.13756	0.000982957	Positive	Positive	Negative	Negative	Negative	NA	NA	NA	NA	NA	NA	NA
20130903 Plate 2	20130903	148-24-3	TX002224	8HDQL	8-Hydroxyquinoline	+	-2.26837	hill	192.481	26.8	16	NA	0.732702	4.41293e-05	Positive	Positive	Negative	Negative	Negative	NA	NA	NA	NA	NA	NA	NA
20130903 Plate 2	20130903	2243-62-1	TX008968	15NPTD	1,5-Naphthalenediamine	+	-2.26837	hill	3.22175	200	8.6	16	4.22568	1.44239e-06	Positive	Positive	Negative	Negative	Positive	NA	NA	NA	NA	NA	NA	NA
20130903 Plate 3	20130903	101-61-1	TX003345	44MLBNNDMA	4,4'-Methylenebis(N,N-dimethylaniline)	+	-1.9058	hill	698.627	200	56	75	5.84519	0.000154908	Positive	Positive	Positive	Positive	Negative	NA	NA	NA	NA	NA	NA	NA
20130905 Plate 4	20130905	69-74-9	TX006990	CTHCL	Cytarabine hydrochloride	+	-3.07573	hill	65.5165	200	5.9	27	0.542722	1.22727e-08	Positive	Positive	Positive	Positive	Negative	NA	NA	NA	NA	NA	NA	NA
20130909 Plate 1	20130909	82640-04-8	TX009795	RFHCL	Raloxifene hydrochloride	+	-1.6163	hill	1139.23	128	70	NA	6.22711	0.00123062	Positive	Positive	Negative	Negative	Negative	NA	NA	NA	NA	NA	NA	NA
20130909 Plate 2-2	20130909	72-55-9	TX003073	PPDDE	p,p'-DDE	+	-1.6163	hill	25.6267	200	51	NA	6.54291	0.0108715	Positive	Positive	Inconclusive	Inconclusive	Negative	NA	NA	NA	NA	NA	NA	NA
20130911 Plate 1	20130911	83-32-9	TX001366	ANPT	Acenaphthene	+	-0.268372	hill	843.453	128	59	89	244.039	0.00792114	Positive	Positive	Positive	Positive	Negative	NA	NA	NA	NA	NA	NA	NA
20130911 Plate 1	20130911	111-96-6	TX002472	B2MEE	Bis(2-methoxyethyl) ether	+	-0.268372	hill	349.441	200	72	NA	244.039	0.00801496	Positive	Positive	Inconclusive	Inconclusive	Negative	NA	NA	NA	NA	NA	NA	NA
20130911 Plate 2	20130911	91-53-2	TX001384	ETXQ	Ethoxyquin	+	-1.68341	hill	1027.25	200	86	NA	6.17876	0.00313216	Positive	Positive	Inconclusive	Inconclusive	Negative	NA	NA	NA	NA	NA	NA	NA
20130911 Plate 2	20130911	90-94-8	TX006925	MKT	Michlers ketone	+	-1.68341	hill	322.31	102	27	22	0.451661	0.00242504	Positive	Positive	Positive	Positive	Positive	NA	NA	NA	NA	NA	NA	NA
20130911 Plate 4	20130911	29007	TX003513	ACAM	Acrylamide	+	-1.7538	gnls	383.009	200	47	25	244.039	0.00569102	Positive	Positive	Inconclusive	Inconclusive	Negative	NA	NA	NA	NA	NA	NA	NA
20130911 Plate 4	20130911	2634-33-5	TX007028	12BZTZ3O	1,2-Benzisothiazolin-3-one	+	-1.7538	hill	780.567	65.5	32	NA	3.97041	0.0435456	Positive	Positive	Negative	Negative	Negative	NA	NA	NA	NA	NA	NA	NA
20130911 Plate 6	20130911	92-84-2	TX002554	PTZN	Phenothiazine	+	-1.07573	gnls	139.888	200	17	25	4.28592	0.000205616	Positive	Positive	Positive	Positive	Negative	NA	NA	NA	NA	NA	NA	NA
20130916 Plate 1a	20130916	120-83-2	TX001913	24DCP	2,4-Dichlorophenol	+	-0.988264	gnls	100.853	200	17	NA	244.039	0.00853955	Positive	Positive	Negative	Negative	Negative	NA	NA	NA	NA	NA	NA	NA
20130916 Plate 1b	20130916	3380-34-5	TX111587	TCLS	Triclosan	+	-1.49076	gnls	596.707	81.9	40	NA	NA	0.000205616	Positive	Positive	Negative	Negative	Negative	+ +	-	-		NA	NA	NA
20130916 Plate 3b	20130916	83-41-0	TX001700	12D3NBZ	1,2-Dimethyl-3-nitrobenzene	+	-1.7538	gnls	16.1805	200	59	NA	244.039	0.0188534	Positive	Negative	Negative	Negative	Negative	NA	NA	NA	NA	NA	NA	NA
20130916 Plate 3b	20130916	335-76-2	TX010355	PFDA	PFDA	+	-1.7538	hill	1332.94	160	73	NA	7.83034	0.000897111	Positive	Positive	Negative	Negative	Negative	NA	NA	NA	NA	NA	NA	NA
20130918 Plate 1a	20130918	137-30-4	TX007272	ZRM	Ziram	+	-0.905802	gnls	39.3559	10.9	6.4	7.2	1.58258	0.00945536	Positive	Positive	Negative	Negative	Negative	NA	NA	NA	NA	NA	NA	NA
20130918 Plate 1b	20130918	34256-82-1	TX000687	ATCL	Acetochlor	+	-1.26837	hill	570.947	160	79	NA	3.95302	0.00056712	Positive	Positive	Negative	Negative	Negative	+	-	+	-	NA	NA	NA
20130918 Plate 1b	20130918	76-44-8	TX008463	HPCL	Heptachlor	+	-1.26837	hill	224.019	52.4	11	19	7.35633	1.25031e-08	Positive	Positive	Positive	Positive	Negative	NA	NA	NA	NA	NA	NA	NA
20130923 Plate 1	20130923	1948-33-0	TX002508	TBHQ	tert-Butylhydroquinone	+	-0.905802	hill	116.284	81.9	22	23	3.41691	2.96712e-05	Positive	Positive	Positive	Positive	Negative	NA	NA	NA	NA	NA	NA	NA
20130923 Plate 2	20130923	143-50-0	TX002769	KPN	Kepone	+	-0.827799	hill	668.37	81.9	53	NA	5.01591	0.00838086	Positive	Positive	Negative	Negative	Negative	NA	NA	NA	NA	NA	NA	NA
20130923 Plate 3	20130923	110-62-3	TX002295	PTNL	Pentanal	+	-1.49076	gnls	3.22184	198	60	NA	244.039	0.0208583	Positive	Negative	Inconclusive	Inconclusive	Negative	NA	NA	NA	NA	NA	NA	NA
20130923 Plate 6	20130923	122-66-7	TX007190	12DPHZ	1,2-Diphenylhydrazine	+	-1.6163	hill	930.237	65.5	22	45	5.51926	1.81872e-06	Positive	Positive	Positive	Positive	Negative	NA	NA	NA	NA	NA	NA	NA
20130923 Plate 6	20130923	1934-21-0	TX009268	FDCY5	FD&C Yellow 5	+	-1.6163	gnls	104.696	151	15	NA	244.039	0.0029857	Positive	Positive	Negative	Negative	Negative	NA	NA	NA	NA	NA	NA	NA
20130925 Plate 3	20130925	86-30-6	TX009695	NNSPNA	N-Nitrosodiphenylamine	+	-1.16884	hill	99.9578	200	120	NA	244.039	0.0372263	Positive	Positive	Inconclusive	Inconclusive	Negative	NA	NA	NA	NA	NA	NA	NA
20130930 Plate 1	20130930	54-85-3	TX005751	INZD	Isoniazid	+	-1.37529	gnls	1.53757	88	21	NA	244.039	0.000370144	Positive	Negative	Inconclusive	Inconclusive	Negative	NA	NA	NA	NA	NA	NA	NA
20130930 Plate 1	20130930	57-63-6	TX005798	17AEED	17alpha-Ethinylestradiol	+	-1.37529	hill	638.912	102	58	NA	1.70109	0.00447905	Positive	Positive	Negative	Negative	Negative	NA	NA	NA	NA	NA	NA	NA
20130930 Plate 2	20130930	19774-82-4	TX004572	AODHC	Amiodarone hydrochloride	+	-1.37529	hill	180.509	49.5	16	11	4.41827	1.25717e-07	Positive	Positive	Positive	Positive	Positive	NA	NA	NA	NA	NA	NA	NA
20130930 Plate 2	20130930	103-33-3	TX007196	AZBZ	Azobenzene	+	-1.37529	gnls	349.007	52.4	32	37	244.039	0.000320204	Positive	Positive	Positive	Positive	Negative	NA	NA	NA	NA	NA	NA	NA
20130930 Plate 5	20130930	101-54-2	TX001760	NP14BZDA	N-Phenyl-1,4-benzenediamine	+	-2.49076	gnls	11.6116	200	87	NA	1.59633	0.0188534	Positive	Positive	Inconclusive	Inconclusive	Negative	NA	NA	NA	NA	NA	NA	NA
20130930 Plate 5	20130930	828-00-2	TX005808	DMXN	Dimethoxane	+	-2.49076	gnls	6.58517	160	86	59	4.73666	0.000858416	Positive	Positive	Positive	Positive	Negative	NA	NA	NA	NA	NA	NA	NA
20130930 Plate 5	20130930	58-93-5	TX008534	HCLTZ	Hydrochlorothiazide	+	-2.49076	cnst	NA	200	29	NA	244.039	0.0089604	Positive	Negative	Inconclusive	Inconclusive	Negative	NA	NA	NA	NA	NA	NA	NA
20131007 Plate 1	20131007	89-72-5	TX002098	2B2PL	2-(Butan-2-yl)phenol	+	-1.7538	gnls	408.365	102	23	30	244.039	3.81748e-06	Positive	Positive	Positive	Positive	Negative	NA	NA	NA	NA	NA	NA	NA
20131007 Plate 2	20131007	77-47-4	TX009813	HCLCPD	Hexachlorocyclopentadiene	+	-1.49076	hill	308.817	52.4	23	28	1.68238	0.00619562	Positive	Positive	Negative	Negative	Negative	NA	NA	NA	NA	NA	NA	NA
20131007 Plate 2	20131007	66-81-9	TX012209	CHXD	Cycloheximide	+	-1.49076	hill	26.8153	52.4	3.3	NA	0.927189	1.51444e-06	Positive	Positive	Negative	Negative	Negative	NA	NA	NA	NA	NA	NA	NA
20131007 Plate 3	20131007	94-13-3	TX002985	PPPB	Propylparaben	+	-1.8278	gnls	8.26468	200	37	NA	244.039	0.0124218	Positive	Negative	Inconclusive	Inconclusive	Negative	NA	NA	NA	NA	NA	NA	NA
20131007 Plate 5	20131007	80-43-3	TX002361	DCMPX	Dicumyl peroxide	+	-2.07573	hill	1151.11	200	88	120	6.99044	0.0308479	Positive	Positive	Negative	Negative	Negative	NA	NA	NA	NA	NA	NA	NA
20131009 Plate 1	20131009	121-79-9	TX002261	PPGL	Propyl gallate	+	-1.7538	hill	54.1715	200	24	NA	2.0848	0.00506375	Positive	Positive	Negative	Negative	Negative	NA	NA	NA	NA	NA	NA	NA
20131009 Plate 4	20131009	2451-62-9	TX003211	TGIC	Triglycidyl isocyanurate	+	-0.905802	hill	62.0517	200	3.4	53	3.39995	5.28844e-09	Positive	Positive	Positive	Positive	Negative	NA	NA	NA	NA	NA	NA	NA
20131009 Plate 4	20131009	2921-88-2	TX003539	CLPF	Chlorpyrifos	+	-0.905802	hill	29.4682	200	29	42	3.98267	0.00313216	Positive	Negative	Positive	Negative	Negative	NA	NA	NA	NA	NA	NA	NA
20131015 Plate 1	20131015	59-50-7	TX002200	4C3MP	4-Chloro-3-methylphenol	+	-1.9058	gnls	101.677	200	18	36	244.039	0.0153433	Positive	Positive	Negative	Negative	Negative	NA	NA	NA	NA	NA	NA	NA
20131015 Plate 1	20131015	59-30-3	TX003323	FLCA	Folic acid	+	-1.9058	hill	820.169	200	57	NA	244.039	0.00215429	Positive	Positive	Inconclusive	Inconclusive	Negative	NA	NA	NA	NA	NA	NA	NA
20131015 Plate 1	20131015	119-36-8	TX003411	MSCL	Methyl salicylate	+	-1.9058	gnls	778.526	200	58	75	244.039	0.001464	Positive	Positive	Inconclusive	Inconclusive	Negative	NA	NA	NA	NA	NA	NA	NA
20131015 Plate 2	20131015	548-62-9	TX009687	GNTV	Gentian Violet	+	-2.26837	hill	3.34877	1.57	0.91	0.23	1.76394	7.12244e-06	Positive	Positive	Positive	Positive	Negative	NA	NA	NA	NA	NA	NA	NA
20131015 Plate 3	20131015	1401-55-4	TX002496	TNA	Tannic acid	+	-2.49076	hill	1.2287	6.1	0.9	1.3	2.01745	0.00801496	Positive	Positive	Positive	Positive	Negative	NA	NA	NA	NA	NA	NA	NA
20131015 Plate 4	20131015	131-17-9	TX003387	DAPT	Diallyl phthalate	+	-2.7538	hill	452.67	200	61	NA	244.039	0.000276626	Positive	Positive	Inconclusive	Inconclusive	Negative	NA	NA	NA	NA	NA	NA	NA
20131015 Plate 5	20131015	17804-35-2	TX001588	BNML	Benomyl	+	-2.49076	hill	1286.12	200	72	42	2.16663	0.00715984	Positive	Positive	Positive	Positive	Negative	+ +	+	+	I	NA	NA	NA
20131015 Plate 6	20131015	602-01-7	TX008321	23DNT	2,3-Dinitrotoluene	+	-2.49076	hill	4.21857	11.4	2	4.3	4.34496	0.000205616	Positive	Negative	Positive	Positive	Negative	NA	NA	NA	NA	NA	NA	NA
20131015 Plate 7	20131015	123-31-9	TX001382	HDQN	Hydroquinone	+	-2.07573	hill	1075.13	200	63	90	4.38781	0.00665282	Positive	Positive	Positive	Positive	Negative	NA	NA	NA	NA	NA	NA	NA
20131015 Plate 8	20131015	154-42-7	TX006867	6TGN	6-Thioguanine	+	-3.07573	hill	474.351	200	33	74	1.19142	5.94366e-05	Positive	Positive	Positive	Positive	Negative	NA	NA	NA	NA	NA	NA	NA
20131017 Plate 1	20131017	65277-42-1	TX006299	KTCZ	Ketoconazole	+	-3.07573	hill	1073.57	81.9	54	NA	7.881	0.00017691	Positive	Positive	Negative	Negative	Negative	NA	NA	NA	NA	NA	NA	NA
20131017 Plate 1	20131017	1024-57-3	TX011614	HPCLEP	Heptachlor epoxide	+	-3.07573	hill	234.288	200	45	NA	2.9641	0.0089604	Positive	Positive	Inconclusive	Inconclusive	Negative	NA	NA	NA	NA	NA	NA	NA
20131017 Plate 2	20131017	621-64-7	TX004062	NNSPPA	N-Nitrosodipropylamine	+	-1.6163	hill	167.375	200	20	NA	244.039	0.00313216	Positive	Positive	Negative	Negative	Negative	NA	NA	NA	NA	NA	NA	NA
20131017 Plate 3	20131017	80-46-6	TX002599	42MB2P	4-(2-Methylbutan-2-yl)phenol	+	-0.988264	hill	1191.94	200	81	NA	22.857	0.00189655	Positive	Positive	Inconclusive	Inconclusive	Negative	NA	NA	NA	NA	NA	NA	NA
20131017 Plate 3	20131017	51-79-6	TX007194	URTN	Urethane	+	-0.988264	gnls	3.60909	201	32	NA	244.039	0.0230466	Positive	Negative	Inconclusive	Inconclusive	Negative	NA	NA	NA	NA	NA	NA	NA
20131017 Plate 4	20131017	95-95-4	TX005197	245TCP	2,4,5-Trichlorophenol	+	-2.49076	hill	33.3987	200	6.5	9.9	5.07426	0.001464	Positive	Positive	Negative	Negative	Negative	NA	NA	NA	NA	NA	NA	NA
20131017 Plate 4	20131017	486-66-8	TX009743	DDZN	Daidzein	+	-2.49076	hill	506.054	128	14	47	5.10605	2.58594e-07	Positive	Positive	Positive	Positive	Negative	NA	NA	NA	NA	NA	NA	NA
20131017 Plate 4	20131017	2212-67-1	TX102810	MLNT	Molinate	+	-2.49076	hill	556.318	200	41	NA	NA	0.000152005	Positive	Negative	Inconclusive	Inconclusive	Negative	-	-	-	-	NA	NA	NA
20131024 Plate 1	20131024	132-64-9	TX002133	DBZF	Dibenzofuran	+	-2.07573	hill	137.484	200	33	NA	244.039	0.00189655	Positive	Positive	Inconclusive	Inconclusive	Negative	NA	NA	NA	NA	NA	NA	NA
20131024 Plate 2	20131024	1897-45-6	TX003698	CLTL	Chlorothalonil	+	-2.7538	hill	1.23482	1.26	0.6	0.71	0.419733	0.000765084	Positive	Positive	Positive	Positive	Negative	-	+	+	-	NA	NA	NA
20130827 Plate 1	20130827	1763-23-1	TX000836	PFOS	PFOS	+	-1.68341	hill	8.05994	168	NA	NA	8.13367	0.363316	Negative	Negative	Negative	Negative	Negative	+	-	-		NA	NA	NA
20130827 Plate 1	20130827	53-86-1	TX006295	IDMT	Indomethacin	+	-1.68341	hill	830.633	200	NA	210	244.039	0.471724	Negative	Negative	Inconclusive	Inconclusive	Negative	NA	NA	NA	NA	NA	NA	NA
20130827 Plate 1	20130827	69655-05-6	TX009701	23DDXI	2',3'-Dideoxyinosine	+	-1.68341	gnls	7.03481	200	NA	NA	244.039	0.011155	Negative	Negative	Inconclusive	Inconclusive	Negative	NA	NA	NA	NA	NA	NA	NA
20130829 Plate 1	20130829	606-20-2	TX006802	26DNT	2,6-Dinitrotoluene	+	-2.07573	gnls	22.6829	200	NA	NA	244.039	0.272007	Negative	Negative	Negative	Negative	Negative	NA	NA	NA	NA	NA	NA	NA
20130829 Plate 2	20130829	80-08-0	TX009316	DPSN	Dapsone	+	-1.6163	gnls	3.22175	200	NA	NA	244.039	0.939614	Negative	Negative	Inconclusive	Inconclusive	Negative	NA	NA	NA	NA	NA	NA	NA
20130829 Plate 2	20130829	2058-46-0	TX010254	OTCHCL	Oxytetracycline hydrochloride	+	-1.6163	hill	32.4357	200	NA	110	3.80014	0.0339091	Negative	Negative	Positive	Positive	Negative	NA	NA	NA	NA	NA	NA	NA
20130829 Plate 3	20130829	1897-45-6	TX103698	CLTL	Chlorothalonil	+	-1.6163	hill	45.9421	12.6	7.9	9	NA	0.0791092	Negative	Negative	Negative	Negative	Negative	-	+	+	-	NA	NA	NA
20130903 Plate 2	20130903	108-46-3	TX003433	RSOCL	Resorcinol	+	-2.26837	hill	3.22205	200	NA	NA	244.039	0.969785	Negative	Negative	Negative	Negative	Negative	NA	NA	NA	NA	NA	NA	NA
20130903 Plate 2	20130903	678-39-7	TX004626	12TTDF1D	1,1,2,2-Tetrahydroperfluoro-1-decanol	+	-2.26837	gnls	7.72293	200	130	NA	5.53275	0.184933	Negative	Negative	Inconclusive	Inconclusive	Negative	NA	NA	NA	NA	NA	NA	NA
20130903 Plate 3	20130903	119-90-4	TX001914	33DMXBZD	3,3'-Dimethoxybenzidine	+	-1.9058	cnst	NA	200	NA	NA	2.14104	0.197801	Negative	Negative	Negative	Negative	Negative	NA	NA	NA	NA	inactive	positive	no data
20130903 Plate 3	20130903	52-51-7	TX003311	BRPL	Bronopol	+	-1.9058	hill	646.381	41.9	20	NA	4.46265	1.5434e-07	Negative	Negative	Negative	Negative	Negative	NA	NA	NA	NA	NA	NA	NA
20130903 Plate 4	20130903	2212-67-1	TX002810	MLNT	Molinate	+	-1.7538	cnst	NA	200	NA	NA	244.039	0.704853	Negative	Negative	Negative	Negative	Negative	-	-	-	-	NA	NA	NA
20130903 Plate 4	20130903	128-04-1	TX004202	SDMDTC	Sodium dimethyldithiocarbamate	+	-1.7538	cnst	NA	200	150	NA	1.38943	0.0488796	Negative	Negative	Negative	Negative	Negative	NA	NA	NA	NA	NA	NA	NA
20130905 Plate 3	20130905	28376	TX006959	PLPT	Phenolphthalein	+	-1.7538	hill	1136.06	160	110	28	6.0231	0.00017691	Negative	Negative	Negative	Negative	Negative	NA	NA	NA	NA	NA	NA	NA
20130909 Plate 1-2	20130909	205-99-2	TX008488	BZBFT	Benzo(b)fluoranthene	+	-0.827799	hill	198.03	21.5	13	NA	4.95802	1.22727e-08	Negative	Negative	Negative	Negative	Negative	NA	NA	NA	NA	NA	NA	NA
20130909 Plate 3	20130909	120-32-1	TX009149	CLPN	Clorophene	+	-2.49076	hill	960.208	101	55	33	4.64309	0.000901335	Negative	Negative	Negative	Negative	Negative	-	-	+	-	NA	NA	NA
20130909 Plate 3	20130909	271-89-6	TX009258	23BZF	2,3-Benzofuran	+	-2.49076	hill	3.31015	202	NA	NA	244.039	0.849788	Negative	Negative	Inconclusive	Inconclusive	Negative	NA	NA	NA	NA	NA	NA	NA
20130909 Plate 3-2	20130909	28249-77-6	TX000783	THBC	Thiobencarb	+	-1.6163	hill	794.284	81.9	NA	57	6.98967	0.241765	Negative	Negative	Negative	Negative	Negative	-	-	-	+	NA	NA	NA
20130909 Plate 3-2	20130909	4180-23-8	TX003353	EATL	(E)-Anethole	+	-1.6163	gnls	51.6846	200	NA	NA	244.039	0.654029	Negative	Negative	Negative	Negative	Negative	NA	NA	NA	NA	NA	NA	NA
20130909 Plate 3-2	20130909	120-80-9	TX003836	CTCL	Catechol	+	-1.6163	hill	650.865	202	74	NA	2.20104	0.324712	Negative	Negative	Negative	Negative	Negative	NA	NA	NA	NA	NA	NA	NA
20130911 Plate 2	20130911	97-53-0	TX002953	EUGL	Eugenol	+	-1.68341	hill	1620.5	52.4	NA	NA	244.039	0.00166741	Negative	Negative	Negative	Negative	Negative	NA	NA	NA	NA	NA	NA	NA
20130911 Plate 3	20130911	105-67-9	TX002120	24DMP	2,4-Dimethylphenol	+	-0.753799	hill	14.2387	198	NA	NA	244.039	0.139614	Negative	Negative	Inconclusive	Inconclusive	Negative	NA	NA	NA	NA	NA	NA	NA
20130911 Plate 3	20130911	51-52-5	TX006939	6P2TUCL	6-Propyl-2-thiouracil	+	-0.753799	hill	807.568	200	NA	NA	244.039	0.0089604	Negative	Negative	Inconclusive	Inconclusive	Negative	NA	NA	NA	NA	NA	NA	NA
20130911 Plate 4	20130911	13292-46-1	TX009070	RFAPC	Rifampicin	+	-1.7538	hill	4.22524	125	NA	NA	3.39747	0.471724	Negative	Negative	Inconclusive	Inconclusive	Negative	NA	NA	NA	NA	NA	NA	NA
20130911 Plate 5	20130911	150-68-5	TX003222	MNUR	Monuron	+	-1.37529	cnst	NA	200	NA	NA	244.039	0.306451	Negative	Negative	Negative	Negative	Negative	NA	NA	NA	NA	NA	NA	NA
20130911 Plate 5	20130911	110-44-1	TX005141	SBA	Sorbic acid	+	-1.37529	hill	1301.2	161	NA	NA	244.039	0.0408158	Negative	Negative	Negative	Negative	Negative	NA	NA	NA	NA	NA	NA	NA
20130911 Plate 6	20130911	106-22-9	TX001035	CTNL	Citronellol	+	-1.07573	gnls	8.68321	200	NA	NA	0.0609838	0.676931	Negative	Negative	Negative	Negative	Negative	NA	NA	NA	NA	NA	NA	NA
20130911 Plate 6	20130911	60-57-1	TX007214	DEDN	Dieldrin	+	-1.07573	hill	3.26122	201	NA	NA	3.0641	0.595912	Negative	Negative	Negative	Negative	Negative	NA	NA	NA	NA	NA	NA	NA
20130911 Plate 6	20130911	51-30-9	TX008876	IPTHCL	Isoproterenol hydrochloride	+	-1.07573	hill	1004.85	200	120	NA	5.3402	0.225479	Negative	Negative	Inconclusive	Inconclusive	Negative	NA	NA	NA	NA	NA	NA	NA
20130916 Plate 1a	20130916	50-29-3	TX002357	PPDDT	p,p'-DDT	+	-0.988264	hill	640.698	200	110	NA	4.54262	0.00449966	Negative	Negative	Negative	Negative	Negative	NA	NA	NA	NA	NA	NA	NA
20130916 Plate 1a	20130916	79-94-7	TX009342	3355TBBPA	3,3',5,5'-Tetrabromobisphenol A	+	-0.988264	hill	394.701	62.6	34	28	8.21762	0.0358972	Negative	Negative	Positive	Positive	Negative	NA	NA	NA	NA	NA	NA	NA
20130916 Plate 1b	20130916	446-72-0	TX009779	GNST	Genistein	+	-1.49076	gnls	38.8047	21.5	8.8	9.9	3.85545	0.131056	Negative	Negative	Negative	Negative	Negative	NA	NA	NA	NA	NA	NA	NA
20130916 Plate 2a	20130916	599-64-4	TX002221	4CPL	4-Cumylphenol	+	-1.7538	hill	1128.22	160	89	NA	7.74953	0.392728	Negative	Negative	Negative	Negative	Negative	NA	NA	NA	NA	NA	NA	NA
20130916 Plate 2a	20130916	23564-05-8	TX101001	TPNM	Thiophanate-methyl	+	-1.7538	hill	3.22319	200	NA	NA	NA	0.765237	Negative	Negative	Inconclusive	Inconclusive	Negative	-	-	-	+	NA	NA	NA
20130916 Plate 2b	20130916	309-00-2	TX004449	ALDN	Aldrin	+	-1.9058	hill	1299.89	160	NA	150	6.04895	1	Negative	Negative	Negative	Negative	Negative	NA	NA	NA	NA	NA	NA	NA
20130916 Plate 3a	20130916	120-12-7	TX001370	ANTC	Anthracene	+	-1.9058	gnls	3.22175	200	NA	NA	30.501	0.969785	Negative	Negative	Inconclusive	Inconclusive	Negative	NA	NA	NA	NA	NA	NA	NA
20130916 Plate 3a	20130916	91-64-5	TX002233	CMN	Coumarin	+	-1.9058	hill	3.33443	200	30	80	244.039	0.139614	Negative	Negative	Negative	Negative	Negative	NA	NA	NA	NA	NA	NA	NA
20130918 Plate 1a	20130918	123-92-2	TX003383	3MBA	3-Methylbutyl acetate	+	-0.905802	hill	3.26543	200	NA	NA	244.039	0.40467	Negative	Negative	Inconclusive	Inconclusive	Negative	NA	NA	NA	NA	NA	NA	NA
20130918 Plate 1a	20130918	2835-95-2	TX007278	5A2MPL	5-Amino-2-methylphenol	+	-0.905802	hill	3.37463	202	NA	NA	2.78964	0.272007	Negative	Negative	Inconclusive	Inconclusive	Negative	NA	NA	NA	NA	NA	NA	NA
20130918 Plate 1a	20130918	72-20-8	TX010388	EDRN	Endrin	+	-0.905802	gnls	3.22179	200	NA	NA	1.68249	0.329674	Negative	Negative	Negative	Negative	Negative	NA	NA	NA	NA	NA	NA	NA
20130918 Plate 2b	20130918	26530-20-1	TX009639	OCTL	Octhilinone	+	-2.49076	hill	546.036	52.4	12	NA	2.11936	8.17262e-05	Negative	Negative	Negative	Negative	Negative	NA	NA	NA	NA	NA	NA	NA
20130923 Plate 1	20130923	118-52-5	TX005164	13DC55DMHD	1,3-Dichloro-5,5-dimethylhydantoin	+	-0.905802	hill	8.15632	200	NA	NA	244.039	0.569923	Negative	Negative	Inconclusive	Inconclusive	Negative	NA	NA	NA	NA	NA	NA	NA
20130923 Plate 2	20130923	103-90-2	TX002867	APAP	Acetaminophen	+	-0.827799	hill	3.2759	200	NA	NA	244.039	0.0324086	Negative	Negative	Inconclusive	Inconclusive	Negative	NA	NA	NA	NA	NA	NA	NA
20130923 Plate 2	20130923	122-62-3	TX011221	B2EDC	Bis(2-ethylhexyl) decanedioate	+	-0.827799	gnls	11.4729	200	NA	NA	29.7135	0.410134	Negative	Negative	Inconclusive	Inconclusive	Negative	NA	NA	NA	NA	NA	NA	NA
20130923 Plate 4	20130923	111-30-8	TX009535	GTAD	Glutaraldehyde	+	-1.6163	hill	3.27357	202	140	110	6.25972	0.849788	Negative	Negative	Negative	Negative	Negative	NA	NA	NA	NA	active	positive	negative
20130923 Plate 5a	20130923	21672	TX006303	MTTX	Methotrexate	+	-0.905802	hill	3.24122	200	NA	NA	0.0322195	0.272007	Negative	Negative	Inconclusive	Inconclusive	Negative	NA	NA	NA	NA	NA	NA	NA
20130923 Plate 5a	20130923	99-65-0	TX007270	13DNBZ	1,3-Dinitrobenzene	+	-0.905802	hill	3.20135	199	NA	NA	244.039	0.0308479	Negative	Negative	Negative	Negative	Negative	NA	NA	NA	NA	NA	NA	NA
20130923 Plate 6	20130923	4291-63-8	TX010040	CDBN	Cladribine	+	-1.6163	gnls	21.4043	200	5.3	9	0.0493236	0.600931	Negative	Negative	Negative	Negative	Negative	NA	NA	NA	NA	NA	NA	NA
20130925 Plate 1	20130925	56-53-1	TX008337	DESBT	Diethylstilbestrol	+	-1.16884	hill	421.236	52.4	NA	NA	5.33142	0.114247	Negative	Negative	Negative	Negative	Negative	NA	NA	NA	NA	NA	NA	NA
20130925 Plate 2	20130925	69-09-0	TX007998	CLPHCL	Chlorpromazine hydrochloride	+	-0.753799	hill	11.0205	128	47	NA	5.55583	0.25992	Negative	Negative	Negative	Negative	Negative	NA	NA	NA	NA	NA	NA	NA
20130925 Plate 2	20130925	20325-40-0	TX009196	33DMXBZDDHC	3,3'-Dimethoxybenzidine dihydrochloride	+	-0.753799	hill	36.1602	200	NA	NA	5.66515	0.211313	Negative	Negative	Negative	Negative	Negative	NA	NA	NA	NA	NA	NA	NA
20130925 Plate 3	20130925	94-26-8	TX001640	BPBN	Butylparaben	+	-1.16884	hill	1608.16	200	130	120	244.039	0.0684969	Negative	Negative	Negative	Negative	Negative	NA	NA	NA	NA	NA	NA	NA
20130925 Plate 3	20130925	28249-77-6	TX100783	THBC	Thiobencarb	+	-1.16884	hill	673.226	65.5	NA	42	NA	0.0230466	Negative	Negative	Negative	Negative	Negative	-	-	-	+	NA	NA	NA
20130930 Plate 1	20130930	56-55-3	TX007238	BZAT	Benz(a)anthracene	+	-1.37529	hill	22.8337	NA	NA	NA	1.97859	0.00167031	Negative	Negative	Negative	Negative	Negative	NA	NA	NA	NA	NA	NA	NA
20130930 Plate 2	20130930	101-80-4	TX003357	44OXDA	4,4'-Oxydianiline	+	-1.37529	gnls	4.58677	200	NA	NA	244.039	0.001464	Negative	Negative	Inconclusive	Inconclusive	Negative	NA	NA	NA	NA	NA	NA	NA
20130930 Plate 2	20130930	84-66-2	TX005146	DEPT	Diethyl phthalate	+	-1.37529	hill	3.28147	200	NA	NA	244.039	0.184933	Negative	Negative	Inconclusive	Inconclusive	Negative	NA	NA	NA	NA	NA	NA	NA
20130930 Plate 4	20130930	51-28-5	TX001816	24DNP	2,4-Dinitrophenol	+	-2.7538	hill	3.23012	200	NA	NA	244.039	0.676931	Negative	Negative	Inconclusive	Inconclusive	Negative	NA	NA	NA	NA	NA	NA	NA
20130930 Plate 4	20130930	842-07-9	TX008660	CISY14	C.I. Solvent Yellow 14	+	-2.7538	gnls	25.7525	200	14	91	3.18442	0.0582403	Negative	Negative	Positive	Positive	Negative	NA	NA	NA	NA	NA	NA	NA
20130930 Plate 6	20130930	3380-34-5	TX011587	TCLS	Triclosan	+	-1.9058	hill	959.475	65.5	NA	NA	4.45515	0.165275	Negative	Negative	Negative	Negative	Negative	+ +	-	-		NA	NA	NA
20131007 Plate 1	20131007	111-46-6	TX002325	DELG	Diethylene glycol	+	-1.7538	hill	3.20112	199	NA	NA	244.039	0.255818	Negative	Negative	Inconclusive	Inconclusive	Negative	NA	NA	NA	NA	NA	NA	NA
20131007 Plate 1	20131007	822-06-0	TX004050	16DICH	1,6-Diisocyanatohexane	+	-1.7538	hill	8.35346	199	NA	180	244.039	0.820217	Negative	Negative	Inconclusive	Inconclusive	Negative	NA	NA	NA	NA	NA	NA	NA
20131007 Plate 1	20131007	55-18-5	TX008445	NNTSEA	N-Nitrosodiethylamine	+	-1.7538	hill	5.40587	203	NA	NA	244.039	0.495366	Negative	Negative	Inconclusive	Inconclusive	Negative	NA	NA	NA	NA	NA	NA	NA
20131007 Plate 2	20131007	97322-87-7	TX006205	TGTZ	Troglitazone	+	-1.49076	hill	654.387	81.9	NA	NA	6.34585	0.00263786	Negative	Negative	Negative	Negative	Negative	NA	NA	NA	NA	NA	NA	NA
20131007 Plate 3	20131007	35796	TX004417	FFRL	Furfural	+	-1.8278	hill	3.25278	201	80	NA	244.039	0.0634525	Negative	Negative	Inconclusive	Inconclusive	Negative	NA	NA	NA	NA	NA	NA	NA
20131007 Plate 3	20131007	103-23-1	TX009459	D2EHA	Di(2-ethylhexyl) adipate	+	-1.8278	hill	3.22175	200	NA	NA	244.039	0.120427	Negative	Negative	Inconclusive	Inconclusive	Negative	NA	NA	NA	NA	NA	NA	NA
20131007 Plate 4	20131007	97-77-8	TX011018	DSFM	Disulfiram	+	-1.07573	hill	1066.07	159	80	NA	3.87032	0.0955902	Negative	Negative	Negative	Negative	Negative	NA	NA	NA	NA	NA	NA	NA
20131009 Plate 1	20131009	510-15-6	TX009932	CLBZ	Chlorobenzilate	+	-1.7538	hill	1635.95	128	NA	NA	6.75622	0.0882884	Negative	Negative	Negative	Negative	Negative	NA	NA	NA	NA	NA	NA	NA
20131009 Plate 2	20131009	132-64-9	TX002133	DBZF	Dibenzofuran	+	0.731628	hill	428.262	NA	NA	NA	244.039	0.0153433	Negative	Negative	Negative	Negative	Negative	NA	NA	NA	NA	NA	NA	NA
20131009 Plate 2	20131009	1897-45-6	TX003698	CLTL	Chlorothalonil	+	0.731628	gnls	2.04507	NA	NA	NA	0.419733	0.0108715	Negative	Negative	Negative	Negative	Negative	-	+	+	-	NA	NA	NA
20131009 Plate 2	20131009	1156-19-0	TX005875	TLZA	Tolazamide	+	0.731628	gnls	101.012	NA	NA	NA	244.039	0.0324086	Negative	Negative	Negative	Negative	Negative	NA	NA	NA	NA	NA	NA	NA
20131009 Plate 3	20131009	72-54-8	TX005664	PPDDD	p,p'-DDD	+	-0.827799	hill	1519.26	200	140	NA	7.45888	0.495366	Negative	Negative	Negative	Negative	Negative	NA	NA	NA	NA	NA	NA	NA
20131015 Plate 2	20131015	95-48-7	TX001704	OCRS	o-Cresol	+	-2.26837	hill	3.3001	199	NA	NA	244.039	0.765237	Negative	Negative	Inconclusive	Inconclusive	Negative	NA	NA	NA	NA	NA	NA	NA
20131015 Plate 2	20131015	57-74-9	TX009826	CLDN	Chlordane	+	-2.26837	hill	1792.26	128	NA	NA	8.18932	1	Negative	Negative	Negative	Negative	Negative	NA	NA	NA	NA	NA	NA	NA
20131015 Plate 3	20131015	2385-85-5	TX009910	MRX	Mirex	+	-2.49076	hill	28.0479	200	NA	NA	0.0558734	0.343668	Negative	Negative	Negative	Negative	Negative	NA	NA	NA	NA	NA	NA	NA
20131015 Plate 3	20131015	53-16-7	TX010322	ETRN	Estrone	+	-2.49076	gnls	3.22175	200	NA	NA	4.65793	0.0634525	Negative	Negative	Inconclusive	Inconclusive	Negative	NA	NA	NA	NA	NA	NA	NA
20131015 Plate 4	20131015	100-01-6	TX007263	4NAL	4-Nitroaniline	+	-2.7538	hill	3.23087	200	NA	NA	3.2885	0.40467	Negative	Negative	Inconclusive	Inconclusive	Negative	NA	NA	NA	NA	NA	NA	NA
20131015 Plate 6	20131015	136-77-6	TX002429	4HRC	4-Hexylresorcinol	+	-2.49076	gnls	1760.21	160	24	NA	9.04808	0.000225736	Negative	Negative	Negative	Negative	Negative	NA	NA	NA	NA	NA	NA	NA
20131017 Plate 1	20131017	3296-90-0	TX003145	22BB13PP	2,2-Bis(bromomethyl)-1,3-propanediol	+	-3.07573	gnls	9.47947	200	NA	NA	244.039	0.448718	Negative	Negative	Inconclusive	Inconclusive	Negative	NA	NA	NA	NA	NA	NA	NA
20131017 Plate 1	20131017	334-48-5	TX003161	DCNA	Decanoic acid	+	-3.07573	gnls	6.09681	200	NA	NA	244.039	0.272007	Negative	Negative	Inconclusive	Inconclusive	Negative	NA	NA	NA	NA	NA	NA	NA
20131017 Plate 3	20131017	104-76-7	TX001694	2E1H	2-Ethyl-1-hexanol	+	-0.988264	gnls	12.0545	200	NA	NA	244.039	0.595912	Negative	Negative	Inconclusive	Inconclusive	Negative	NA	NA	NA	NA	NA	NA	NA
20131017 Plate 3	20131017	124-94-7	TX005086	TACL	Triamcinolone	+	-0.988264	gnls	8.79961	200	NA	NA	244.039	0.471724	Negative	Negative	Negative	Negative	Negative	NA	NA	NA	NA	NA	NA	NA
20131024 Plate 1	20131024	2243-62-1	TX008968	15NPTD	1,5-Naphthalenediamine	+	-2.07573	gnls	3.23045	200	NA	NA	4.22568	0.0100042	Negative	Negative	Negative	Negative	Positive	NA	NA	NA	NA	NA	NA	NA
20131024 Plate 2	20131024	97-56-3	TX008702	2A5AT	2-Amino-5-azotoluene	+	-2.7538	hill	36.1797	200	NA	NA	6.61641	0.0394646	Negative	Negative	Inconclusive	Inconclusive	Negative	NA	NA	NA	NA	NA	NA	NA
20130829 Plate 1	20130829	29348	TX002800	BPA	Bisphenol A	+	-2.07573	hill	172.602	200	29	NA	7.98265	0.00244379	Inconclusive	Inconclusive	Inconclusive	Inconclusive	Negative	NA	NA	NA	NA	NA	NA	NA
20130829 Plate 2	20130829	121-33-5	TX002327	4HX3MXBZAD	4-Hydroxy-3-methoxybenzaldehyde	+	-1.6163	gnls	153.915	200	NA	220	244.039	0.969785	Inconclusive	Inconclusive	Inconclusive	Inconclusive	Negative	NA	NA	NA	NA	NA	NA	NA
20130829 Plate 2	20130829	6055-19-2	TX008361	CPAMH	Cyclophosphamide monohydrate	+	-1.6163	gnls	9.12026	200	69	NA	244.039	0.001464	Inconclusive	Inconclusive	Inconclusive	Inconclusive	Negative	NA	NA	NA	NA	NA	NA	NA
20130829 Plate 3	20130829	57-55-6	TX001274	12PPG	1,2-Propylene glycol	+	-1.6163	hill	95.5916	197	NA	NA	244.039	0.0750347	Inconclusive	Inconclusive	Inconclusive	Inconclusive	Negative	NA	NA	NA	NA	NA	NA	NA
20130829 Plate 3	20130829	62-73-7	TX001609	DCLV	Dichlorvos	+	-1.6163	gnls	9.27669	100	NA	NA	3.69741	0.0533888	Inconclusive	Inconclusive	Inconclusive	Inconclusive	Negative	+ +	-	-	+	NA	NA	NA
20130829 Plate 3	20130829	111-44-4	TX007708	B2CLE	Bis(2-chloroethyl) ether	+	-1.6163	hill	1030.83	202	NA	NA	244.039	0.544486	Inconclusive	Inconclusive	Inconclusive	Inconclusive	Negative	NA	NA	NA	NA	NA	NA	NA
20130903 Plate 1	20130903	131-11-3	TX001552	DMPT	Dimethyl phthalate	+	-1.49076	hill	7.33923	200	NA	NA	244.039	0.595912	Inconclusive	Inconclusive	Inconclusive	Inconclusive	Negative	-	-	-	I	NA	NA	NA
20130903 Plate 1	20130903	104-67-6	TX002311	5HDH23F	5-Heptyldihydro-2(3H)-furanone	+	-1.49076	hill	9.24937	200	NA	NA	244.039	0.676931	Inconclusive	Inconclusive	Inconclusive	Inconclusive	Negative	NA	NA	NA	NA	NA	NA	NA
20130903 Plate 1	20130903	78-63-7	TX005044	25DM25DTBPH	2,5-Dimethyl-2,5-di-(tert-butylperoxy)hexane	+	-1.49076	hill	1025.25	200	NA	NA	11.2216	0.179712	Inconclusive	Inconclusive	Inconclusive	Inconclusive	Negative	NA	NA	NA	NA	NA	NA	NA
20130903 Plate 3	20130903	3844-45-9	TX007739	FDCB1	FD&C Blue No. 1	+	-1.9058	cnst	NA	129	NA	NA	7.73836	0.622429	Inconclusive	Inconclusive	Inconclusive	Inconclusive	Negative	NA	NA	NA	NA	NA	NA	NA
20130903 Plate 4	20130903	101-77-9	TX003485	44MLDA	4,4'-Methylenedianiline	+	-1.7538	cnst	NA	200	NA	NA	244.039	0.0955902	Inconclusive	Inconclusive	Inconclusive	Inconclusive	Negative	NA	NA	NA	NA	NA	NA	NA
20130903 Plate 4	20130903	95-94-3	TX007284	1245TCBZ	1,2,4,5-Tetrachlorobenzene	+	-1.7538	cnst	NA	200	NA	NA	244.039	0.343668	Inconclusive	Inconclusive	Inconclusive	Inconclusive	Negative	NA	NA	NA	NA	NA	NA	NA
20130905 Plate 1	20130905	90-12-0	TX001801	1MNPT	1-Methylnaphthalene	+	-2.26837	hill	1729.14	200	150	NA	244.039	0.448718	Inconclusive	Inconclusive	Inconclusive	Inconclusive	Negative	NA	NA	NA	NA	NA	NA	NA
20130905 Plate 1	20130905	51-21-8	TX003099	5FUCL	5-Fluorouracil	+	-2.26837	hill	487.335	199	55	NA	2.08476	0.000748645	Inconclusive	Inconclusive	Inconclusive	Inconclusive	Negative	NA	NA	NA	NA	NA	NA	NA
20130905 Plate 1	20130905	1646-75-9	TX005406	ACOM	Aldicarb oxime	+	-2.26837	hill	581.627	200	NA	NA	244.039	0.622429	Inconclusive	Inconclusive	Inconclusive	Inconclusive	Negative	NA	NA	NA	NA	NA	NA	NA
20130905 Plate 1	20130905	106-47-8	TX007246	4CAL	4-Chloroaniline	+	-2.26837	cnst	NA	199	NA	NA	1.59392	0.939614	Inconclusive	Inconclusive	Inconclusive	Inconclusive	Negative	NA	NA	NA	NA	NA	NA	NA
20130905 Plate 2	20130905	106-43-4	TX002193	4CTL	4-Chlorotoluene	+	-2.07573	hill	547.183	200	NA	NA	244.039	0.0634525	Inconclusive	Inconclusive	Inconclusive	Inconclusive	Negative	NA	NA	NA	NA	NA	NA	NA
20130905 Plate 2	20130905	101-20-2	TX006849	TCCB	Triclocarban	+	-2.07573	hill	118.825	200	42	NA	0.446384	0.00506375	Inconclusive	Inconclusive	Inconclusive	Inconclusive	Negative	NA	NA	NA	NA	NA	NA	NA
20130905 Plate 2	20130905	57-41-0	TX006947	55DPHD	5,5-Diphenylhydantoin	+	-2.07573	gnls	18.2401	200	NA	NA	244.039	0.704853	Inconclusive	Inconclusive	Inconclusive	Inconclusive	Negative	NA	NA	NA	NA	NA	NA	NA
20130905 Plate 2	20130905	67-20-9	TX010262	NTFT	Nitrofurantoin	+	-2.07573	hill	291.177	200	NA	NA	3.17422	0.622429	Inconclusive	Inconclusive	Inconclusive	Inconclusive	Negative	NA	NA	NA	NA	inactive	positive	negative
20130905 Plate 3	20130905	35311	TX003085	STOX	Styrene oxide	+	-1.7538	hill	3.23415	200	NA	NA	244.039	0.544486	Inconclusive	Inconclusive	Inconclusive	Inconclusive	Negative	NA	NA	NA	NA	NA	NA	NA
20130905 Plate 3	20130905	1836-75-5	TX006885	NTFN	Nitrofen	+	-1.7538	gnls	21.4362	200	NA	NA	8.07827	0.120427	Inconclusive	Inconclusive	Inconclusive	Inconclusive	Negative	NA	NA	NA	NA	NA	NA	NA
20130905 Plate 3	20130905	17804-35-2	TX101588	BNML	Benomyl	+	-1.7538	hill	658.984	200	NA	72	NA	0.0882884	Inconclusive	Inconclusive	Positive	Positive	Negative	+ +	+	+	I	NA	NA	NA
20130905 Plate 4	20130905	5392-40-5	TX002747	37DM26OD	3,7-Dimethyl-2,6-octadienal	+	-3.07573	hill	547.067	200	94	NA	244.039	0.120427	Inconclusive	Inconclusive	Inconclusive	Inconclusive	Negative	NA	NA	NA	NA	NA	NA	NA
20130905 Plate 4	20130905	41372-08-1	TX006855	MDSH	Methyldopa sesquihydrate	+	-3.07573	gnls	22.1596	200	28	190	4.74117	0.225479	Inconclusive	Inconclusive	Inconclusive	Inconclusive	Negative	NA	NA	NA	NA	NA	NA	NA
20130905 Plate 4	20130905	556-52-5	TX008764	GLDL	Glycidol	+	-3.07573	gnls	20.832	200	NA	NA	244.039	0.849788	Inconclusive	Inconclusive	Inconclusive	Inconclusive	Negative	NA	NA	NA	NA	inactive	positive	positive
20130906 Plate 1	20130906	106-46-7	TX001686	14DCBZ	1,4-Dichlorobenzene	+	-1.55216	hill	24.6921	200	NA	NA	244.039	0.0408158	Inconclusive	Inconclusive	Inconclusive	Inconclusive	Negative	NA	NA	NA	NA	NA	NA	NA
20130906 Plate 1	20130906	96-48-0	TX005210	4BLT	4-Butyrolactone	+	-1.55216	gnls	33.1366	198	NA	NA	244.039	0.324712	Inconclusive	Inconclusive	Inconclusive	Inconclusive	Negative	NA	NA	NA	NA	NA	NA	NA
20130906 Plate 1	20130906	13674-87-8	TX005757	T13DCL2PP	Tris(1,3-dichloro-2-propyl)phosphate	+	-1.55216	hill	3.22177	200	NA	NA	6.71397	0.969785	Inconclusive	Inconclusive	Inconclusive	Inconclusive	Negative	NA	NA	NA	NA	NA	NA	NA
20130906 Plate 1	20130906	534-52-1	TX010858	2M46DNP	2-Methyl-4,6-dinitrophenol	+	-1.55216	gnls	20.465	200	32	NA	7.97102	0.0446945	Inconclusive	Inconclusive	Inconclusive	Inconclusive	Negative	NA	NA	NA	NA	NA	NA	NA
20130906 Plate 2	20130906	134-20-3	TX002195	M2ABZ	Methyl 2-aminobenzoate	+	-1.9058	hill	1487.89	200	NA	NA	244.039	0.0230466	Inconclusive	Inconclusive	Negative	Negative	Negative	NA	NA	NA	NA	NA	NA	NA
20130906 Plate 2	20130906	99-59-2	TX003251	2MX5NA	2-Methoxy-5-nitroaniline	+	-1.9058	gnls	89.0155	200	1.5e-06	NA	244.039	0.324712	Inconclusive	Inconclusive	Inconclusive	Inconclusive	Negative	NA	NA	NA	NA	NA	NA	NA
20130906 Plate 2	20130906	98-87-3	TX004419	BZCL	Benzal chloride	+	-1.9058	cnst	NA	200	2.8	NA	244.039	0.363316	Inconclusive	Inconclusive	Inconclusive	Inconclusive	Negative	NA	NA	NA	NA	NA	NA	NA
20130906 Plate 2	20130906	98-95-3	TX007310	NTBZ	Nitrobenzene	+	-1.9058	cnst	NA	199	NA	NA	244.039	0.820217	Inconclusive	Inconclusive	Inconclusive	Inconclusive	Negative	NA	NA	NA	NA	NA	NA	NA
20130906 Plate 3	20130906	111-90-0	TX002504	22EXEL	2-(2-Ethoxyethoxy)ethanol	+	-1.49076	hill	101.765	NA	NA	NA	244.039	0.000652031	Inconclusive	Inconclusive	Inconclusive	Inconclusive	Negative	NA	NA	NA	NA	NA	NA	NA
20130906 Plate 3	20130906	924-16-3	TX006136	NNTSBA	N-Nitrosodibutylamine	+	-1.49076	hill	516.945	200	53	NA	244.039	0.000897111	Inconclusive	Inconclusive	Inconclusive	Inconclusive	Negative	NA	NA	NA	NA	NA	NA	NA
20130906 Plate 3	20130906	86386-73-4	TX009759	FCNZ	Fluconazole	+	-1.49076	hill	1491.69	200	NA	NA	244.039	0.909529	Inconclusive	Inconclusive	Inconclusive	Inconclusive	Negative	NA	NA	NA	NA	NA	NA	NA
20130906 Plate 3	20130906	169590-42-5	TX010119	CCXB	Celecoxib	+	-1.49076	hill	644.979	102	65	NA	6.50075	0.0200241	Inconclusive	Inconclusive	Negative	Negative	Negative	NA	NA	NA	NA	NA	NA	NA
20130906 Plate 4	20130906	541-73-1	TX001069	13DCBZ	1,3-Dichlorobenzene	+	-1.26837	hill	1108.41	200	130	NA	244.039	0.0533888	Inconclusive	Inconclusive	Inconclusive	Inconclusive	Negative	NA	NA	NA	NA	NA	NA	NA
20130906 Plate 4	20130906	95-54-5	TX003437	12PDA	1,2-Phenylenediamine	+	-1.26837	hill	596.427	201	65	NA	2.9035	0.000320204	Inconclusive	Inconclusive	Inconclusive	Inconclusive	Negative	NA	NA	NA	NA	NA	NA	NA
20130906 Plate 4	20130906	13311-84-7	TX008558	FTAM	Flutamide	+	-1.26837	gnls	4.15981	200	NA	NA	5.48508	0.0690443	Inconclusive	Inconclusive	Negative	Negative	Negative	NA	NA	NA	NA	NA	NA	NA
20130906 Plate 4	20130906	91-66-7	TX009649	NNDEA	N,N-Diethylaniline	+	-1.26837	hill	53.7625	197	NA	NA	244.039	0.00399311	Inconclusive	Inconclusive	Inconclusive	Inconclusive	Negative	NA	NA	NA	NA	NA	NA	NA
20130909 Plate 1	20130909	95-87-4	TX001360	25DMP	2,5-Dimethylphenol	+	-1.6163	hill	11.6598	201	120	NA	244.039	0.0170191	Inconclusive	Inconclusive	Inconclusive	Inconclusive	Negative	NA	NA	NA	NA	NA	NA	NA
20130909 Plate 1	20130909	108-91-8	TX001889	CHAM	Cyclohexylamine	+	-1.6163	hill	9.42427	202	NA	NA	244.039	0.622429	Inconclusive	Inconclusive	Inconclusive	Inconclusive	Negative	NA	NA	NA	NA	NA	NA	NA
20130909 Plate 1	20130909	25956-17-6	TX004359	ALRCI16035	Allura Red C.I.16035	+	-1.6163	gnls	3.22175	200	NA	NA	244.039	0.495366	Inconclusive	Inconclusive	Inconclusive	Inconclusive	Negative	NA	NA	NA	NA	NA	NA	NA
20130909 Plate 1-2	20130909	32296	TX005237	246TCP	2,4,6-Trichlorophenol	+	-0.827799	hill	485.747	200	NA	NA	244.039	0.150051	Inconclusive	Inconclusive	Inconclusive	Inconclusive	Negative	NA	NA	NA	NA	NA	NA	NA
20130909 Plate 1-2	20130909	110-26-9	TX008648	NNMBA	N,N'-Methylenebisacrylamide	+	-0.827799	hill	7.81448	200	NA	NA	244.039	0.272007	Inconclusive	Inconclusive	Inconclusive	Inconclusive	Negative	NA	NA	NA	NA	NA	NA	NA
20130909 Plate 1-2	20130909	103-69-5	TX010334	NEAL	N-Ethylaniline	+	-0.827799	gnls	14.3393	200	NA	NA	244.039	0.0882884	Inconclusive	Inconclusive	Inconclusive	Inconclusive	Negative	NA	NA	NA	NA	NA	NA	NA
20130909 Plate 2	20130909	121-69-7	TX001882	NNDMA	N,N-Dimethylaniline	+	-0.905802	hill	5.13849	198	NA	NA	244.039	0.426362	Inconclusive	Inconclusive	Inconclusive	Inconclusive	Negative	NA	NA	NA	NA	NA	NA	NA
20130909 Plate 2	20130909	92-87-5	TX005215	BZDN	Benzidine	+	-0.905802	hill	3.22175	200	NA	NA	244.039	0.544486	Inconclusive	Inconclusive	Inconclusive	Inconclusive	Negative	NA	NA	NA	NA	NA	NA	NA
20130909 Plate 2	20130909	2783-94-0	TX005272	FDCY6	FD&C Yellow 6	+	-0.905802	hill	7.16415	200	NA	NA	244.039	0.383652	Inconclusive	Inconclusive	Inconclusive	Inconclusive	Negative	NA	NA	NA	NA	NA	NA	NA
20130909 Plate 2	20130909	319-85-7	TX011620	BHCLH	beta-Hexachlorocyclohexane	+	-0.905802	hill	15.5548	200	NA	NA	244.039	0.225479	Inconclusive	Inconclusive	Inconclusive	Inconclusive	Negative	NA	NA	NA	NA	NA	NA	NA
20130909 Plate 2-2	20130909	59-87-0	TX008563	NTFZ	Nitrofurazone	+	-1.6163	hill	8.52251	200	NA	NA	9.42962	0.184933	Inconclusive	Inconclusive	Inconclusive	Inconclusive	Negative	NA	NA	NA	NA	inactive	positive	negative
20130909 Plate 2-2	20130909	84-69-5	TX010385	DIPT	Diisobutyl phthalate	+	-1.6163	hill	20.1442	200	NA	NA	8.83836	0.363316	Inconclusive	Inconclusive	Inconclusive	Inconclusive	Negative	NA	NA	NA	NA	NA	NA	NA
20130909 Plate 2-2	20130909	123-42-2	TX011484	DATA	Diacetone alcohol	+	-1.6163	hill	67.9972	200	32	NA	6.3136	0.0634525	Inconclusive	Inconclusive	Inconclusive	Inconclusive	Negative	NA	NA	NA	NA	NA	NA	NA
20130909 Plate 3	20130909	108-80-5	TX003273	CUA	Cyanuric acid	+	-2.49076	hill	6.02464	199	NA	NA	244.039	0.197801	Inconclusive	Inconclusive	Inconclusive	Inconclusive	Negative	NA	NA	NA	NA	NA	NA	NA
20130909 Plate 3	20130909	50-28-2	TX008476	17BED	17beta-Estradiol	+	-2.49076	hill	3.22175	200	NA	NA	2.49754	0.306451	Inconclusive	Inconclusive	Inconclusive	Inconclusive	Negative	NA	NA	NA	NA	NA	NA	NA
20130909 Plate 3-2	20130909	112-34-5	TX002545	22BXEL	2-(2-Butoxyethoxy)ethanol	+	-1.6163	cnst	NA	200	NA	NA	244.039	0.622429	Inconclusive	Inconclusive	Inconclusive	Inconclusive	Negative	NA	NA	NA	NA	NA	NA	NA
20130911 Plate 1	20130911	119-61-9	TX002253	BZPN	Benzophenone	+	-0.268372	cnst	NA	200	NA	NA	244.039	0.544486	Inconclusive	Inconclusive	Inconclusive	Inconclusive	Negative	NA	NA	NA	NA	NA	NA	NA
20130911 Plate 1	20130911	108-93-0	TX003301	CHXL	Cyclohexanol	+	-0.268372	hill	3.27352	202	NA	NA	244.039	0.544486	Inconclusive	Inconclusive	Inconclusive	Inconclusive	Negative	NA	NA	NA	NA	NA	NA	NA
20130911 Plate 2	20130911	129453-61-8	TX012533	FVST	Fulvestrant	+	-1.68341	hill	5.45014	124	8.4	NA	0.84384	0.0280271	Inconclusive	Inconclusive	Inconclusive	Inconclusive	Negative	NA	NA	NA	NA	NA	NA	NA
20130911 Plate 3	20130911	92-52-4	TX004371	BPNL	Biphenyl	+	-0.753799	hill	1619.16	201	140	NA	244.039	0.622429	Inconclusive	Inconclusive	Inconclusive	Inconclusive	Negative	NA	NA	NA	NA	NA	NA	NA
20130911 Plate 3	20130911	84371-65-3	TX005847	MEPN	Mifepristone	+	-0.753799	hill	249.559	200	NA	NA	6.68838	0.172694	Inconclusive	Inconclusive	Inconclusive	Inconclusive	Negative	NA	NA	NA	NA	NA	NA	NA
20130911 Plate 4	20130911	10605-21-7	TX006796	CBZD	Carbendazim	+	-1.7538	hill	1406.28	200	130	32	1.84891	0.0124218	Inconclusive	Inconclusive	Positive	Positive	Negative	NA	NA	NA	NA	NA	NA	NA
20130911 Plate 5	20130911	7632-00-0	TX001747	SDNT	Sodium nitrite	+	-1.37529	hill	207.468	203	53	NA	244.039	0.0264314	Inconclusive	Inconclusive	Inconclusive	Inconclusive	Negative	NA	NA	NA	NA	NA	NA	NA
20130911 Plate 5	20130911	99-54-7	TX008552	34DNBZ	3,4-Dichloronitrobenzene	+	-1.37529	gnls	40.9146	200	NA	NA	244.039	0.120427	Inconclusive	Inconclusive	Inconclusive	Inconclusive	Negative	NA	NA	NA	NA	NA	NA	NA
20130916 Plate 1a	20130916	124-18-5	TX001712	DCN	Decane	+	-0.988264	hill	10.117	200	NA	NA	244.039	0.649446	Inconclusive	Inconclusive	Inconclusive	Inconclusive	Negative	NA	NA	NA	NA	NA	NA	NA
20130916 Plate 1b	20130916	84-75-3	TX004331	DHPT	Dihexyl phthalate	+	-1.49076	hill	229.829	200	NA	NA	7.80893	0.00715984	Inconclusive	Inconclusive	Inconclusive	Inconclusive	Negative	NA	NA	NA	NA	NA	NA	NA
20130916 Plate 1b	20130916	95-53-4	TX005116	2MA	2-Methylaniline	+	-1.49076	gnls	9.01013	201	NA	NA	244.039	0.0690443	Inconclusive	Inconclusive	Inconclusive	Inconclusive	Negative	NA	NA	NA	NA	NA	NA	NA
20130916 Plate 2a	20130916	95-57-8	TX001830	2CPN	2-Chlorophenol	+	-1.7538	hill	561.788	200	120	NA	244.039	0.00853955	Inconclusive	Inconclusive	Inconclusive	Inconclusive	Negative	NA	NA	NA	NA	NA	NA	NA
20130916 Plate 2a	20130916	335-67-1	TX009159	PFOA	PFOA	+	-1.7538	hill	9.06343	200	NA	NA	244.039	0.255818	Inconclusive	Inconclusive	Inconclusive	Inconclusive	Negative	-	-	-		NA	NA	NA
20130916 Plate 2b	20130916	97-54-1	TX008780	IEGL	Isoeugenol	+	-1.9058	gnls	8.78004	200	10	NA	244.039	0.0446945	Inconclusive	Inconclusive	Inconclusive	Inconclusive	Negative	NA	NA	NA	NA	NA	NA	NA
20130916 Plate 2b	20130916	102-06-7	TX009028	13DPGD	1,3-Diphenylguanidine	+	-1.9058	cnst	NA	200	NA	NA	3.6404	0.676931	Inconclusive	Inconclusive	Inconclusive	Inconclusive	Negative	NA	NA	NA	NA	NA	NA	NA
20130916 Plate 2b	20130916	120-82-1	TX009437	124TCBZ	1,2,4-Trichlorobenzene	+	-1.9058	hill	162.296	199	NA	NA	244.039	0.0153433	Inconclusive	Inconclusive	Inconclusive	Inconclusive	Negative	NA	NA	NA	NA	NA	NA	NA
20130916 Plate 3a	20130916	91-59-8	TX002103	2NPTA	2-Naphthylamine	+	-1.9058	hill	21.5474	200	NA	43	244.039	0.324712	Inconclusive	Inconclusive	Positive	Positive	Negative	NA	NA	NA	NA	NA	NA	NA
20130916 Plate 3a	20130916	58-14-0	TX003331	PYMA	Pyrimethamine	+	-1.9058	hill	59.604	200	NA	NA	4.1732	0.733179	Inconclusive	Inconclusive	Inconclusive	Inconclusive	Negative	NA	NA	NA	NA	NA	NA	NA
20130916 Plate 3b	20130916	51218-45-2	TX000793	MTLC	Metolachlor	+	-1.7538	hill	3.24154	200	NA	NA	7.99578	0.544486	Inconclusive	Inconclusive	Inconclusive	Inconclusive	Negative	-	-	-	+	NA	NA	NA
20130916 Plate 3b	20130916	627-93-0	TX003077	DMAP	Dimethyl adipate	+	-1.7538	hill	208.545	200	50	NA	244.039	0.00353889	Inconclusive	Inconclusive	Inconclusive	Inconclusive	Negative	NA	NA	NA	NA	NA	NA	NA
20130918 Plate 1b	20130918	98-86-2	TX002111	ATPN	Acetophenone	+	-1.26837	gnls	8.40263	201	NA	NA	244.039	0.0254315	Inconclusive	Inconclusive	Inconclusive	Inconclusive	Negative	NA	NA	NA	NA	NA	NA	NA
20130918 Plate 1b	20130918	375-95-1	TX003818	PFNA	PFNA	+	-1.26837	gnls	3.82911	200	30	NA	10.5536	0.11164	Inconclusive	Inconclusive	Inconclusive	Inconclusive	Negative	NA	NA	NA	NA	NA	NA	NA
20130918 Plate 2a	20130918	100-02-7	TX003185	4NPL	4-Nitrophenol	+	-0.988264	cnst	NA	200	NA	NA	244.039	0.40467	Inconclusive	Inconclusive	Inconclusive	Inconclusive	Negative	NA	NA	NA	NA	NA	NA	NA
20130918 Plate 2a	20130918	307-24-4	TX004421	PFHXA	PFHxA	+	-0.988264	hill	10.7222	200	NA	NA	244.039	0.343668	Inconclusive	Inconclusive	Inconclusive	Inconclusive	Negative	NA	NA	NA	NA	NA	NA	NA
20130918 Plate 2a	20130918	446-86-6	TX005739	AZTP	Azathioprine	+	-0.988264	gnls	17.0032	199	150	170	4.06852	0.0339091	Inconclusive	Inconclusive	Positive	Negative	Negative	NA	NA	NA	NA	NA	NA	NA
20130918 Plate 2a	20130918	1143-38-0	TX008510	ANTL	Anthralin	+	-0.988264	gnls	103.017	200	NA	NA	244.039	0.306451	Inconclusive	Inconclusive	Negative	Negative	Negative	NA	NA	NA	NA	NA	NA	NA
20130918 Plate 2b	20130918	105-60-2	TX004224	CPLT	Caprolactam	+	-2.49076	hill	339.44	198	NA	NA	244.039	0.0690443	Inconclusive	Inconclusive	Inconclusive	Inconclusive	Negative	NA	NA	NA	NA	NA	NA	NA
20130918 Plate 2b	20130918	79-43-6	TX005990	DCLAA	Dichloroacetic acid	+	-2.49076	hill	42.4593	199	NA	NA	244.039	0.495366	Inconclusive	Inconclusive	Inconclusive	Inconclusive	Negative	NA	NA	NA	NA	NA	NA	NA
20130918 Plate 2b	20130918	85-68-7	TX009655	BBPT	Butyl benzyl phthalate	+	-2.49076	hill	9.02312	204	NA	NA	4.72593	1	Inconclusive	Inconclusive	Inconclusive	Inconclusive	Negative	NA	NA	NA	NA	NA	NA	NA
20130923 Plate 1	20130923	87-86-5	TX001735	PCLP	Pentachlorophenol	+	-0.905802	gnls	1.22344	102	NA	NA	2.52071	0.879573	Inconclusive	Inconclusive	Inconclusive	Inconclusive	Negative	NA	NA	NA	NA	NA	NA	NA
20130923 Plate 1	20130923	20547	TX007216	6M2TUCL	6-Methyl-2-thiouracil	+	-0.905802	hill	21.5399	200	33	83	244.039	0.0208583	Inconclusive	Inconclusive	Positive	Positive	Negative	NA	NA	NA	NA	NA	NA	NA
20130923 Plate 2	20130923	131-11-3	TX101552	DMPT	Dimethyl phthalate	+	-0.827799	hill	3.22589	200	NA	NA	NA	0.733179	Inconclusive	Inconclusive	Inconclusive	Inconclusive	Negative	-	-	-	I	NA	NA	NA
20130923 Plate 3	20130923	115-96-8	TX002409	T2CLP	Tris(2-chloroethyl) phosphate	+	-1.49076	cnst	NA	200	42	NA	244.039	0.0124218	Inconclusive	Inconclusive	Inconclusive	Inconclusive	Negative	NA	NA	NA	NA	NA	NA	NA
20130923 Plate 3	20130923	576-26-1	TX003998	26DMP	2,6-Dimethylphenol	+	-1.49076	hill	3.23971	200	NA	NA	244.039	0.733179	Inconclusive	Inconclusive	Inconclusive	Inconclusive	Negative	NA	NA	NA	NA	NA	NA	NA
20130923 Plate 3	20130923	298-46-4	TX005780	CMZP	Carbamazepine	+	-1.49076	hill	3.23	200	NA	NA	244.039	0.240311	Inconclusive	Inconclusive	Inconclusive	Inconclusive	Negative	NA	NA	NA	NA	NA	NA	NA
20130923 Plate 4	20130923	95-50-1	TX002092	12DBZ	1,2-Dichlorobenzene	+	-1.6163	cnst	NA	200	NA	NA	244.039	0.519627	Inconclusive	Inconclusive	Inconclusive	Inconclusive	Negative	NA	NA	NA	NA	NA	NA	NA
20130923 Plate 4	20130923	87-62-7	TX002215	26DMA	2,6-Dimethylaniline	+	-1.6163	gnls	3.20111	199	NA	NA	244.039	0.161072	Inconclusive	Inconclusive	Inconclusive	Inconclusive	Negative	NA	NA	NA	NA	NA	NA	NA
20130923 Plate 4	20130923	107-92-6	TX004296	BTAC	Butanoic acid	+	-1.6163	cnst	NA	200	NA	NA	244.039	0.0690443	Inconclusive	Inconclusive	Inconclusive	Inconclusive	Negative	NA	NA	NA	NA	NA	NA	NA
20130923 Plate 5a	20130923	100-51-6	TX002088	BZAL	Benzyl alcohol	+	-0.905802	hill	3.20132	199	NA	NA	244.039	0.00715984	Inconclusive	Inconclusive	Inconclusive	Inconclusive	Negative	NA	NA	NA	NA	NA	NA	NA
20130923 Plate 5a	20130923	627-18-9	TX009036	3B1PP	3-Bromo-1-propanol	+	-0.905802	hill	113.837	200	NA	NA	244.039	0.272007	Inconclusive	Inconclusive	Inconclusive	Inconclusive	Negative	NA	NA	NA	NA	NA	NA	NA
20130923 Plate 6	20130923	117-39-5	TX007264	QCTN	Quercetin	+	-1.6163	hill	3.20111	199	NA	NA	3.02104	0.240311	Inconclusive	Inconclusive	Inconclusive	Inconclusive	Negative	NA	NA	NA	NA	inactive	positive	negative
20130925 Plate 1	20130925	106-44-5	TX001815	PCRS	p-Cresol	+	-1.16884	hill	5.19174	199	NA	NA	244.039	0.383652	Inconclusive	Inconclusive	Inconclusive	Inconclusive	Negative	NA	NA	NA	NA	NA	NA	NA
20130925 Plate 1	20130925	27828	TX005199	TCLAA	Trichloroacetic acid	+	-1.16884	hill	1724.4	200	NA	NA	244.039	0.622429	Inconclusive	Inconclusive	Inconclusive	Inconclusive	Negative	NA	NA	NA	NA	NA	NA	NA
20130925 Plate 1	20130925	88-85-7	TX005994	DNSB	Dinoseb	+	-1.16884	gnls	8.23994	200	NA	NA	3.22585	0.0339091	Inconclusive	Inconclusive	Inconclusive	Inconclusive	Negative	NA	NA	NA	NA	NA	NA	NA
20130925 Plate 2	20130925	111-42-2	TX001847	DETA	Diethanolamine	+	-0.753799	hill	7.54687	200	NA	NA	244.039	0.0955902	Inconclusive	Inconclusive	Inconclusive	Inconclusive	Negative	NA	NA	NA	NA	NA	NA	NA
20130925 Plate 2	20130925	496-72-0	TX007294	34DAT	3,4-Diaminotoluene	+	-0.753799	hill	3.33199	202	NA	NA	1.52395	0.820217	Inconclusive	Inconclusive	Inconclusive	Inconclusive	Negative	NA	NA	NA	NA	NA	NA	NA
20130925 Plate 3	20130925	1260-17-9	TX008556	CMA	Carminic acid	+	-1.16884	hill	7.57079	200	NA	NA	244.039	0.383652	Inconclusive	Inconclusive	Inconclusive	Inconclusive	Negative	NA	NA	NA	NA	NA	NA	NA
20130930 Plate 1	20130930	140-56-7	TX001038	FASF	Fenaminosulf	+	-1.37529	cnst	NA	200	NA	NA	9.88165	0.211313	Inconclusive	Inconclusive	Inconclusive	Inconclusive	Negative	NA	NA	NA	NA	NA	NA	NA
20130930 Plate 3	20130930	1120-71-4	TX002339	13PPS	1,3-Propane sultone	+	-1.7538	hill	3.22125	199	NA	NA	244.039	0.495366	Inconclusive	Inconclusive	Negative	Negative	Negative	NA	NA	NA	NA	NA	NA	NA
20130930 Plate 3	20130930	838-88-0	TX005897	44MLB2MA	4,4'-Methylenebis(2-methylaniline)	+	-1.7538	gnls	5.33385	200	NA	30	0.649555	0.569923	Inconclusive	Inconclusive	Negative	Negative	Negative	NA	NA	NA	NA	NA	NA	NA
20130930 Plate 3	20130930	23139	TX009751	4AD317D	4-Androstene-3,17-dione	+	-1.7538	hill	3.2629	200	NA	NA	4.15621	0.211313	Inconclusive	Inconclusive	Negative	Negative	Negative	NA	NA	NA	NA	NA	NA	NA
20130930 Plate 3	20130930	133-90-4	TX009855	CLAB	Chloramben	+	-1.7538	hill	3.23348	200	NA	9.7	244.039	0.225479	Inconclusive	Inconclusive	Positive	Positive	Negative	NA	NA	NA	NA	NA	NA	NA
20130930 Plate 4	20130930	148-79-8	TX003697	TBDZ	Thiabendazole	+	-2.7538	hill	32.5196	200	NA	NA	244.039	0.0089604	Inconclusive	Inconclusive	Inconclusive	Inconclusive	Negative	-	-	-	+	NA	NA	NA
20130930 Plate 4	20130930	106-87-6	TX009094	4V1CHDX	4-Vinyl-1-cyclohexene dioxide	+	-2.7538	hill	3.23618	200	NA	NA	244.039	0.820217	Inconclusive	Inconclusive	Inconclusive	Inconclusive	Negative	NA	NA	NA	NA	NA	NA	NA
20130930 Plate 5	20130930	127-07-1	TX009231	HDXU	Hydroxyurea	+	-2.49076	hill	13.1512	200	NA	NA	244.039	0.0308479	Inconclusive	Inconclusive	Inconclusive	Inconclusive	Negative	NA	NA	NA	NA	NA	NA	NA
20130930 Plate 6	20130930	91082-17-6	TX001586	C1021SAPE	C10-21 sulfonic acids phenyl esters	+	-1.9058	hill	56.0231	1000	NA	NA	0.805454	0.150051	Inconclusive	Inconclusive	Inconclusive	Inconclusive	Negative	NA	NA	NA	NA	NA	NA	NA
20130930 Plate 6	20130930	99-55-8	TX003375	2M5NA	2-Methyl-5-nitroaniline	+	-1.9058	hill	434.065	200	93	NA	244.039	0.00189655	Inconclusive	Inconclusive	Inconclusive	Inconclusive	Negative	NA	NA	NA	NA	NA	NA	NA
20130930 Plate 6	20130930	120-61-6	TX003421	DMTPT	Dimethyl terephthalate	+	-1.9058	hill	8.34673	200	NA	NA	244.039	0.595912	Inconclusive	Inconclusive	Inconclusive	Inconclusive	Negative	NA	NA	NA	NA	NA	NA	NA
20131007 Plate 2	20131007	95-65-8	TX005193	34DMP	3,4-Dimethylphenol	+	-1.49076	cnst	NA	201	NA	NA	244.039	0.733179	Inconclusive	Inconclusive	Inconclusive	Inconclusive	Negative	NA	NA	NA	NA	NA	NA	NA
20131007 Plate 3	20131007	87-61-6	TX007252	123TCBZ	1,2,3-Trichlorobenzene	+	-1.8278	hill	7.51842	200	NA	NA	244.039	0.120427	Inconclusive	Inconclusive	Inconclusive	Inconclusive	Negative	NA	NA	NA	NA	NA	NA	NA
20131007 Plate 4	20131007	120-71-8	TX001355	2MX5MA	2-Methoxy-5-methylaniline	+	-1.07573	hill	15.0829	200	NA	NA	244.039	0.969785	Inconclusive	Inconclusive	Inconclusive	Inconclusive	Negative	NA	NA	NA	NA	NA	NA	NA
20131007 Plate 4	20131007	118-71-8	TX003197	MLTL	Maltol	+	-1.07573	hill	3.26389	200	NA	NA	244.039	0.649446	Inconclusive	Inconclusive	Inconclusive	Inconclusive	Negative	NA	NA	NA	NA	NA	NA	NA
20131007 Plate 4	20131007	99-51-4	TX004040	12D4NBZ	1,2-Dimethyl-4-nitrobenzene	+	-1.07573	hill	96.8241	200	35	NA	244.039	0.0408158	Inconclusive	Inconclusive	Inconclusive	Inconclusive	Negative	NA	NA	NA	NA	NA	NA	NA
20131007 Plate 5	20131007	23564-05-8	TX001001	TPNM	Thiophanate-methyl	+	-2.07573	gnls	6.15526	200	NA	NA	5.24203	0.00506375	Inconclusive	Inconclusive	Inconclusive	Inconclusive	Negative	-	-	-	+	NA	NA	NA
20131007 Plate 5	20131007	65-85-0	TX005130	BZAC	Benzoic acid	+	-2.07573	hill	8.00979	201	NA	NA	244.039	0.649446	Inconclusive	Inconclusive	Inconclusive	Inconclusive	Negative	NA	NA	NA	NA	NA	NA	NA
20131007 Plate 5	20131007	112529-15-4	TX009773	PGHCL	Pioglitazone hydrochloride	+	-2.07573	hill	9.02234	200	NA	NA	28.7599	0.649446	Inconclusive	Inconclusive	Inconclusive	Inconclusive	Negative	NA	NA	NA	NA	NA	NA	NA
20131007 Plate 6	20131007	99-76-3	TX001307	MPBN	Methylparaben	+	-1.37529	hill	3.23136	200	NA	220	244.039	0.519627	Inconclusive	Inconclusive	Inconclusive	Inconclusive	Negative	NA	NA	NA	NA	NA	NA	NA
20131007 Plate 6	20131007	120-47-8	TX001702	EPBN	Ethylparaben	+	-1.37529	hill	8.45639	200	NA	NA	244.039	0.40467	Inconclusive	Inconclusive	Inconclusive	Inconclusive	Negative	NA	NA	NA	NA	NA	NA	NA
20131007 Plate 6	20131007	107-07-3	TX002081	2CETL	2-Chloroethanol	+	-1.37529	hill	12.6479	199	NA	NA	244.039	0.383652	Inconclusive	Inconclusive	Inconclusive	Inconclusive	Negative	NA	NA	NA	NA	NA	NA	NA
20131007 Plate 6	20131007	80-15-9	TX006981	CMHPX	Cumene hydroperoxide	+	-1.37529	hill	42.2633	200	64	NA	5.69765	0.00638754	Inconclusive	Inconclusive	Inconclusive	Inconclusive	Negative	NA	NA	NA	NA	NA	NA	NA
20131009 Plate 1	20131009	100-00-5	TX001844	1C4NBZ	1-Chloro-4-nitrobenzene	+	-1.7538	cnst	NA	200	NA	NA	244.039	0.161072	Inconclusive	Inconclusive	Inconclusive	Inconclusive	Negative	NA	NA	NA	NA	NA	NA	NA
20131009 Plate 1	20131009	111-77-3	TX002528	DELGME	Diethylene glycol monomethyl ether	+	-1.7538	hill	3.23534	200	NA	NA	244.039	0.790899	Inconclusive	Inconclusive	Inconclusive	Inconclusive	Negative	NA	NA	NA	NA	NA	NA	NA
20131009 Plate 2	20131009	97-56-3	TX008702	2A5AT	2-Amino-5-azotoluene	+	0.731628	hill	8.71958	NA	NA	NA	6.61641	0.0208583	Inconclusive	Inconclusive	Inconclusive	Inconclusive	Negative	NA	NA	NA	NA	NA	NA	NA
20131009 Plate 3	20131009	99-97-8	TX002297	NN4TMA	N,N,4-Trimethylaniline	+	-0.827799	hill	588.538	200	93	NA	244.039	0.00276849	Inconclusive	Inconclusive	Inconclusive	Inconclusive	Negative	NA	NA	NA	NA	NA	NA	NA
20131009 Plate 3	20131009	112-30-1	TX002474	1DCL	1-Decanol	+	-0.827799	gnls	3.22175	200	170	NA	244.039	0.0634525	Inconclusive	Inconclusive	Inconclusive	Inconclusive	Negative	NA	NA	NA	NA	NA	NA	NA
20131009 Plate 3	20131009	35983	TX005131	BZTC	Benzotrichloride	+	-0.827799	hill	99.3139	200	NA	NA	244.039	0.288883	Inconclusive	Inconclusive	Inconclusive	Inconclusive	Negative	NA	NA	NA	NA	NA	NA	NA
20131009 Plate 4	20131009	30516-87-1	TX009746	3A3DXT	3-Azido-3-deoxythymidine	+	-0.905802	gnls	9.54161	200	NA	NA	244.039	0.761873	Inconclusive	Inconclusive	Inconclusive	Inconclusive	Negative	NA	NA	NA	NA	inactive	negative	positive
20131009 Plate 4	20131009	148-79-8	TX103697	TBDZ	Thiabendazole	+	-0.905802	hill	3.22177	200	NA	NA	NA	0.00123062	Inconclusive	Inconclusive	Negative	Negative	Negative	-	-	-	+	NA	NA	NA
20131015 Plate 1	20131015	637-07-0	TX006899	CFBT	Clofibrate	+	-1.9058	hill	3.25406	200	NA	NA	244.039	0.255818	Inconclusive	Inconclusive	Inconclusive	Inconclusive	Negative	NA	NA	NA	NA	NA	NA	NA
20131015 Plate 2	20131015	599-79-1	TX008650	SFSZ	Sulfasalazine	+	-2.26837	hill	27.0806	200	NA	220	244.039	0.0750347	Inconclusive	Inconclusive	Inconclusive	Inconclusive	Negative	NA	NA	NA	NA	NA	NA	NA
20131015 Plate 3	20131015	150-13-0	TX002591	4ABZA	4-Aminobenzoic acid	+	-2.49076	cnst	NA	200	NA	NA	244.039	0.011155	Inconclusive	Inconclusive	Inconclusive	Inconclusive	Negative	NA	NA	NA	NA	NA	NA	NA
20131015 Plate 4	20131015	77-48-5	TX004028	13D55DMHD	1,3-Dibromo-5,5-dimethylhydantoin	+	-2.7538	hill	3.22797	200	NA	NA	244.039	0.139614	Inconclusive	Inconclusive	Inconclusive	Inconclusive	Negative	NA	NA	NA	NA	NA	NA	NA
20131015 Plate 4	20131015	55-98-1	TX009225	BSF	Busulfan	+	-2.7538	cnst	NA	200	NA	NA	244.039	0.0138145	Inconclusive	Inconclusive	Inconclusive	Inconclusive	Negative	NA	NA	NA	NA	NA	NA	NA
20131015 Plate 5	20131015	115-28-6	TX005644	CLNA	Chlorendic acid	+	-2.49076	hill	3.22176	200	NA	NA	244.039	0.676931	Inconclusive	Inconclusive	Inconclusive	Inconclusive	Negative	NA	NA	NA	NA	NA	NA	NA
20131015 Plate 5	20131015	121-14-2	TX007192	24DNT	2,4-Dinitrotoluene	+	-2.49076	cnst	NA	200	NA	NA	244.039	1	Inconclusive	Inconclusive	Inconclusive	Inconclusive	Negative	NA	NA	NA	NA	inactive	positive	no data
20131015 Plate 5	20131015	3252-43-5	TX008884	DBAN	Dibromoacetonitrile	+	-2.49076	cnst	NA	200	NA	NA	27.2193	0.383652	Inconclusive	Inconclusive	Inconclusive	Inconclusive	Negative	NA	NA	NA	NA	NA	NA	NA
20131015 Plate 6	20131015	60-35-5	TX007228	ACTA	Acetamide	+	-2.49076	hill	23.5369	19.8	NA	NA	244.039	0.426362	Inconclusive	Inconclusive	Inconclusive	Inconclusive	Negative	NA	NA	NA	NA	NA	NA	NA
20131015 Plate 6	20131015	95-83-0	TX008643	4C12DABZ	4-Chloro-1,2-diaminobenzene	+	-2.49076	hill	170.426	200	69	100	1.40746	0.0634525	Inconclusive	Inconclusive	Negative	Negative	Negative	NA	NA	NA	NA	NA	NA	NA
20131015 Plate 7	20131015	63612-50-0	TX004568	NLAM	Nilutamide	+	-2.07573	cnst	NA	200	NA	NA	4.10991	0.544486	Inconclusive	Inconclusive	Inconclusive	Inconclusive	Negative	NA	NA	NA	NA	NA	NA	NA
20131015 Plate 7	20131015	119-93-7	TX006913	33DMBZD	3,3'-Dimethylbenzidine	+	-2.07573	cnst	NA	200	NA	NA	244.039	0.40467	Inconclusive	Inconclusive	Inconclusive	Inconclusive	Negative	NA	NA	NA	NA	NA	NA	NA
20131015 Plate 7	20131015	6846-50-0	TX009212	224TM13PDDI	2,2,4-Trimethyl-1,3-pentanediol diisobutyrate	+	-2.07573	cnst	NA	200	NA	NA	8.24581	0.343668	Inconclusive	Inconclusive	Inconclusive	Inconclusive	Negative	NA	NA	NA	NA	NA	NA	NA
20131015 Plate 8	20131015	108-95-2	TX001920	PHNL	Phenol	+	-3.07573	cnst	NA	202	NA	NA	244.039	0.495366	Inconclusive	Inconclusive	Inconclusive	Inconclusive	Negative	NA	NA	NA	NA	NA	NA	NA
20131015 Plate 8	20131015	90-04-0	TX002185	2ASD	2-Anisidine	+	-3.07573	gnls	18.7743	199	NA	NA	244.039	0.0089604	Inconclusive	Inconclusive	Inconclusive	Inconclusive	Negative	NA	NA	NA	NA	NA	NA	NA
20131015 Plate 8	20131015	96-18-4	TX009499	123TCPP	1,2,3-Trichloropropane	+	-3.07573	cnst	NA	200	NA	NA	244.039	0.211313	Inconclusive	Inconclusive	Inconclusive	Inconclusive	Negative	NA	NA	NA	NA	NA	NA	NA
20131017 Plate 2	20131017	89-83-8	TX002784	THML	Thymol	+	-1.6163	cnst	NA	200	NA	NA	244.039	0.324712	Inconclusive	Inconclusive	Inconclusive	Inconclusive	Negative	NA	NA	NA	NA	NA	NA	NA
20131017 Plate 2	20131017	62-23-7	TX003347	4NBZA	4-Nitrobenzoic acid	+	-1.6163	cnst	NA	200	NA	NA	244.039	0.676931	Inconclusive	Inconclusive	Inconclusive	Inconclusive	Negative	NA	NA	NA	NA	NA	NA	NA
20131017 Plate 2	20131017	96-23-1	TX007050	13DC2PP	1,3-Dichloro-2-propanol	+	-1.6163	hill	1394.64	200	110	NA	244.039	0.001464	Inconclusive	Inconclusive	Inconclusive	Inconclusive	Negative	NA	NA	NA	NA	NA	NA	NA
20131017 Plate 4	20131017	95-14-7	TX002271	123BZTZ	1,2,3-Benzotriazole	+	-2.49076	cnst	NA	200	NA	NA	244.039	0.0408158	Inconclusive	Inconclusive	Inconclusive	Inconclusive	Negative	NA	NA	NA	NA	NA	NA	NA
20131024 Plate 1	20131024	1156-19-0	TX005875	TLZA	Tolazamide	+	-2.07573	hill	3.22183	200	NA	NA	244.039	0.0882884	Inconclusive	Inconclusive	Inconclusive	Inconclusive	Negative	NA	NA	NA	NA	NA	NA	NA
20131024 Plate 1	20131024	72-20-8	TX010388	EDRN	Endrin	+	-2.07573	hill	3.22175	200	NA	NA	1.68249	0.761873	Inconclusive	Inconclusive	Inconclusive	Inconclusive	Negative	NA	NA	NA	NA	NA	NA	NA

## Sheet: MN +S9 Optional
Plate	Batch	CASN	Compound_ID	Abbreviation	Compound	S9	BMAD_MN	Model	AC50	Highest_Dose	MN_BMD30	Hypodiploidy_BMD60	Toxcast_Cytotox_Lower_Bound	Jonckheere_Trend_Pvalue	MN_Assessment	MN_Assessment_Optional	Hypodiploidy_Assessment	Hypodiploidy_Assessment_Optional	Hypodiploidy_Assessment_Bryce	GreenScreen	p53	CellCiphr	Ames	Witt_Hit_Call_p53	Witt_Chromosome_Aberration	Witt_In_Vivo_MN_Test
20130827 Plate 1	20130827	117-79-3	TX002893	2AAQ	2-Aminoanthraquinone	+	-1.68341	hill	59.8012	202	8.1	22	2.66788	4.36098e-07	Positive	Positive	Positive	Negative	Negative	NA	NA	NA	NA	NA	NA	NA
20130829 Plate 1	20130829	532-27-4	TX002089	2CAP	2-Chloroacetophenone	+	-2.07573	gnls	847.849	160	60	62	2.26232	0.00123062	Positive	Positive	Positive	Positive	Positive	NA	NA	NA	NA	NA	NA	NA
20130829 Plate 1	20130829	91-62-3	TX009238	6MQL	6-Methylquinoline	+	-2.07573	hill	417.525	200	22	51	244.039	1.44239e-06	Positive	Positive	Positive	Positive	Negative	NA	NA	NA	NA	NA	NA	NA
20130903 Plate 1	20130903	129-00-0	TX010788	PYRN	Pyrene	+	-1.49076	hill	9.48156	200	40	NA	3.13756	0.000982957	Positive	Positive	Negative	Negative	Negative	NA	NA	NA	NA	NA	NA	NA
20130903 Plate 2	20130903	148-24-3	TX002224	8HDQL	8-Hydroxyquinoline	+	-2.26837	hill	192.481	26.8	16	NA	0.732702	4.41293e-05	Positive	Positive	Negative	Negative	Negative	NA	NA	NA	NA	NA	NA	NA
20130903 Plate 2	20130903	2243-62-1	TX008968	15NPTD	1,5-Naphthalenediamine	+	-2.26837	hill	3.22175	200	8.6	16	4.22568	1.44239e-06	Positive	Positive	Negative	Negative	Positive	NA	NA	NA	NA	NA	NA	NA
20130903 Plate 3	20130903	101-61-1	TX003345	44MLBNNDMA	4,4'-Methylenebis(N,N-dimethylaniline)	+	-1.9058	hill	698.627	200	56	75	5.84519	0.000154908	Positive	Positive	Positive	Positive	Negative	NA	NA	NA	NA	NA	NA	NA
20130905 Plate 4	20130905	69-74-9	TX006990	CTHCL	Cytarabine hydrochloride	+	-3.07573	hill	65.5165	200	5.9	27	0.542722	1.22727e-08	Positive	Positive	Positive	Positive	Negative	NA	NA	NA	NA	NA	NA	NA
20130909 Plate 1	20130909	82640-04-8	TX009795	RFHCL	Raloxifene hydrochloride	+	-1.6163	hill	1139.23	128	70	NA	6.22711	0.00123062	Positive	Positive	Negative	Negative	Negative	NA	NA	NA	NA	NA	NA	NA
20130909 Plate 2-2	20130909	72-55-9	TX003073	PPDDE	p,p'-DDE	+	-1.6163	hill	25.6267	200	51	NA	6.54291	0.0108715	Positive	Positive	Inconclusive	Inconclusive	Negative	NA	NA	NA	NA	NA	NA	NA
20130911 Plate 1	20130911	83-32-9	TX001366	ANPT	Acenaphthene	+	-0.268372	hill	843.453	128	59	89	244.039	0.00792114	Positive	Positive	Positive	Positive	Negative	NA	NA	NA	NA	NA	NA	NA
20130911 Plate 1	20130911	111-96-6	TX002472	B2MEE	Bis(2-methoxyethyl) ether	+	-0.268372	hill	349.441	200	72	NA	244.039	0.00801496	Positive	Positive	Inconclusive	Inconclusive	Negative	NA	NA	NA	NA	NA	NA	NA
20130911 Plate 2	20130911	91-53-2	TX001384	ETXQ	Ethoxyquin	+	-1.68341	hill	1027.25	200	86	NA	6.17876	0.00313216	Positive	Positive	Inconclusive	Inconclusive	Negative	NA	NA	NA	NA	NA	NA	NA
20130911 Plate 2	20130911	90-94-8	TX006925	MKT	Michlers ketone	+	-1.68341	hill	322.31	102	27	22	0.451661	0.00242504	Positive	Positive	Positive	Positive	Positive	NA	NA	NA	NA	NA	NA	NA
20130911 Plate 4	20130911	29007	TX003513	ACAM	Acrylamide	+	-1.7538	gnls	383.009	200	47	25	244.039	0.00569102	Positive	Positive	Inconclusive	Inconclusive	Negative	NA	NA	NA	NA	NA	NA	NA
20130911 Plate 4	20130911	2634-33-5	TX007028	12BZTZ3O	1,2-Benzisothiazolin-3-one	+	-1.7538	hill	780.567	65.5	32	NA	3.97041	0.0435456	Positive	Positive	Negative	Negative	Negative	NA	NA	NA	NA	NA	NA	NA
20130911 Plate 6	20130911	92-84-2	TX002554	PTZN	Phenothiazine	+	-1.07573	gnls	139.888	200	17	25	4.28592	0.000205616	Positive	Positive	Positive	Positive	Negative	NA	NA	NA	NA	NA	NA	NA
20130916 Plate 1a	20130916	120-83-2	TX001913	24DCP	2,4-Dichlorophenol	+	-0.988264	gnls	100.853	200	17	NA	244.039	0.00853955	Positive	Positive	Negative	Negative	Negative	NA	NA	NA	NA	NA	NA	NA
20130916 Plate 1b	20130916	3380-34-5	TX111587	TCLS	Triclosan	+	-1.49076	gnls	596.707	81.9	40	NA	NA	0.000205616	Positive	Positive	Negative	Negative	Negative	+ +	-	-		NA	NA	NA
20130916 Plate 3b	20130916	335-76-2	TX010355	PFDA	PFDA	+	-1.7538	hill	1332.94	160	73	NA	7.83034	0.000897111	Positive	Positive	Negative	Negative	Negative	NA	NA	NA	NA	NA	NA	NA
20130918 Plate 1a	20130918	137-30-4	TX007272	ZRM	Ziram	+	-0.905802	gnls	39.3559	10.9	6.4	7.2	1.58258	0.00945536	Positive	Positive	Negative	Negative	Negative	NA	NA	NA	NA	NA	NA	NA
20130918 Plate 1b	20130918	34256-82-1	TX000687	ATCL	Acetochlor	+	-1.26837	hill	570.947	160	79	NA	3.95302	0.00056712	Positive	Positive	Negative	Negative	Negative	+	-	+	-	NA	NA	NA
20130918 Plate 1b	20130918	76-44-8	TX008463	HPCL	Heptachlor	+	-1.26837	hill	224.019	52.4	11	19	7.35633	1.25031e-08	Positive	Positive	Positive	Positive	Negative	NA	NA	NA	NA	NA	NA	NA
20130923 Plate 1	20130923	1948-33-0	TX002508	TBHQ	tert-Butylhydroquinone	+	-0.905802	hill	116.284	81.9	22	23	3.41691	2.96712e-05	Positive	Positive	Positive	Positive	Negative	NA	NA	NA	NA	NA	NA	NA
20130923 Plate 2	20130923	143-50-0	TX002769	KPN	Kepone	+	-0.827799	hill	668.37	81.9	53	NA	5.01591	0.00838086	Positive	Positive	Negative	Negative	Negative	NA	NA	NA	NA	NA	NA	NA
20130923 Plate 6	20130923	122-66-7	TX007190	12DPHZ	1,2-Diphenylhydrazine	+	-1.6163	hill	930.237	65.5	22	45	5.51926	1.81872e-06	Positive	Positive	Positive	Positive	Negative	NA	NA	NA	NA	NA	NA	NA
20130923 Plate 6	20130923	1934-21-0	TX009268	FDCY5	FD&C Yellow 5	+	-1.6163	gnls	104.696	151	15	NA	244.039	0.0029857	Positive	Positive	Negative	Negative	Negative	NA	NA	NA	NA	NA	NA	NA
20130925 Plate 3	20130925	86-30-6	TX009695	NNSPNA	N-Nitrosodiphenylamine	+	-1.16884	hill	99.9578	200	120	NA	244.039	0.0372263	Positive	Positive	Inconclusive	Inconclusive	Negative	NA	NA	NA	NA	NA	NA	NA
20130930 Plate 1	20130930	57-63-6	TX005798	17AEED	17alpha-Ethinylestradiol	+	-1.37529	hill	638.912	102	58	NA	1.70109	0.00447905	Positive	Positive	Negative	Negative	Negative	NA	NA	NA	NA	NA	NA	NA
20130930 Plate 2	20130930	19774-82-4	TX004572	AODHC	Amiodarone hydrochloride	+	-1.37529	hill	180.509	49.5	16	11	4.41827	1.25717e-07	Positive	Positive	Positive	Positive	Positive	NA	NA	NA	NA	NA	NA	NA
20130930 Plate 2	20130930	103-33-3	TX007196	AZBZ	Azobenzene	+	-1.37529	gnls	349.007	52.4	32	37	244.039	0.000320204	Positive	Positive	Positive	Positive	Negative	NA	NA	NA	NA	NA	NA	NA
20130930 Plate 5	20130930	101-54-2	TX001760	NP14BZDA	N-Phenyl-1,4-benzenediamine	+	-2.49076	gnls	11.6116	200	87	NA	1.59633	0.0188534	Positive	Positive	Inconclusive	Inconclusive	Negative	NA	NA	NA	NA	NA	NA	NA
20130930 Plate 5	20130930	828-00-2	TX005808	DMXN	Dimethoxane	+	-2.49076	gnls	6.58517	160	86	59	4.73666	0.000858416	Positive	Positive	Positive	Positive	Negative	NA	NA	NA	NA	NA	NA	NA
20131007 Plate 1	20131007	89-72-5	TX002098	2B2PL	2-(Butan-2-yl)phenol	+	-1.7538	gnls	408.365	102	23	30	244.039	3.81748e-06	Positive	Positive	Positive	Positive	Negative	NA	NA	NA	NA	NA	NA	NA
20131007 Plate 2	20131007	77-47-4	TX009813	HCLCPD	Hexachlorocyclopentadiene	+	-1.49076	hill	308.817	52.4	23	28	1.68238	0.00619562	Positive	Positive	Negative	Negative	Negative	NA	NA	NA	NA	NA	NA	NA
20131007 Plate 2	20131007	66-81-9	TX012209	CHXD	Cycloheximide	+	-1.49076	hill	26.8153	52.4	3.3	NA	0.927189	1.51444e-06	Positive	Positive	Negative	Negative	Negative	NA	NA	NA	NA	NA	NA	NA
20131007 Plate 5	20131007	80-43-3	TX002361	DCMPX	Dicumyl peroxide	+	-2.07573	hill	1151.11	200	88	120	6.99044	0.0308479	Positive	Positive	Negative	Negative	Negative	NA	NA	NA	NA	NA	NA	NA
20131009 Plate 1	20131009	121-79-9	TX002261	PPGL	Propyl gallate	+	-1.7538	hill	54.1715	200	24	NA	2.0848	0.00506375	Positive	Positive	Negative	Negative	Negative	NA	NA	NA	NA	NA	NA	NA
20131009 Plate 4	20131009	2451-62-9	TX003211	TGIC	Triglycidyl isocyanurate	+	-0.905802	hill	62.0517	200	3.4	53	3.39995	5.28844e-09	Positive	Positive	Positive	Positive	Negative	NA	NA	NA	NA	NA	NA	NA
20131015 Plate 1	20131015	59-50-7	TX002200	4C3MP	4-Chloro-3-methylphenol	+	-1.9058	gnls	101.677	200	18	36	244.039	0.0153433	Positive	Positive	Negative	Negative	Negative	NA	NA	NA	NA	NA	NA	NA
20131015 Plate 1	20131015	59-30-3	TX003323	FLCA	Folic acid	+	-1.9058	hill	820.169	200	57	NA	244.039	0.00215429	Positive	Positive	Inconclusive	Inconclusive	Negative	NA	NA	NA	NA	NA	NA	NA
20131015 Plate 1	20131015	119-36-8	TX003411	MSCL	Methyl salicylate	+	-1.9058	gnls	778.526	200	58	75	244.039	0.001464	Positive	Positive	Inconclusive	Inconclusive	Negative	NA	NA	NA	NA	NA	NA	NA
20131015 Plate 2	20131015	548-62-9	TX009687	GNTV	Gentian Violet	+	-2.26837	hill	3.34877	1.57	0.91	0.23	1.76394	7.12244e-06	Positive	Positive	Positive	Positive	Negative	NA	NA	NA	NA	NA	NA	NA
20131015 Plate 3	20131015	1401-55-4	TX002496	TNA	Tannic acid	+	-2.49076	hill	1.2287	6.1	0.9	1.3	2.01745	0.00801496	Positive	Positive	Positive	Positive	Negative	NA	NA	NA	NA	NA	NA	NA
20131015 Plate 4	20131015	131-17-9	TX003387	DAPT	Diallyl phthalate	+	-2.7538	hill	452.67	200	61	NA	244.039	0.000276626	Positive	Positive	Inconclusive	Inconclusive	Negative	NA	NA	NA	NA	NA	NA	NA
20131015 Plate 5	20131015	17804-35-2	TX001588	BNML	Benomyl	+	-2.49076	hill	1286.12	200	72	42	2.16663	0.00715984	Positive	Positive	Positive	Positive	Negative	+ +	+	+	I	NA	NA	NA
20131015 Plate 7	20131015	123-31-9	TX001382	HDQN	Hydroquinone	+	-2.07573	hill	1075.13	200	63	90	4.38781	0.00665282	Positive	Positive	Positive	Positive	Negative	NA	NA	NA	NA	NA	NA	NA
20131015 Plate 8	20131015	154-42-7	TX006867	6TGN	6-Thioguanine	+	-3.07573	hill	474.351	200	33	74	1.19142	5.94366e-05	Positive	Positive	Positive	Positive	Negative	NA	NA	NA	NA	NA	NA	NA
20131017 Plate 1	20131017	65277-42-1	TX006299	KTCZ	Ketoconazole	+	-3.07573	hill	1073.57	81.9	54	NA	7.881	0.00017691	Positive	Positive	Negative	Negative	Negative	NA	NA	NA	NA	NA	NA	NA
20131017 Plate 1	20131017	1024-57-3	TX011614	HPCLEP	Heptachlor epoxide	+	-3.07573	hill	234.288	200	45	NA	2.9641	0.0089604	Positive	Positive	Inconclusive	Inconclusive	Negative	NA	NA	NA	NA	NA	NA	NA
20131017 Plate 2	20131017	621-64-7	TX004062	NNSPPA	N-Nitrosodipropylamine	+	-1.6163	hill	167.375	200	20	NA	244.039	0.00313216	Positive	Positive	Negative	Negative	Negative	NA	NA	NA	NA	NA	NA	NA
20131017 Plate 3	20131017	80-46-6	TX002599	42MB2P	4-(2-Methylbutan-2-yl)phenol	+	-0.988264	hill	1191.94	200	81	NA	22.857	0.00189655	Positive	Positive	Inconclusive	Inconclusive	Negative	NA	NA	NA	NA	NA	NA	NA
20131017 Plate 4	20131017	95-95-4	TX005197	245TCP	2,4,5-Trichlorophenol	+	-2.49076	hill	33.3987	200	6.5	9.9	5.07426	0.001464	Positive	Positive	Negative	Negative	Negative	NA	NA	NA	NA	NA	NA	NA
20131017 Plate 4	20131017	486-66-8	TX009743	DDZN	Daidzein	+	-2.49076	hill	506.054	128	14	47	5.10605	2.58594e-07	Positive	Positive	Positive	Positive	Negative	NA	NA	NA	NA	NA	NA	NA
20131024 Plate 1	20131024	132-64-9	TX002133	DBZF	Dibenzofuran	+	-2.07573	hill	137.484	200	33	NA	244.039	0.00189655	Positive	Positive	Inconclusive	Inconclusive	Negative	NA	NA	NA	NA	NA	NA	NA
20131024 Plate 2	20131024	1897-45-6	TX003698	CLTL	Chlorothalonil	+	-2.7538	hill	1.23482	1.26	0.6	0.71	0.419733	0.000765084	Positive	Positive	Positive	Positive	Negative	-	+	+	-	NA	NA	NA
20130827 Plate 1	20130827	1763-23-1	TX000836	PFOS	PFOS	+	-1.68341	hill	8.05994	168	NA	NA	8.13367	0.363316	Negative	Negative	Negative	Negative	Negative	+	-	-		NA	NA	NA
20130827 Plate 1	20130827	53-86-1	TX006295	IDMT	Indomethacin	+	-1.68341	hill	830.633	200	NA	210	244.039	0.471724	Negative	Negative	Inconclusive	Inconclusive	Negative	NA	NA	NA	NA	NA	NA	NA
20130827 Plate 1	20130827	69655-05-6	TX009701	23DDXI	2',3'-Dideoxyinosine	+	-1.68341	gnls	7.03481	200	NA	NA	244.039	0.011155	Negative	Negative	Inconclusive	Inconclusive	Negative	NA	NA	NA	NA	NA	NA	NA
20130829 Plate 1	20130829	606-20-2	TX006802	26DNT	2,6-Dinitrotoluene	+	-2.07573	gnls	22.6829	200	NA	NA	244.039	0.272007	Negative	Negative	Negative	Negative	Negative	NA	NA	NA	NA	NA	NA	NA
20130829 Plate 2	20130829	80-08-0	TX009316	DPSN	Dapsone	+	-1.6163	gnls	3.22175	200	NA	NA	244.039	0.939614	Negative	Negative	Inconclusive	Inconclusive	Negative	NA	NA	NA	NA	NA	NA	NA
20130829 Plate 2	20130829	2058-46-0	TX010254	OTCHCL	Oxytetracycline hydrochloride	+	-1.6163	hill	32.4357	200	NA	110	3.80014	0.0339091	Negative	Negative	Positive	Positive	Negative	NA	NA	NA	NA	NA	NA	NA
20130829 Plate 3	20130829	1897-45-6	TX103698	CLTL	Chlorothalonil	+	-1.6163	hill	45.9421	12.6	7.9	9	NA	0.0791092	Negative	Negative	Negative	Negative	Negative	-	+	+	-	NA	NA	NA
20130903 Plate 2	20130903	108-46-3	TX003433	RSOCL	Resorcinol	+	-2.26837	hill	3.22205	200	NA	NA	244.039	0.969785	Negative	Negative	Negative	Negative	Negative	NA	NA	NA	NA	NA	NA	NA
20130903 Plate 2	20130903	678-39-7	TX004626	12TTDF1D	1,1,2,2-Tetrahydroperfluoro-1-decanol	+	-2.26837	gnls	7.72293	200	130	NA	5.53275	0.184933	Negative	Negative	Inconclusive	Inconclusive	Negative	NA	NA	NA	NA	NA	NA	NA
20130903 Plate 3	20130903	119-90-4	TX001914	33DMXBZD	3,3'-Dimethoxybenzidine	+	-1.9058	cnst	NA	200	NA	NA	2.14104	0.197801	Negative	Negative	Negative	Negative	Negative	NA	NA	NA	NA	inactive	positive	no data
20130903 Plate 3	20130903	52-51-7	TX003311	BRPL	Bronopol	+	-1.9058	hill	646.381	41.9	20	NA	4.46265	1.5434e-07	Negative	Negative	Negative	Negative	Negative	NA	NA	NA	NA	NA	NA	NA
20130903 Plate 4	20130903	2212-67-1	TX002810	MLNT	Molinate	+	-1.7538	cnst	NA	200	NA	NA	244.039	0.704853	Negative	Negative	Negative	Negative	Negative	-	-	-	-	NA	NA	NA
20130903 Plate 4	20130903	128-04-1	TX004202	SDMDTC	Sodium dimethyldithiocarbamate	+	-1.7538	cnst	NA	200	150	NA	1.38943	0.0488796	Negative	Negative	Negative	Negative	Negative	NA	NA	NA	NA	NA	NA	NA
20130905 Plate 3	20130905	28376	TX006959	PLPT	Phenolphthalein	+	-1.7538	hill	1136.06	160	110	28	6.0231	0.00017691	Negative	Negative	Negative	Negative	Negative	NA	NA	NA	NA	NA	NA	NA
20130909 Plate 1-2	20130909	205-99-2	TX008488	BZBFT	Benzo(b)fluoranthene	+	-0.827799	hill	198.03	21.5	13	NA	4.95802	1.22727e-08	Negative	Negative	Negative	Negative	Negative	NA	NA	NA	NA	NA	NA	NA
20130909 Plate 3	20130909	120-32-1	TX009149	CLPN	Clorophene	+	-2.49076	hill	960.208	101	55	33	4.64309	0.000901335	Negative	Negative	Negative	Negative	Negative	-	-	+	-	NA	NA	NA
20130909 Plate 3	20130909	271-89-6	TX009258	23BZF	2,3-Benzofuran	+	-2.49076	hill	3.31015	202	NA	NA	244.039	0.849788	Negative	Negative	Inconclusive	Inconclusive	Negative	NA	NA	NA	NA	NA	NA	NA
20130909 Plate 3-2	20130909	28249-77-6	TX000783	THBC	Thiobencarb	+	-1.6163	hill	794.284	81.9	NA	57	6.98967	0.241765	Negative	Negative	Negative	Negative	Negative	-	-	-	+	NA	NA	NA
20130909 Plate 3-2	20130909	4180-23-8	TX003353	EATL	(E)-Anethole	+	-1.6163	gnls	51.6846	200	NA	NA	244.039	0.654029	Negative	Negative	Negative	Negative	Negative	NA	NA	NA	NA	NA	NA	NA
20130909 Plate 3-2	20130909	120-80-9	TX003836	CTCL	Catechol	+	-1.6163	hill	650.865	202	74	NA	2.20104	0.324712	Negative	Negative	Negative	Negative	Negative	NA	NA	NA	NA	NA	NA	NA
20130911 Plate 2	20130911	97-53-0	TX002953	EUGL	Eugenol	+	-1.68341	hill	1620.5	52.4	NA	NA	244.039	0.00166741	Negative	Negative	Negative	Negative	Negative	NA	NA	NA	NA	NA	NA	NA
20130911 Plate 3	20130911	105-67-9	TX002120	24DMP	2,4-Dimethylphenol	+	-0.753799	hill	14.2387	198	NA	NA	244.039	0.139614	Negative	Negative	Inconclusive	Inconclusive	Negative	NA	NA	NA	NA	NA	NA	NA
20130911 Plate 3	20130911	51-52-5	TX006939	6P2TUCL	6-Propyl-2-thiouracil	+	-0.753799	hill	807.568	200	NA	NA	244.039	0.0089604	Negative	Negative	Inconclusive	Inconclusive	Negative	NA	NA	NA	NA	NA	NA	NA
20130911 Plate 4	20130911	13292-46-1	TX009070	RFAPC	Rifampicin	+	-1.7538	hill	4.22524	125	NA	NA	3.39747	0.471724	Negative	Negative	Inconclusive	Inconclusive	Negative	NA	NA	NA	NA	NA	NA	NA
20130911 Plate 5	20130911	150-68-5	TX003222	MNUR	Monuron	+	-1.37529	cnst	NA	200	NA	NA	244.039	0.306451	Negative	Negative	Negative	Negative	Negative	NA	NA	NA	NA	NA	NA	NA
20130911 Plate 5	20130911	110-44-1	TX005141	SBA	Sorbic acid	+	-1.37529	hill	1301.2	161	NA	NA	244.039	0.0408158	Negative	Negative	Negative	Negative	Negative	NA	NA	NA	NA	NA	NA	NA
20130911 Plate 6	20130911	106-22-9	TX001035	CTNL	Citronellol	+	-1.07573	gnls	8.68321	200	NA	NA	0.0609838	0.676931	Negative	Negative	Negative	Negative	Negative	NA	NA	NA	NA	NA	NA	NA
20130911 Plate 6	20130911	60-57-1	TX007214	DEDN	Dieldrin	+	-1.07573	hill	3.26122	201	NA	NA	3.0641	0.595912	Negative	Negative	Negative	Negative	Negative	NA	NA	NA	NA	NA	NA	NA
20130911 Plate 6	20130911	51-30-9	TX008876	IPTHCL	Isoproterenol hydrochloride	+	-1.07573	hill	1004.85	200	120	NA	5.3402	0.225479	Negative	Negative	Inconclusive	Inconclusive	Negative	NA	NA	NA	NA	NA	NA	NA
20130916 Plate 1a	20130916	50-29-3	TX002357	PPDDT	p,p'-DDT	+	-0.988264	hill	640.698	200	110	NA	4.54262	0.00449966	Negative	Negative	Negative	Negative	Negative	NA	NA	NA	NA	NA	NA	NA
20130916 Plate 1a	20130916	79-94-7	TX009342	3355TBBPA	3,3',5,5'-Tetrabromobisphenol A	+	-0.988264	hill	394.701	62.6	34	28	8.21762	0.0358972	Negative	Negative	Positive	Positive	Negative	NA	NA	NA	NA	NA	NA	NA
20130916 Plate 1b	20130916	446-72-0	TX009779	GNST	Genistein	+	-1.49076	gnls	38.8047	21.5	8.8	9.9	3.85545	0.131056	Negative	Negative	Negative	Negative	Negative	NA	NA	NA	NA	NA	NA	NA
20130916 Plate 2a	20130916	599-64-4	TX002221	4CPL	4-Cumylphenol	+	-1.7538	hill	1128.22	160	89	NA	7.74953	0.392728	Negative	Negative	Negative	Negative	Negative	NA	NA	NA	NA	NA	NA	NA
20130916 Plate 2a	20130916	23564-05-8	TX101001	TPNM	Thiophanate-methyl	+	-1.7538	hill	3.22319	200	NA	NA	NA	0.765237	Negative	Negative	Inconclusive	Inconclusive	Negative	-	-	-	+	NA	NA	NA
20130916 Plate 2b	20130916	309-00-2	TX004449	ALDN	Aldrin	+	-1.9058	hill	1299.89	160	NA	150	6.04895	1	Negative	Negative	Negative	Negative	Negative	NA	NA	NA	NA	NA	NA	NA
20130916 Plate 3a	20130916	120-12-7	TX001370	ANTC	Anthracene	+	-1.9058	gnls	3.22175	200	NA	NA	30.501	0.969785	Negative	Negative	Inconclusive	Inconclusive	Negative	NA	NA	NA	NA	NA	NA	NA
20130916 Plate 3a	20130916	91-64-5	TX002233	CMN	Coumarin	+	-1.9058	hill	3.33443	200	30	80	244.039	0.139614	Negative	Negative	Negative	Negative	Negative	NA	NA	NA	NA	NA	NA	NA
20130916 Plate 3b	20130916	83-41-0	TX001700	12D3NBZ	1,2-Dimethyl-3-nitrobenzene	+	-1.7538	gnls	16.1805	200	59	NA	244.039	0.0188534	Positive	Negative	Negative	Negative	Negative	NA	NA	NA	NA	NA	NA	NA
20130918 Plate 1a	20130918	123-92-2	TX003383	3MBA	3-Methylbutyl acetate	+	-0.905802	hill	3.26543	200	NA	NA	244.039	0.40467	Negative	Negative	Inconclusive	Inconclusive	Negative	NA	NA	NA	NA	NA	NA	NA
20130918 Plate 1a	20130918	2835-95-2	TX007278	5A2MPL	5-Amino-2-methylphenol	+	-0.905802	hill	3.37463	202	NA	NA	2.78964	0.272007	Negative	Negative	Inconclusive	Inconclusive	Negative	NA	NA	NA	NA	NA	NA	NA
20130918 Plate 1a	20130918	72-20-8	TX010388	EDRN	Endrin	+	-0.905802	gnls	3.22179	200	NA	NA	1.68249	0.329674	Negative	Negative	Negative	Negative	Negative	NA	NA	NA	NA	NA	NA	NA
20130918 Plate 2b	20130918	26530-20-1	TX009639	OCTL	Octhilinone	+	-2.49076	hill	546.036	52.4	12	NA	2.11936	8.17262e-05	Negative	Negative	Negative	Negative	Negative	NA	NA	NA	NA	NA	NA	NA
20130923 Plate 1	20130923	118-52-5	TX005164	13DC55DMHD	1,3-Dichloro-5,5-dimethylhydantoin	+	-0.905802	hill	8.15632	200	NA	NA	244.039	0.569923	Negative	Negative	Inconclusive	Inconclusive	Negative	NA	NA	NA	NA	NA	NA	NA
20130923 Plate 2	20130923	103-90-2	TX002867	APAP	Acetaminophen	+	-0.827799	hill	3.2759	200	NA	NA	244.039	0.0324086	Negative	Negative	Inconclusive	Inconclusive	Negative	NA	NA	NA	NA	NA	NA	NA
20130923 Plate 2	20130923	122-62-3	TX011221	B2EDC	Bis(2-ethylhexyl) decanedioate	+	-0.827799	gnls	11.4729	200	NA	NA	29.7135	0.410134	Negative	Negative	Inconclusive	Inconclusive	Negative	NA	NA	NA	NA	NA	NA	NA
20130923 Plate 3	20130923	110-62-3	TX002295	PTNL	Pentanal	+	-1.49076	gnls	3.22184	198	60	NA	244.039	0.0208583	Positive	Negative	Inconclusive	Inconclusive	Negative	NA	NA	NA	NA	NA	NA	NA
20130923 Plate 4	20130923	111-30-8	TX009535	GTAD	Glutaraldehyde	+	-1.6163	hill	3.27357	202	140	110	6.25972	0.849788	Negative	Negative	Negative	Negative	Negative	NA	NA	NA	NA	active	positive	negative
20130923 Plate 5a	20130923	21672	TX006303	MTTX	Methotrexate	+	-0.905802	hill	3.24122	200	NA	NA	0.0322195	0.272007	Negative	Negative	Inconclusive	Inconclusive	Negative	NA	NA	NA	NA	NA	NA	NA
20130923 Plate 5a	20130923	99-65-0	TX007270	13DNBZ	1,3-Dinitrobenzene	+	-0.905802	hill	3.20135	199	NA	NA	244.039	0.0308479	Negative	Negative	Negative	Negative	Negative	NA	NA	NA	NA	NA	NA	NA
20130923 Plate 6	20130923	4291-63-8	TX010040	CDBN	Cladribine	+	-1.6163	gnls	21.4043	200	5.3	9	0.0493236	0.600931	Negative	Negative	Negative	Negative	Negative	NA	NA	NA	NA	NA	NA	NA
20130925 Plate 1	20130925	56-53-1	TX008337	DESBT	Diethylstilbestrol	+	-1.16884	hill	421.236	52.4	NA	NA	5.33142	0.114247	Negative	Negative	Negative	Negative	Negative	NA	NA	NA	NA	NA	NA	NA
20130925 Plate 2	20130925	69-09-0	TX007998	CLPHCL	Chlorpromazine hydrochloride	+	-0.753799	hill	11.0205	128	47	NA	5.55583	0.25992	Negative	Negative	Negative	Negative	Negative	NA	NA	NA	NA	NA	NA	NA
20130925 Plate 2	20130925	20325-40-0	TX009196	33DMXBZDDHC	3,3'-Dimethoxybenzidine dihydrochloride	+	-0.753799	hill	36.1602	200	NA	NA	5.66515	0.211313	Negative	Negative	Negative	Negative	Negative	NA	NA	NA	NA	NA	NA	NA
20130925 Plate 3	20130925	94-26-8	TX001640	BPBN	Butylparaben	+	-1.16884	hill	1608.16	200	130	120	244.039	0.0684969	Negative	Negative	Negative	Negative	Negative	NA	NA	NA	NA	NA	NA	NA
20130925 Plate 3	20130925	28249-77-6	TX100783	THBC	Thiobencarb	+	-1.16884	hill	673.226	65.5	NA	42	NA	0.0230466	Negative	Negative	Negative	Negative	Negative	-	-	-	+	NA	NA	NA
20130930 Plate 1	20130930	54-85-3	TX005751	INZD	Isoniazid	+	-1.37529	gnls	1.53757	88	21	NA	244.039	0.000370144	Positive	Negative	Inconclusive	Inconclusive	Negative	NA	NA	NA	NA	NA	NA	NA
20130930 Plate 1	20130930	56-55-3	TX007238	BZAT	Benz(a)anthracene	+	-1.37529	hill	22.8337	NA	NA	NA	1.97859	0.00167031	Negative	Negative	Negative	Negative	Negative	NA	NA	NA	NA	NA	NA	NA
20130930 Plate 2	20130930	101-80-4	TX003357	44OXDA	4,4'-Oxydianiline	+	-1.37529	gnls	4.58677	200	NA	NA	244.039	0.001464	Negative	Negative	Inconclusive	Inconclusive	Negative	NA	NA	NA	NA	NA	NA	NA
20130930 Plate 2	20130930	84-66-2	TX005146	DEPT	Diethyl phthalate	+	-1.37529	hill	3.28147	200	NA	NA	244.039	0.184933	Negative	Negative	Inconclusive	Inconclusive	Negative	NA	NA	NA	NA	NA	NA	NA
20130930 Plate 4	20130930	51-28-5	TX001816	24DNP	2,4-Dinitrophenol	+	-2.7538	hill	3.23012	200	NA	NA	244.039	0.676931	Negative	Negative	Inconclusive	Inconclusive	Negative	NA	NA	NA	NA	NA	NA	NA
20130930 Plate 4	20130930	842-07-9	TX008660	CISY14	C.I. Solvent Yellow 14	+	-2.7538	gnls	25.7525	200	14	91	3.18442	0.0582403	Negative	Negative	Positive	Positive	Negative	NA	NA	NA	NA	NA	NA	NA
20130930 Plate 5	20130930	58-93-5	TX008534	HCLTZ	Hydrochlorothiazide	+	-2.49076	cnst	NA	200	29	NA	244.039	0.0089604	Positive	Negative	Inconclusive	Inconclusive	Negative	NA	NA	NA	NA	NA	NA	NA
20130930 Plate 6	20130930	3380-34-5	TX011587	TCLS	Triclosan	+	-1.9058	hill	959.475	65.5	NA	NA	4.45515	0.165275	Negative	Negative	Negative	Negative	Negative	+ +	-	-		NA	NA	NA
20131007 Plate 1	20131007	111-46-6	TX002325	DELG	Diethylene glycol	+	-1.7538	hill	3.20112	199	NA	NA	244.039	0.255818	Negative	Negative	Inconclusive	Inconclusive	Negative	NA	NA	NA	NA	NA	NA	NA
20131007 Plate 1	20131007	822-06-0	TX004050	16DICH	1,6-Diisocyanatohexane	+	-1.7538	hill	8.35346	199	NA	180	244.039	0.820217	Negative	Negative	Inconclusive	Inconclusive	Negative	NA	NA	NA	NA	NA	NA	NA
20131007 Plate 1	20131007	55-18-5	TX008445	NNTSEA	N-Nitrosodiethylamine	+	-1.7538	hill	5.40587	203	NA	NA	244.039	0.495366	Negative	Negative	Inconclusive	Inconclusive	Negative	NA	NA	NA	NA	NA	NA	NA
20131007 Plate 2	20131007	97322-87-7	TX006205	TGTZ	Troglitazone	+	-1.49076	hill	654.387	81.9	NA	NA	6.34585	0.00263786	Negative	Negative	Negative	Negative	Negative	NA	NA	NA	NA	NA	NA	NA
20131007 Plate 3	20131007	94-13-3	TX002985	PPPB	Propylparaben	+	-1.8278	gnls	8.26468	200	37	NA	244.039	0.0124218	Positive	Negative	Inconclusive	Inconclusive	Negative	NA	NA	NA	NA	NA	NA	NA
20131007 Plate 3	20131007	35796	TX004417	FFRL	Furfural	+	-1.8278	hill	3.25278	201	80	NA	244.039	0.0634525	Negative	Negative	Inconclusive	Inconclusive	Negative	NA	NA	NA	NA	NA	NA	NA
20131007 Plate 3	20131007	103-23-1	TX009459	D2EHA	Di(2-ethylhexyl) adipate	+	-1.8278	hill	3.22175	200	NA	NA	244.039	0.120427	Negative	Negative	Inconclusive	Inconclusive	Negative	NA	NA	NA	NA	NA	NA	NA
20131007 Plate 4	20131007	97-77-8	TX011018	DSFM	Disulfiram	+	-1.07573	hill	1066.07	159	80	NA	3.87032	0.0955902	Negative	Negative	Negative	Negative	Negative	NA	NA	NA	NA	NA	NA	NA
20131009 Plate 1	20131009	510-15-6	TX009932	CLBZ	Chlorobenzilate	+	-1.7538	hill	1635.95	128	NA	NA	6.75622	0.0882884	Negative	Negative	Negative	Negative	Negative	NA	NA	NA	NA	NA	NA	NA
20131009 Plate 2	20131009	132-64-9	TX002133	DBZF	Dibenzofuran	+	0.731628	hill	428.262	NA	NA	NA	244.039	0.0153433	Negative	Negative	Negative	Negative	Negative	NA	NA	NA	NA	NA	NA	NA
20131009 Plate 2	20131009	1897-45-6	TX003698	CLTL	Chlorothalonil	+	0.731628	gnls	2.04507	NA	NA	NA	0.419733	0.0108715	Negative	Negative	Negative	Negative	Negative	-	+	+	-	NA	NA	NA
20131009 Plate 2	20131009	1156-19-0	TX005875	TLZA	Tolazamide	+	0.731628	gnls	101.012	NA	NA	NA	244.039	0.0324086	Negative	Negative	Negative	Negative	Negative	NA	NA	NA	NA	NA	NA	NA
20131009 Plate 3	20131009	72-54-8	TX005664	PPDDD	p,p'-DDD	+	-0.827799	hill	1519.26	200	140	NA	7.45888	0.495366	Negative	Negative	Negative	Negative	Negative	NA	NA	NA	NA	NA	NA	NA
20131009 Plate 4	20131009	2921-88-2	TX003539	CLPF	Chlorpyrifos	+	-0.905802	hill	29.4682	200	29	42	3.98267	0.00313216	Positive	Negative	Positive	Negative	Negative	NA	NA	NA	NA	NA	NA	NA
20131015 Plate 2	20131015	95-48-7	TX001704	OCRS	o-Cresol	+	-2.26837	hill	3.3001	199	NA	NA	244.039	0.765237	Negative	Negative	Inconclusive	Inconclusive	Negative	NA	NA	NA	NA	NA	NA	NA
20131015 Plate 2	20131015	57-74-9	TX009826	CLDN	Chlordane	+	-2.26837	hill	1792.26	128	NA	NA	8.18932	1	Negative	Negative	Negative	Negative	Negative	NA	NA	NA	NA	NA	NA	NA
20131015 Plate 3	20131015	2385-85-5	TX009910	MRX	Mirex	+	-2.49076	hill	28.0479	200	NA	NA	0.0558734	0.343668	Negative	Negative	Negative	Negative	Negative	NA	NA	NA	NA	NA	NA	NA
20131015 Plate 3	20131015	53-16-7	TX010322	ETRN	Estrone	+	-2.49076	gnls	3.22175	200	NA	NA	4.65793	0.0634525	Negative	Negative	Inconclusive	Inconclusive	Negative	NA	NA	NA	NA	NA	NA	NA
20131015 Plate 4	20131015	100-01-6	TX007263	4NAL	4-Nitroaniline	+	-2.7538	hill	3.23087	200	NA	NA	3.2885	0.40467	Negative	Negative	Inconclusive	Inconclusive	Negative	NA	NA	NA	NA	NA	NA	NA
20131015 Plate 6	20131015	136-77-6	TX002429	4HRC	4-Hexylresorcinol	+	-2.49076	gnls	1760.21	160	24	NA	9.04808	0.000225736	Negative	Negative	Negative	Negative	Negative	NA	NA	NA	NA	NA	NA	NA
20131015 Plate 6	20131015	602-01-7	TX008321	23DNT	2,3-Dinitrotoluene	+	-2.49076	hill	4.21857	11.4	2	4.3	4.34496	0.000205616	Positive	Negative	Positive	Positive	Negative	NA	NA	NA	NA	NA	NA	NA
20131017 Plate 1	20131017	3296-90-0	TX003145	22BB13PP	2,2-Bis(bromomethyl)-1,3-propanediol	+	-3.07573	gnls	9.47947	200	NA	NA	244.039	0.448718	Negative	Negative	Inconclusive	Inconclusive	Negative	NA	NA	NA	NA	NA	NA	NA
20131017 Plate 1	20131017	334-48-5	TX003161	DCNA	Decanoic acid	+	-3.07573	gnls	6.09681	200	NA	NA	244.039	0.272007	Negative	Negative	Inconclusive	Inconclusive	Negative	NA	NA	NA	NA	NA	NA	NA
20131017 Plate 3	20131017	104-76-7	TX001694	2E1H	2-Ethyl-1-hexanol	+	-0.988264	gnls	12.0545	200	NA	NA	244.039	0.595912	Negative	Negative	Inconclusive	Inconclusive	Negative	NA	NA	NA	NA	NA	NA	NA
20131017 Plate 3	20131017	124-94-7	TX005086	TACL	Triamcinolone	+	-0.988264	gnls	8.79961	200	NA	NA	244.039	0.471724	Negative	Negative	Negative	Negative	Negative	NA	NA	NA	NA	NA	NA	NA
20131017 Plate 3	20131017	51-79-6	TX007194	URTN	Urethane	+	-0.988264	gnls	3.60909	201	32	NA	244.039	0.0230466	Positive	Negative	Inconclusive	Inconclusive	Negative	NA	NA	NA	NA	NA	NA	NA
20131017 Plate 4	20131017	2212-67-1	TX102810	MLNT	Molinate	+	-2.49076	hill	556.318	200	41	NA	NA	0.000152005	Positive	Negative	Inconclusive	Inconclusive	Negative	-	-	-	-	NA	NA	NA
20131024 Plate 1	20131024	2243-62-1	TX008968	15NPTD	1,5-Naphthalenediamine	+	-2.07573	gnls	3.23045	200	NA	NA	4.22568	0.0100042	Negative	Negative	Negative	Negative	Positive	NA	NA	NA	NA	NA	NA	NA
20131024 Plate 2	20131024	97-56-3	TX008702	2A5AT	2-Amino-5-azotoluene	+	-2.7538	hill	36.1797	200	NA	NA	6.61641	0.0394646	Negative	Negative	Inconclusive	Inconclusive	Negative	NA	NA	NA	NA	NA	NA	NA
20130829 Plate 1	20130829	29348	TX002800	BPA	Bisphenol A	+	-2.07573	hill	172.602	200	29	NA	7.98265	0.00244379	Inconclusive	Inconclusive	Inconclusive	Inconclusive	Negative	NA	NA	NA	NA	NA	NA	NA
20130829 Plate 2	20130829	121-33-5	TX002327	4HX3MXBZAD	4-Hydroxy-3-methoxybenzaldehyde	+	-1.6163	gnls	153.915	200	NA	220	244.039	0.969785	Inconclusive	Inconclusive	Inconclusive	Inconclusive	Negative	NA	NA	NA	NA	NA	NA	NA
20130829 Plate 2	20130829	6055-19-2	TX008361	CPAMH	Cyclophosphamide monohydrate	+	-1.6163	gnls	9.12026	200	69	NA	244.039	0.001464	Inconclusive	Inconclusive	Inconclusive	Inconclusive	Negative	NA	NA	NA	NA	NA	NA	NA
20130829 Plate 3	20130829	57-55-6	TX001274	12PPG	1,2-Propylene glycol	+	-1.6163	hill	95.5916	197	NA	NA	244.039	0.0750347	Inconclusive	Inconclusive	Inconclusive	Inconclusive	Negative	NA	NA	NA	NA	NA	NA	NA
20130829 Plate 3	20130829	62-73-7	TX001609	DCLV	Dichlorvos	+	-1.6163	gnls	9.27669	100	NA	NA	3.69741	0.0533888	Inconclusive	Inconclusive	Inconclusive	Inconclusive	Negative	+ +	-	-	+	NA	NA	NA
20130829 Plate 3	20130829	111-44-4	TX007708	B2CLE	Bis(2-chloroethyl) ether	+	-1.6163	hill	1030.83	202	NA	NA	244.039	0.544486	Inconclusive	Inconclusive	Inconclusive	Inconclusive	Negative	NA	NA	NA	NA	NA	NA	NA
20130903 Plate 1	20130903	131-11-3	TX001552	DMPT	Dimethyl phthalate	+	-1.49076	hill	7.33923	200	NA	NA	244.039	0.595912	Inconclusive	Inconclusive	Inconclusive	Inconclusive	Negative	-	-	-	I	NA	NA	NA
20130903 Plate 1	20130903	104-67-6	TX002311	5HDH23F	5-Heptyldihydro-2(3H)-furanone	+	-1.49076	hill	9.24937	200	NA	NA	244.039	0.676931	Inconclusive	Inconclusive	Inconclusive	Inconclusive	Negative	NA	NA	NA	NA	NA	NA	NA
20130903 Plate 1	20130903	78-63-7	TX005044	25DM25DTBPH	2,5-Dimethyl-2,5-di-(tert-butylperoxy)hexane	+	-1.49076	hill	1025.25	200	NA	NA	11.2216	0.179712	Inconclusive	Inconclusive	Inconclusive	Inconclusive	Negative	NA	NA	NA	NA	NA	NA	NA
20130903 Plate 3	20130903	3844-45-9	TX007739	FDCB1	FD&C Blue No. 1	+	-1.9058	cnst	NA	129	NA	NA	7.73836	0.622429	Inconclusive	Inconclusive	Inconclusive	Inconclusive	Negative	NA	NA	NA	NA	NA	NA	NA
20130903 Plate 4	20130903	101-77-9	TX003485	44MLDA	4,4'-Methylenedianiline	+	-1.7538	cnst	NA	200	NA	NA	244.039	0.0955902	Inconclusive	Inconclusive	Inconclusive	Inconclusive	Negative	NA	NA	NA	NA	NA	NA	NA
20130903 Plate 4	20130903	95-94-3	TX007284	1245TCBZ	1,2,4,5-Tetrachlorobenzene	+	-1.7538	cnst	NA	200	NA	NA	244.039	0.343668	Inconclusive	Inconclusive	Inconclusive	Inconclusive	Negative	NA	NA	NA	NA	NA	NA	NA
20130905 Plate 1	20130905	90-12-0	TX001801	1MNPT	1-Methylnaphthalene	+	-2.26837	hill	1729.14	200	150	NA	244.039	0.448718	Inconclusive	Inconclusive	Inconclusive	Inconclusive	Negative	NA	NA	NA	NA	NA	NA	NA
20130905 Plate 1	20130905	51-21-8	TX003099	5FUCL	5-Fluorouracil	+	-2.26837	hill	487.335	199	55	NA	2.08476	0.000748645	Inconclusive	Inconclusive	Inconclusive	Inconclusive	Negative	NA	NA	NA	NA	NA	NA	NA
20130905 Plate 1	20130905	1646-75-9	TX005406	ACOM	Aldicarb oxime	+	-2.26837	hill	581.627	200	NA	NA	244.039	0.622429	Inconclusive	Inconclusive	Inconclusive	Inconclusive	Negative	NA	NA	NA	NA	NA	NA	NA
20130905 Plate 1	20130905	106-47-8	TX007246	4CAL	4-Chloroaniline	+	-2.26837	cnst	NA	199	NA	NA	1.59392	0.939614	Inconclusive	Inconclusive	Inconclusive	Inconclusive	Negative	NA	NA	NA	NA	NA	NA	NA
20130905 Plate 2	20130905	106-43-4	TX002193	4CTL	4-Chlorotoluene	+	-2.07573	hill	547.183	200	NA	NA	244.039	0.0634525	Inconclusive	Inconclusive	Inconclusive	Inconclusive	Negative	NA	NA	NA	NA	NA	NA	NA
20130905 Plate 2	20130905	101-20-2	TX006849	TCCB	Triclocarban	+	-2.07573	hill	118.825	200	42	NA	0.446384	0.00506375	Inconclusive	Inconclusive	Inconclusive	Inconclusive	Negative	NA	NA	NA	NA	NA	NA	NA
20130905 Plate 2	20130905	57-41-0	TX006947	55DPHD	5,5-Diphenylhydantoin	+	-2.07573	gnls	18.2401	200	NA	NA	244.039	0.704853	Inconclusive	Inconclusive	Inconclusive	Inconclusive	Negative	NA	NA	NA	NA	NA	NA	NA
20130905 Plate 2	20130905	67-20-9	TX010262	NTFT	Nitrofurantoin	+	-2.07573	hill	291.177	200	NA	NA	3.17422	0.622429	Inconclusive	Inconclusive	Inconclusive	Inconclusive	Negative	NA	NA	NA	NA	inactive	positive	negative
20130905 Plate 3	20130905	35311	TX003085	STOX	Styrene oxide	+	-1.7538	hill	3.23415	200	NA	NA	244.039	0.544486	Inconclusive	Inconclusive	Inconclusive	Inconclusive	Negative	NA	NA	NA	NA	NA	NA	NA
20130905 Plate 3	20130905	1836-75-5	TX006885	NTFN	Nitrofen	+	-1.7538	gnls	21.4362	200	NA	NA	8.07827	0.120427	Inconclusive	Inconclusive	Inconclusive	Inconclusive	Negative	NA	NA	NA	NA	NA	NA	NA
20130905 Plate 3	20130905	17804-35-2	TX101588	BNML	Benomyl	+	-1.7538	hill	658.984	200	NA	72	NA	0.0882884	Inconclusive	Inconclusive	Positive	Positive	Negative	+ +	+	+	I	NA	NA	NA
20130905 Plate 4	20130905	5392-40-5	TX002747	37DM26OD	3,7-Dimethyl-2,6-octadienal	+	-3.07573	hill	547.067	200	94	NA	244.039	0.120427	Inconclusive	Inconclusive	Inconclusive	Inconclusive	Negative	NA	NA	NA	NA	NA	NA	NA
20130905 Plate 4	20130905	41372-08-1	TX006855	MDSH	Methyldopa sesquihydrate	+	-3.07573	gnls	22.1596	200	28	190	4.74117	0.225479	Inconclusive	Inconclusive	Inconclusive	Inconclusive	Negative	NA	NA	NA	NA	NA	NA	NA
20130905 Plate 4	20130905	556-52-5	TX008764	GLDL	Glycidol	+	-3.07573	gnls	20.832	200	NA	NA	244.039	0.849788	Inconclusive	Inconclusive	Inconclusive	Inconclusive	Negative	NA	NA	NA	NA	inactive	positive	positive
20130906 Plate 1	20130906	106-46-7	TX001686	14DCBZ	1,4-Dichlorobenzene	+	-1.55216	hill	24.6921	200	NA	NA	244.039	0.0408158	Inconclusive	Inconclusive	Inconclusive	Inconclusive	Negative	NA	NA	NA	NA	NA	NA	NA
20130906 Plate 1	20130906	96-48-0	TX005210	4BLT	4-Butyrolactone	+	-1.55216	gnls	33.1366	198	NA	NA	244.039	0.324712	Inconclusive	Inconclusive	Inconclusive	Inconclusive	Negative	NA	NA	NA	NA	NA	NA	NA
20130906 Plate 1	20130906	13674-87-8	TX005757	T13DCL2PP	Tris(1,3-dichloro-2-propyl)phosphate	+	-1.55216	hill	3.22177	200	NA	NA	6.71397	0.969785	Inconclusive	Inconclusive	Inconclusive	Inconclusive	Negative	NA	NA	NA	NA	NA	NA	NA
20130906 Plate 1	20130906	534-52-1	TX010858	2M46DNP	2-Methyl-4,6-dinitrophenol	+	-1.55216	gnls	20.465	200	32	NA	7.97102	0.0446945	Inconclusive	Inconclusive	Inconclusive	Inconclusive	Negative	NA	NA	NA	NA	NA	NA	NA
20130906 Plate 2	20130906	134-20-3	TX002195	M2ABZ	Methyl 2-aminobenzoate	+	-1.9058	hill	1487.89	200	NA	NA	244.039	0.0230466	Inconclusive	Inconclusive	Negative	Negative	Negative	NA	NA	NA	NA	NA	NA	NA
20130906 Plate 2	20130906	99-59-2	TX003251	2MX5NA	2-Methoxy-5-nitroaniline	+	-1.9058	gnls	89.0155	200	1.5e-06	NA	244.039	0.324712	Inconclusive	Inconclusive	Inconclusive	Inconclusive	Negative	NA	NA	NA	NA	NA	NA	NA
20130906 Plate 2	20130906	98-87-3	TX004419	BZCL	Benzal chloride	+	-1.9058	cnst	NA	200	2.8	NA	244.039	0.363316	Inconclusive	Inconclusive	Inconclusive	Inconclusive	Negative	NA	NA	NA	NA	NA	NA	NA
20130906 Plate 2	20130906	98-95-3	TX007310	NTBZ	Nitrobenzene	+	-1.9058	cnst	NA	199	NA	NA	244.039	0.820217	Inconclusive	Inconclusive	Inconclusive	Inconclusive	Negative	NA	NA	NA	NA	NA	NA	NA
20130906 Plate 3	20130906	111-90-0	TX002504	22EXEL	2-(2-Ethoxyethoxy)ethanol	+	-1.49076	hill	101.765	NA	NA	NA	244.039	0.000652031	Inconclusive	Inconclusive	Inconclusive	Inconclusive	Negative	NA	NA	NA	NA	NA	NA	NA
20130906 Plate 3	20130906	924-16-3	TX006136	NNTSBA	N-Nitrosodibutylamine	+	-1.49076	hill	516.945	200	53	NA	244.039	0.000897111	Inconclusive	Inconclusive	Inconclusive	Inconclusive	Negative	NA	NA	NA	NA	NA	NA	NA
20130906 Plate 3	20130906	86386-73-4	TX009759	FCNZ	Fluconazole	+	-1.49076	hill	1491.69	200	NA	NA	244.039	0.909529	Inconclusive	Inconclusive	Inconclusive	Inconclusive	Negative	NA	NA	NA	NA	NA	NA	NA
20130906 Plate 3	20130906	169590-42-5	TX010119	CCXB	Celecoxib	+	-1.49076	hill	644.979	102	65	NA	6.50075	0.0200241	Inconclusive	Inconclusive	Negative	Negative	Negative	NA	NA	NA	NA	NA	NA	NA
20130906 Plate 4	20130906	541-73-1	TX001069	13DCBZ	1,3-Dichlorobenzene	+	-1.26837	hill	1108.41	200	130	NA	244.039	0.0533888	Inconclusive	Inconclusive	Inconclusive	Inconclusive	Negative	NA	NA	NA	NA	NA	NA	NA
20130906 Plate 4	20130906	95-54-5	TX003437	12PDA	1,2-Phenylenediamine	+	-1.26837	hill	596.427	201	65	NA	2.9035	0.000320204	Inconclusive	Inconclusive	Inconclusive	Inconclusive	Negative	NA	NA	NA	NA	NA	NA	NA
20130906 Plate 4	20130906	13311-84-7	TX008558	FTAM	Flutamide	+	-1.26837	gnls	4.15981	200	NA	NA	5.48508	0.0690443	Inconclusive	Inconclusive	Negative	Negative	Negative	NA	NA	NA	NA	NA	NA	NA
20130906 Plate 4	20130906	91-66-7	TX009649	NNDEA	N,N-Diethylaniline	+	-1.26837	hill	53.7625	197	NA	NA	244.039	0.00399311	Inconclusive	Inconclusive	Inconclusive	Inconclusive	Negative	NA	NA	NA	NA	NA	NA	NA
20130909 Plate 1	20130909	95-87-4	TX001360	25DMP	2,5-Dimethylphenol	+	-1.6163	hill	11.6598	201	120	NA	244.039	0.0170191	Inconclusive	Inconclusive	Inconclusive	Inconclusive	Negative	NA	NA	NA	NA	NA	NA	NA
20130909 Plate 1	20130909	108-91-8	TX001889	CHAM	Cyclohexylamine	+	-1.6163	hill	9.42427	202	NA	NA	244.039	0.622429	Inconclusive	Inconclusive	Inconclusive	Inconclusive	Negative	NA	NA	NA	NA	NA	NA	NA
20130909 Plate 1	20130909	25956-17-6	TX004359	ALRCI16035	Allura Red C.I.16035	+	-1.6163	gnls	3.22175	200	NA	NA	244.039	0.495366	Inconclusive	Inconclusive	Inconclusive	Inconclusive	Negative	NA	NA	NA	NA	NA	NA	NA
20130909 Plate 1-2	20130909	32296	TX005237	246TCP	2,4,6-Trichlorophenol	+	-0.827799	hill	485.747	200	NA	NA	244.039	0.150051	Inconclusive	Inconclusive	Inconclusive	Inconclusive	Negative	NA	NA	NA	NA	NA	NA	NA
20130909 Plate 1-2	20130909	110-26-9	TX008648	NNMBA	N,N'-Methylenebisacrylamide	+	-0.827799	hill	7.81448	200	NA	NA	244.039	0.272007	Inconclusive	Inconclusive	Inconclusive	Inconclusive	Negative	NA	NA	NA	NA	NA	NA	NA
20130909 Plate 1-2	20130909	103-69-5	TX010334	NEAL	N-Ethylaniline	+	-0.827799	gnls	14.3393	200	NA	NA	244.039	0.0882884	Inconclusive	Inconclusive	Inconclusive	Inconclusive	Negative	NA	NA	NA	NA	NA	NA	NA
20130909 Plate 2	20130909	121-69-7	TX001882	NNDMA	N,N-Dimethylaniline	+	-0.905802	hill	5.13849	198	NA	NA	244.039	0.426362	Inconclusive	Inconclusive	Inconclusive	Inconclusive	Negative	NA	NA	NA	NA	NA	NA	NA
20130909 Plate 2	20130909	92-87-5	TX005215	BZDN	Benzidine	+	-0.905802	hill	3.22175	200	NA	NA	244.039	0.544486	Inconclusive	Inconclusive	Inconclusive	Inconclusive	Negative	NA	NA	NA	NA	NA	NA	NA
20130909 Plate 2	20130909	2783-94-0	TX005272	FDCY6	FD&C Yellow 6	+	-0.905802	hill	7.16415	200	NA	NA	244.039	0.383652	Inconclusive	Inconclusive	Inconclusive	Inconclusive	Negative	NA	NA	NA	NA	NA	NA	NA
20130909 Plate 2	20130909	319-85-7	TX011620	BHCLH	beta-Hexachlorocyclohexane	+	-0.905802	hill	15.5548	200	NA	NA	244.039	0.225479	Inconclusive	Inconclusive	Inconclusive	Inconclusive	Negative	NA	NA	NA	NA	NA	NA	NA
20130909 Plate 2-2	20130909	59-87-0	TX008563	NTFZ	Nitrofurazone	+	-1.6163	hill	8.52251	200	NA	NA	9.42962	0.184933	Inconclusive	Inconclusive	Inconclusive	Inconclusive	Negative	NA	NA	NA	NA	inactive	positive	negative
20130909 Plate 2-2	20130909	84-69-5	TX010385	DIPT	Diisobutyl phthalate	+	-1.6163	hill	20.1442	200	NA	NA	8.83836	0.363316	Inconclusive	Inconclusive	Inconclusive	Inconclusive	Negative	NA	NA	NA	NA	NA	NA	NA
20130909 Plate 2-2	20130909	123-42-2	TX011484	DATA	Diacetone alcohol	+	-1.6163	hill	67.9972	200	32	NA	6.3136	0.0634525	Inconclusive	Inconclusive	Inconclusive	Inconclusive	Negative	NA	NA	NA	NA	NA	NA	NA
20130909 Plate 3	20130909	108-80-5	TX003273	CUA	Cyanuric acid	+	-2.49076	hill	6.02464	199	NA	NA	244.039	0.197801	Inconclusive	Inconclusive	Inconclusive	Inconclusive	Negative	NA	NA	NA	NA	NA	NA	NA
20130909 Plate 3	20130909	50-28-2	TX008476	17BED	17beta-Estradiol	+	-2.49076	hill	3.22175	200	NA	NA	2.49754	0.306451	Inconclusive	Inconclusive	Inconclusive	Inconclusive	Negative	NA	NA	NA	NA	NA	NA	NA
20130909 Plate 3-2	20130909	112-34-5	TX002545	22BXEL	2-(2-Butoxyethoxy)ethanol	+	-1.6163	cnst	NA	200	NA	NA	244.039	0.622429	Inconclusive	Inconclusive	Inconclusive	Inconclusive	Negative	NA	NA	NA	NA	NA	NA	NA
20130911 Plate 1	20130911	119-61-9	TX002253	BZPN	Benzophenone	+	-0.268372	cnst	NA	200	NA	NA	244.039	0.544486	Inconclusive	Inconclusive	Inconclusive	Inconclusive	Negative	NA	NA	NA	NA	NA	NA	NA
20130911 Plate 1	20130911	108-93-0	TX003301	CHXL	Cyclohexanol	+	-0.268372	hill	3.27352	202	NA	NA	244.039	0.544486	Inconclusive	Inconclusive	Inconclusive	Inconclusive	Negative	NA	NA	NA	NA	NA	NA	NA
20130911 Plate 2	20130911	129453-61-8	TX012533	FVST	Fulvestrant	+	-1.68341	hill	5.45014	124	8.4	NA	0.84384	0.0280271	Inconclusive	Inconclusive	Inconclusive	Inconclusive	Negative	NA	NA	NA	NA	NA	NA	NA
20130911 Plate 3	20130911	92-52-4	TX004371	BPNL	Biphenyl	+	-0.753799	hill	1619.16	201	140	NA	244.039	0.622429	Inconclusive	Inconclusive	Inconclusive	Inconclusive	Negative	NA	NA	NA	NA	NA	NA	NA
20130911 Plate 3	20130911	84371-65-3	TX005847	MEPN	Mifepristone	+	-0.753799	hill	249.559	200	NA	NA	6.68838	0.172694	Inconclusive	Inconclusive	Inconclusive	Inconclusive	Negative	NA	NA	NA	NA	NA	NA	NA
20130911 Plate 4	20130911	10605-21-7	TX006796	CBZD	Carbendazim	+	-1.7538	hill	1406.28	200	130	32	1.84891	0.0124218	Inconclusive	Inconclusive	Positive	Positive	Negative	NA	NA	NA	NA	NA	NA	NA
20130911 Plate 5	20130911	7632-00-0	TX001747	SDNT	Sodium nitrite	+	-1.37529	hill	207.468	203	53	NA	244.039	0.0264314	Inconclusive	Inconclusive	Inconclusive	Inconclusive	Negative	NA	NA	NA	NA	NA	NA	NA
20130911 Plate 5	20130911	99-54-7	TX008552	34DNBZ	3,4-Dichloronitrobenzene	+	-1.37529	gnls	40.9146	200	NA	NA	244.039	0.120427	Inconclusive	Inconclusive	Inconclusive	Inconclusive	Negative	NA	NA	NA	NA	NA	NA	NA
20130916 Plate 1a	20130916	124-18-5	TX001712	DCN	Decane	+	-0.988264	hill	10.117	200	NA	NA	244.039	0.649446	Inconclusive	Inconclusive	Inconclusive	Inconclusive	Negative	NA	NA	NA	NA	NA	NA	NA
20130916 Plate 1b	20130916	84-75-3	TX004331	DHPT	Dihexyl phthalate	+	-1.49076	hill	229.829	200	NA	NA	7.80893	0.00715984	Inconclusive	Inconclusive	Inconclusive	Inconclusive	Negative	NA	NA	NA	NA	NA	NA	NA
20130916 Plate 1b	20130916	95-53-4	TX005116	2MA	2-Methylaniline	+	-1.49076	gnls	9.01013	201	NA	NA	244.039	0.0690443	Inconclusive	Inconclusive	Inconclusive	Inconclusive	Negative	NA	NA	NA	NA	NA	NA	NA
20130916 Plate 2a	20130916	95-57-8	TX001830	2CPN	2-Chlorophenol	+	-1.7538	hill	561.788	200	120	NA	244.039	0.00853955	Inconclusive	Inconclusive	Inconclusive	Inconclusive	Negative	NA	NA	NA	NA	NA	NA	NA
20130916 Plate 2a	20130916	335-67-1	TX009159	PFOA	PFOA	+	-1.7538	hill	9.06343	200	NA	NA	244.039	0.255818	Inconclusive	Inconclusive	Inconclusive	Inconclusive	Negative	-	-	-		NA	NA	NA
20130916 Plate 2b	20130916	97-54-1	TX008780	IEGL	Isoeugenol	+	-1.9058	gnls	8.78004	200	10	NA	244.039	0.0446945	Inconclusive	Inconclusive	Inconclusive	Inconclusive	Negative	NA	NA	NA	NA	NA	NA	NA
20130916 Plate 2b	20130916	102-06-7	TX009028	13DPGD	1,3-Diphenylguanidine	+	-1.9058	cnst	NA	200	NA	NA	3.6404	0.676931	Inconclusive	Inconclusive	Inconclusive	Inconclusive	Negative	NA	NA	NA	NA	NA	NA	NA
20130916 Plate 2b	20130916	120-82-1	TX009437	124TCBZ	1,2,4-Trichlorobenzene	+	-1.9058	hill	162.296	199	NA	NA	244.039	0.0153433	Inconclusive	Inconclusive	Inconclusive	Inconclusive	Negative	NA	NA	NA	NA	NA	NA	NA
20130916 Plate 3a	20130916	91-59-8	TX002103	2NPTA	2-Naphthylamine	+	-1.9058	hill	21.5474	200	NA	43	244.039	0.324712	Inconclusive	Inconclusive	Positive	Positive	Negative	NA	NA	NA	NA	NA	NA	NA
20130916 Plate 3a	20130916	58-14-0	TX003331	PYMA	Pyrimethamine	+	-1.9058	hill	59.604	200	NA	NA	4.1732	0.733179	Inconclusive	Inconclusive	Inconclusive	Inconclusive	Negative	NA	NA	NA	NA	NA	NA	NA
20130916 Plate 3b	20130916	51218-45-2	TX000793	MTLC	Metolachlor	+	-1.7538	hill	3.24154	200	NA	NA	7.99578	0.544486	Inconclusive	Inconclusive	Inconclusive	Inconclusive	Negative	-	-	-	+	NA	NA	NA
20130916 Plate 3b	20130916	627-93-0	TX003077	DMAP	Dimethyl adipate	+	-1.7538	hill	208.545	200	50	NA	244.039	0.00353889	Inconclusive	Inconclusive	Inconclusive	Inconclusive	Negative	NA	NA	NA	NA	NA	NA	NA
20130918 Plate 1b	20130918	98-86-2	TX002111	ATPN	Acetophenone	+	-1.26837	gnls	8.40263	201	NA	NA	244.039	0.0254315	Inconclusive	Inconclusive	Inconclusive	Inconclusive	Negative	NA	NA	NA	NA	NA	NA	NA
20130918 Plate 1b	20130918	375-95-1	TX003818	PFNA	PFNA	+	-1.26837	gnls	3.82911	200	30	NA	10.5536	0.11164	Inconclusive	Inconclusive	Inconclusive	Inconclusive	Negative	NA	NA	NA	NA	NA	NA	NA
20130918 Plate 2a	20130918	100-02-7	TX003185	4NPL	4-Nitrophenol	+	-0.988264	cnst	NA	200	NA	NA	244.039	0.40467	Inconclusive	Inconclusive	Inconclusive	Inconclusive	Negative	NA	NA	NA	NA	NA	NA	NA
20130918 Plate 2a	20130918	307-24-4	TX004421	PFHXA	PFHxA	+	-0.988264	hill	10.7222	200	NA	NA	244.039	0.343668	Inconclusive	Inconclusive	Inconclusive	Inconclusive	Negative	NA	NA	NA	NA	NA	NA	NA
20130918 Plate 2a	20130918	446-86-6	TX005739	AZTP	Azathioprine	+	-0.988264	gnls	17.0032	199	150	170	4.06852	0.0339091	Inconclusive	Inconclusive	Positive	Negative	Negative	NA	NA	NA	NA	NA	NA	NA
20130918 Plate 2a	20130918	1143-38-0	TX008510	ANTL	Anthralin	+	-0.988264	gnls	103.017	200	NA	NA	244.039	0.306451	Inconclusive	Inconclusive	Negative	Negative	Negative	NA	NA	NA	NA	NA	NA	NA
20130918 Plate 2b	20130918	105-60-2	TX004224	CPLT	Caprolactam	+	-2.49076	hill	339.44	198	NA	NA	244.039	0.0690443	Inconclusive	Inconclusive	Inconclusive	Inconclusive	Negative	NA	NA	NA	NA	NA	NA	NA
20130918 Plate 2b	20130918	79-43-6	TX005990	DCLAA	Dichloroacetic acid	+	-2.49076	hill	42.4593	199	NA	NA	244.039	0.495366	Inconclusive	Inconclusive	Inconclusive	Inconclusive	Negative	NA	NA	NA	NA	NA	NA	NA
20130918 Plate 2b	20130918	85-68-7	TX009655	BBPT	Butyl benzyl phthalate	+	-2.49076	hill	9.02312	204	NA	NA	4.72593	1	Inconclusive	Inconclusive	Inconclusive	Inconclusive	Negative	NA	NA	NA	NA	NA	NA	NA
20130923 Plate 1	20130923	87-86-5	TX001735	PCLP	Pentachlorophenol	+	-0.905802	gnls	1.22344	102	NA	NA	2.52071	0.879573	Inconclusive	Inconclusive	Inconclusive	Inconclusive	Negative	NA	NA	NA	NA	NA	NA	NA
20130923 Plate 1	20130923	20547	TX007216	6M2TUCL	6-Methyl-2-thiouracil	+	-0.905802	hill	21.5399	200	33	83	244.039	0.0208583	Inconclusive	Inconclusive	Positive	Positive	Negative	NA	NA	NA	NA	NA	NA	NA
20130923 Plate 2	20130923	131-11-3	TX101552	DMPT	Dimethyl phthalate	+	-0.827799	hill	3.22589	200	NA	NA	NA	0.733179	Inconclusive	Inconclusive	Inconclusive	Inconclusive	Negative	-	-	-	I	NA	NA	NA
20130923 Plate 3	20130923	115-96-8	TX002409	T2CLP	Tris(2-chloroethyl) phosphate	+	-1.49076	cnst	NA	200	42	NA	244.039	0.0124218	Inconclusive	Inconclusive	Inconclusive	Inconclusive	Negative	NA	NA	NA	NA	NA	NA	NA
20130923 Plate 3	20130923	576-26-1	TX003998	26DMP	2,6-Dimethylphenol	+	-1.49076	hill	3.23971	200	NA	NA	244.039	0.733179	Inconclusive	Inconclusive	Inconclusive	Inconclusive	Negative	NA	NA	NA	NA	NA	NA	NA
20130923 Plate 3	20130923	298-46-4	TX005780	CMZP	Carbamazepine	+	-1.49076	hill	3.23	200	NA	NA	244.039	0.240311	Inconclusive	Inconclusive	Inconclusive	Inconclusive	Negative	NA	NA	NA	NA	NA	NA	NA
20130923 Plate 4	20130923	95-50-1	TX002092	12DBZ	1,2-Dichlorobenzene	+	-1.6163	cnst	NA	200	NA	NA	244.039	0.519627	Inconclusive	Inconclusive	Inconclusive	Inconclusive	Negative	NA	NA	NA	NA	NA	NA	NA
20130923 Plate 4	20130923	87-62-7	TX002215	26DMA	2,6-Dimethylaniline	+	-1.6163	gnls	3.20111	199	NA	NA	244.039	0.161072	Inconclusive	Inconclusive	Inconclusive	Inconclusive	Negative	NA	NA	NA	NA	NA	NA	NA
20130923 Plate 4	20130923	107-92-6	TX004296	BTAC	Butanoic acid	+	-1.6163	cnst	NA	200	NA	NA	244.039	0.0690443	Inconclusive	Inconclusive	Inconclusive	Inconclusive	Negative	NA	NA	NA	NA	NA	NA	NA
20130923 Plate 5a	20130923	100-51-6	TX002088	BZAL	Benzyl alcohol	+	-0.905802	hill	3.20132	199	NA	NA	244.039	0.00715984	Inconclusive	Inconclusive	Inconclusive	Inconclusive	Negative	NA	NA	NA	NA	NA	NA	NA
20130923 Plate 5a	20130923	627-18-9	TX009036	3B1PP	3-Bromo-1-propanol	+	-0.905802	hill	113.837	200	NA	NA	244.039	0.272007	Inconclusive	Inconclusive	Inconclusive	Inconclusive	Negative	NA	NA	NA	NA	NA	NA	NA
20130923 Plate 6	20130923	117-39-5	TX007264	QCTN	Quercetin	+	-1.6163	hill	3.20111	199	NA	NA	3.02104	0.240311	Inconclusive	Inconclusive	Inconclusive	Inconclusive	Negative	NA	NA	NA	NA	inactive	positive	negative
20130925 Plate 1	20130925	106-44-5	TX001815	PCRS	p-Cresol	+	-1.16884	hill	5.19174	199	NA	NA	244.039	0.383652	Inconclusive	Inconclusive	Inconclusive	Inconclusive	Negative	NA	NA	NA	NA	NA	NA	NA
20130925 Plate 1	20130925	27828	TX005199	TCLAA	Trichloroacetic acid	+	-1.16884	hill	1724.4	200	NA	NA	244.039	0.622429	Inconclusive	Inconclusive	Inconclusive	Inconclusive	Negative	NA	NA	NA	NA	NA	NA	NA
20130925 Plate 1	20130925	88-85-7	TX005994	DNSB	Dinoseb	+	-1.16884	gnls	8.23994	200	NA	NA	3.22585	0.0339091	Inconclusive	Inconclusive	Inconclusive	Inconclusive	Negative	NA	NA	NA	NA	NA	NA	NA
20130925 Plate 2	20130925	111-42-2	TX001847	DETA	Diethanolamine	+	-0.753799	hill	7.54687	200	NA	NA	244.039	0.0955902	Inconclusive	Inconclusive	Inconclusive	Inconclusive	Negative	NA	NA	NA	NA	NA	NA	NA
20130925 Plate 2	20130925	496-72-0	TX007294	34DAT	3,4-Diaminotoluene	+	-0.753799	hill	3.33199	202	NA	NA	1.52395	0.820217	Inconclusive	Inconclusive	Inconclusive	Inconclusive	Negative	NA	NA	NA	NA	NA	NA	NA
20130925 Plate 3	20130925	1260-17-9	TX008556	CMA	Carminic acid	+	-1.16884	hill	7.57079	200	NA	NA	244.039	0.383652	Inconclusive	Inconclusive	Inconclusive	Inconclusive	Negative	NA	NA	NA	NA	NA	NA	NA
20130930 Plate 1	20130930	140-56-7	TX001038	FASF	Fenaminosulf	+	-1.37529	cnst	NA	200	NA	NA	9.88165	0.211313	Inconclusive	Inconclusive	Inconclusive	Inconclusive	Negative	NA	NA	NA	NA	NA	NA	NA
20130930 Plate 3	20130930	1120-71-4	TX002339	13PPS	1,3-Propane sultone	+	-1.7538	hill	3.22125	199	NA	NA	244.039	0.495366	Inconclusive	Inconclusive	Negative	Negative	Negative	NA	NA	NA	NA	NA	NA	NA
20130930 Plate 3	20130930	838-88-0	TX005897	44MLB2MA	4,4'-Methylenebis(2-methylaniline)	+	-1.7538	gnls	5.33385	200	NA	30	0.649555	0.569923	Inconclusive	Inconclusive	Negative	Negative	Negative	NA	NA	NA	NA	NA	NA	NA
20130930 Plate 3	20130930	23139	TX009751	4AD317D	4-Androstene-3,17-dione	+	-1.7538	hill	3.2629	200	NA	NA	4.15621	0.211313	Inconclusive	Inconclusive	Negative	Negative	Negative	NA	NA	NA	NA	NA	NA	NA
20130930 Plate 3	20130930	133-90-4	TX009855	CLAB	Chloramben	+	-1.7538	hill	3.23348	200	NA	9.7	244.039	0.225479	Inconclusive	Inconclusive	Positive	Positive	Negative	NA	NA	NA	NA	NA	NA	NA
20130930 Plate 4	20130930	148-79-8	TX003697	TBDZ	Thiabendazole	+	-2.7538	hill	32.5196	200	NA	NA	244.039	0.0089604	Inconclusive	Inconclusive	Inconclusive	Inconclusive	Negative	-	-	-	+	NA	NA	NA
20130930 Plate 4	20130930	106-87-6	TX009094	4V1CHDX	4-Vinyl-1-cyclohexene dioxide	+	-2.7538	hill	3.23618	200	NA	NA	244.039	0.820217	Inconclusive	Inconclusive	Inconclusive	Inconclusive	Negative	NA	NA	NA	NA	NA	NA	NA
20130930 Plate 5	20130930	127-07-1	TX009231	HDXU	Hydroxyurea	+	-2.49076	hill	13.1512	200	NA	NA	244.039	0.0308479	Inconclusive	Inconclusive	Inconclusive	Inconclusive	Negative	NA	NA	NA	NA	NA	NA	NA
20130930 Plate 6	20130930	91082-17-6	TX001586	C1021SAPE	C10-21 sulfonic acids phenyl esters	+	-1.9058	hill	56.0231	1000	NA	NA	0.805454	0.150051	Inconclusive	Inconclusive	Inconclusive	Inconclusive	Negative	NA	NA	NA	NA	NA	NA	NA
20130930 Plate 6	20130930	99-55-8	TX003375	2M5NA	2-Methyl-5-nitroaniline	+	-1.9058	hill	434.065	200	93	NA	244.039	0.00189655	Inconclusive	Inconclusive	Inconclusive	Inconclusive	Negative	NA	NA	NA	NA	NA	NA	NA
20130930 Plate 6	20130930	120-61-6	TX003421	DMTPT	Dimethyl terephthalate	+	-1.9058	hill	8.34673	200	NA	NA	244.039	0.595912	Inconclusive	Inconclusive	Inconclusive	Inconclusive	Negative	NA	NA	NA	NA	NA	NA	NA
20131007 Plate 2	20131007	95-65-8	TX005193	34DMP	3,4-Dimethylphenol	+	-1.49076	cnst	NA	201	NA	NA	244.039	0.733179	Inconclusive	Inconclusive	Inconclusive	Inconclusive	Negative	NA	NA	NA	NA	NA	NA	NA
20131007 Plate 3	20131007	87-61-6	TX007252	123TCBZ	1,2,3-Trichlorobenzene	+	-1.8278	hill	7.51842	200	NA	NA	244.039	0.120427	Inconclusive	Inconclusive	Inconclusive	Inconclusive	Negative	NA	NA	NA	NA	NA	NA	NA
20131007 Plate 4	20131007	120-71-8	TX001355	2MX5MA	2-Methoxy-5-methylaniline	+	-1.07573	hill	15.0829	200	NA	NA	244.039	0.969785	Inconclusive	Inconclusive	Inconclusive	Inconclusive	Negative	NA	NA	NA	NA	NA	NA	NA
20131007 Plate 4	20131007	118-71-8	TX003197	MLTL	Maltol	+	-1.07573	hill	3.26389	200	NA	NA	244.039	0.649446	Inconclusive	Inconclusive	Inconclusive	Inconclusive	Negative	NA	NA	NA	NA	NA	NA	NA
20131007 Plate 4	20131007	99-51-4	TX004040	12D4NBZ	1,2-Dimethyl-4-nitrobenzene	+	-1.07573	hill	96.8241	200	35	NA	244.039	0.0408158	Inconclusive	Inconclusive	Inconclusive	Inconclusive	Negative	NA	NA	NA	NA	NA	NA	NA
20131007 Plate 5	20131007	23564-05-8	TX001001	TPNM	Thiophanate-methyl	+	-2.07573	gnls	6.15526	200	NA	NA	5.24203	0.00506375	Inconclusive	Inconclusive	Inconclusive	Inconclusive	Negative	-	-	-	+	NA	NA	NA
20131007 Plate 5	20131007	65-85-0	TX005130	BZAC	Benzoic acid	+	-2.07573	hill	8.00979	201	NA	NA	244.039	0.649446	Inconclusive	Inconclusive	Inconclusive	Inconclusive	Negative	NA	NA	NA	NA	NA	NA	NA
20131007 Plate 5	20131007	112529-15-4	TX009773	PGHCL	Pioglitazone hydrochloride	+	-2.07573	hill	9.02234	200	NA	NA	28.7599	0.649446	Inconclusive	Inconclusive	Inconclusive	Inconclusive	Negative	NA	NA	NA	NA	NA	NA	NA
20131007 Plate 6	20131007	99-76-3	TX001307	MPBN	Methylparaben	+	-1.37529	hill	3.23136	200	NA	220	244.039	0.519627	Inconclusive	Inconclusive	Inconclusive	Inconclusive	Negative	NA	NA	NA	NA	NA	NA	NA
20131007 Plate 6	20131007	120-47-8	TX001702	EPBN	Ethylparaben	+	-1.37529	hill	8.45639	200	NA	NA	244.039	0.40467	Inconclusive	Inconclusive	Inconclusive	Inconclusive	Negative	NA	NA	NA	NA	NA	NA	NA
20131007 Plate 6	20131007	107-07-3	TX002081	2CETL	2-Chloroethanol	+	-1.37529	hill	12.6479	199	NA	NA	244.039	0.383652	Inconclusive	Inconclusive	Inconclusive	Inconclusive	Negative	NA	NA	NA	NA	NA	NA	NA
20131007 Plate 6	20131007	80-15-9	TX006981	CMHPX	Cumene hydroperoxide	+	-1.37529	hill	42.2633	200	64	NA	5.69765	0.00638754	Inconclusive	Inconclusive	Inconclusive	Inconclusive	Negative	NA	NA	NA	NA	NA	NA	NA
20131009 Plate 1	20131009	100-00-5	TX001844	1C4NBZ	1-Chloro-4-nitrobenzene	+	-1.7538	cnst	NA	200	NA	NA	244.039	0.161072	Inconclusive	Inconclusive	Inconclusive	Inconclusive	Negative	NA	NA	NA	NA	NA	NA	NA
20131009 Plate 1	20131009	111-77-3	TX002528	DELGME	Diethylene glycol monomethyl ether	+	-1.7538	hill	3.23534	200	NA	NA	244.039	0.790899	Inconclusive	Inconclusive	Inconclusive	Inconclusive	Negative	NA	NA	NA	NA	NA	NA	NA
20131009 Plate 2	20131009	97-56-3	TX008702	2A5AT	2-Amino-5-azotoluene	+	0.731628	hill	8.71958	NA	NA	NA	6.61641	0.0208583	Inconclusive	Inconclusive	Inconclusive	Inconclusive	Negative	NA	NA	NA	NA	NA	NA	NA
20131009 Plate 3	20131009	99-97-8	TX002297	NN4TMA	N,N,4-Trimethylaniline	+	-0.827799	hill	588.538	200	93	NA	244.039	0.00276849	Inconclusive	Inconclusive	Inconclusive	Inconclusive	Negative	NA	NA	NA	NA	NA	NA	NA
20131009 Plate 3	20131009	112-30-1	TX002474	1DCL	1-Decanol	+	-0.827799	gnls	3.22175	200	170	NA	244.039	0.0634525	Inconclusive	Inconclusive	Inconclusive	Inconclusive	Negative	NA	NA	NA	NA	NA	NA	NA
20131009 Plate 3	20131009	35983	TX005131	BZTC	Benzotrichloride	+	-0.827799	hill	99.3139	200	NA	NA	244.039	0.288883	Inconclusive	Inconclusive	Inconclusive	Inconclusive	Negative	NA	NA	NA	NA	NA	NA	NA
20131009 Plate 4	20131009	30516-87-1	TX009746	3A3DXT	3-Azido-3-deoxythymidine	+	-0.905802	gnls	9.54161	200	NA	NA	244.039	0.761873	Inconclusive	Inconclusive	Inconclusive	Inconclusive	Negative	NA	NA	NA	NA	inactive	negative	positive
20131009 Plate 4	20131009	148-79-8	TX103697	TBDZ	Thiabendazole	+	-0.905802	hill	3.22177	200	NA	NA	NA	0.00123062	Inconclusive	Inconclusive	Negative	Negative	Negative	-	-	-	+	NA	NA	NA
20131015 Plate 1	20131015	637-07-0	TX006899	CFBT	Clofibrate	+	-1.9058	hill	3.25406	200	NA	NA	244.039	0.255818	Inconclusive	Inconclusive	Inconclusive	Inconclusive	Negative	NA	NA	NA	NA	NA	NA	NA
20131015 Plate 2	20131015	599-79-1	TX008650	SFSZ	Sulfasalazine	+	-2.26837	hill	27.0806	200	NA	220	244.039	0.0750347	Inconclusive	Inconclusive	Inconclusive	Inconclusive	Negative	NA	NA	NA	NA	NA	NA	NA
20131015 Plate 3	20131015	150-13-0	TX002591	4ABZA	4-Aminobenzoic acid	+	-2.49076	cnst	NA	200	NA	NA	244.039	0.011155	Inconclusive	Inconclusive	Inconclusive	Inconclusive	Negative	NA	NA	NA	NA	NA	NA	NA
20131015 Plate 4	20131015	77-48-5	TX004028	13D55DMHD	1,3-Dibromo-5,5-dimethylhydantoin	+	-2.7538	hill	3.22797	200	NA	NA	244.039	0.139614	Inconclusive	Inconclusive	Inconclusive	Inconclusive	Negative	NA	NA	NA	NA	NA	NA	NA
20131015 Plate 4	20131015	55-98-1	TX009225	BSF	Busulfan	+	-2.7538	cnst	NA	200	NA	NA	244.039	0.0138145	Inconclusive	Inconclusive	Inconclusive	Inconclusive	Negative	NA	NA	NA	NA	NA	NA	NA
20131015 Plate 5	20131015	115-28-6	TX005644	CLNA	Chlorendic acid	+	-2.49076	hill	3.22176	200	NA	NA	244.039	0.676931	Inconclusive	Inconclusive	Inconclusive	Inconclusive	Negative	NA	NA	NA	NA	NA	NA	NA
20131015 Plate 5	20131015	121-14-2	TX007192	24DNT	2,4-Dinitrotoluene	+	-2.49076	cnst	NA	200	NA	NA	244.039	1	Inconclusive	Inconclusive	Inconclusive	Inconclusive	Negative	NA	NA	NA	NA	inactive	positive	no data
20131015 Plate 5	20131015	3252-43-5	TX008884	DBAN	Dibromoacetonitrile	+	-2.49076	cnst	NA	200	NA	NA	27.2193	0.383652	Inconclusive	Inconclusive	Inconclusive	Inconclusive	Negative	NA	NA	NA	NA	NA	NA	NA
20131015 Plate 6	20131015	60-35-5	TX007228	ACTA	Acetamide	+	-2.49076	hill	23.5369	19.8	NA	NA	244.039	0.426362	Inconclusive	Inconclusive	Inconclusive	Inconclusive	Negative	NA	NA	NA	NA	NA	NA	NA
20131015 Plate 6	20131015	95-83-0	TX008643	4C12DABZ	4-Chloro-1,2-diaminobenzene	+	-2.49076	hill	170.426	200	69	100	1.40746	0.0634525	Inconclusive	Inconclusive	Negative	Negative	Negative	NA	NA	NA	NA	NA	NA	NA
20131015 Plate 7	20131015	63612-50-0	TX004568	NLAM	Nilutamide	+	-2.07573	cnst	NA	200	NA	NA	4.10991	0.544486	Inconclusive	Inconclusive	Inconclusive	Inconclusive	Negative	NA	NA	NA	NA	NA	NA	NA
20131015 Plate 7	20131015	119-93-7	TX006913	33DMBZD	3,3'-Dimethylbenzidine	+	-2.07573	cnst	NA	200	NA	NA	244.039	0.40467	Inconclusive	Inconclusive	Inconclusive	Inconclusive	Negative	NA	NA	NA	NA	NA	NA	NA
20131015 Plate 7	20131015	6846-50-0	TX009212	224TM13PDDI	2,2,4-Trimethyl-1,3-pentanediol diisobutyrate	+	-2.07573	cnst	NA	200	NA	NA	8.24581	0.343668	Inconclusive	Inconclusive	Inconclusive	Inconclusive	Negative	NA	NA	NA	NA	NA	NA	NA
20131015 Plate 8	20131015	108-95-2	TX001920	PHNL	Phenol	+	-3.07573	cnst	NA	202	NA	NA	244.039	0.495366	Inconclusive	Inconclusive	Inconclusive	Inconclusive	Negative	NA	NA	NA	NA	NA	NA	NA
20131015 Plate 8	20131015	90-04-0	TX002185	2ASD	2-Anisidine	+	-3.07573	gnls	18.7743	199	NA	NA	244.039	0.0089604	Inconclusive	Inconclusive	Inconclusive	Inconclusive	Negative	NA	NA	NA	NA	NA	NA	NA
20131015 Plate 8	20131015	96-18-4	TX009499	123TCPP	1,2,3-Trichloropropane	+	-3.07573	cnst	NA	200	NA	NA	244.039	0.211313	Inconclusive	Inconclusive	Inconclusive	Inconclusive	Negative	NA	NA	NA	NA	NA	NA	NA
20131017 Plate 2	20131017	89-83-8	TX002784	THML	Thymol	+	-1.6163	cnst	NA	200	NA	NA	244.039	0.324712	Inconclusive	Inconclusive	Inconclusive	Inconclusive	Negative	NA	NA	NA	NA	NA	NA	NA
20131017 Plate 2	20131017	62-23-7	TX003347	4NBZA	4-Nitrobenzoic acid	+	-1.6163	cnst	NA	200	NA	NA	244.039	0.676931	Inconclusive	Inconclusive	Inconclusive	Inconclusive	Negative	NA	NA	NA	NA	NA	NA	NA
20131017 Plate 2	20131017	96-23-1	TX007050	13DC2PP	1,3-Dichloro-2-propanol	+	-1.6163	hill	1394.64	200	110	NA	244.039	0.001464	Inconclusive	Inconclusive	Inconclusive	Inconclusive	Negative	NA	NA	NA	NA	NA	NA	NA
20131017 Plate 4	20131017	95-14-7	TX002271	123BZTZ	1,2,3-Benzotriazole	+	-2.49076	cnst	NA	200	NA	NA	244.039	0.0408158	Inconclusive	Inconclusive	Inconclusive	Inconclusive	Negative	NA	NA	NA	NA	NA	NA	NA
20131024 Plate 1	20131024	1156-19-0	TX005875	TLZA	Tolazamide	+	-2.07573	hill	3.22183	200	NA	NA	244.039	0.0882884	Inconclusive	Inconclusive	Inconclusive	Inconclusive	Negative	NA	NA	NA	NA	NA	NA	NA
20131024 Plate 1	20131024	72-20-8	TX010388	EDRN	Endrin	+	-2.07573	hill	3.22175	200	NA	NA	1.68249	0.761873	Inconclusive	Inconclusive	Inconclusive	Inconclusive	Negative	NA	NA	NA	NA	NA	NA	NA

## Sheet: MN -S9
Plate	Batch	CASN	Compound_ID	Abbreviation	Compound	S9	BMAD_MN	Model	AC50	Highest_Dose	MN_BMD30	Hypodiploidy_BMD60	Toxcast_Cytotox_Lower_Bound	Jonckheere_Trend_Pvalue	MN_Assessment	MN_Assessment_Optional	Hypodiploidy_Assessment	Hypodiploidy_Assessment_Optional	Hypodiploidy_Assessment_Bryce	GreenScreen	p53	CellCiphr	Ames	Witt_Hit_Call_p53	Witt_Chromosome_Aberration	Witt_In_Vivo_MN_Test
20130827 Plate 1	20130827	1763-23-1	TX000836	PFOS	PFOS	-	-1.68341	hill	3.67707	168	18	150	8.13367	0.00569102	Positive	Negative	Negative	Negative	Negative	+	-	-		NA	NA	NA
20130827 Plate 1	20130827	69655-05-6	TX009701	23DDXI	2',3'-Dideoxyinosine	-	-1.68341	hill	8.74484	200	84	NA	244.039	0.0372263	Positive	Positive	Inconclusive	Inconclusive	Negative	NA	NA	NA	NA	NA	NA	NA
20130829 Plate 1	20130829	29348	TX002800	BPA	Bisphenol A	-	-2.07573	hill	834.887	200	71	48	7.98265	0.00506375	Positive	Positive	Positive	Positive	Negative	NA	NA	NA	NA	NA	NA	NA
20130829 Plate 1	20130829	606-20-2	TX006802	26DNT	2,6-Dinitrotoluene	-	-2.07573	hill	94.5527	200	30	56	244.039	5.94366e-05	Positive	Positive	Positive	Positive	Negative	NA	NA	NA	NA	NA	NA	NA
20130829 Plate 2	20130829	6055-19-2	TX008361	CPAMH	Cyclophosphamide monohydrate	-	-1.6163	hill	987.739	200	91	100	244.039	0.00399311	Positive	Negative	Negative	Negative	Negative	NA	NA	NA	NA	NA	NA	NA
20130829 Plate 3	20130829	57-55-6	TX001274	12PPG	1,2-Propylene glycol	-	-1.6163	hill	1301.58	197	130	44	244.039	0.0372263	Positive	Positive	Positive	Positive	Negative	NA	NA	NA	NA	NA	NA	NA
20130829 Plate 3	20130829	62-73-7	TX001609	DCLV	Dichlorvos	-	-1.6163	gnls	5.9661	100	66	90	3.69741	0.0170191	Positive	Negative	Positive	Negative	Negative	+ +	-	-	+	NA	NA	NA
20130903 Plate 1	20130903	104-67-6	TX002311	5HDH23F	5-Heptyldihydro-2(3H)-furanone	-	-1.49076	hill	19.0548	200	75	79	244.039	0.0264314	Positive	Positive	Positive	Positive	Negative	NA	NA	NA	NA	NA	NA	NA
20130903 Plate 2	20130903	148-24-3	TX002224	8HDQL	8-Hydroxyquinoline	-	-2.26837	hill	20.4064	200	26	NA	0.732702	0.00112405	Positive	Positive	Negative	Negative	Negative	NA	NA	NA	NA	NA	NA	NA
20130905 Plate 1	20130905	90-12-0	TX001801	1MNPT	1-Methylnaphthalene	-	-2.26837	hill	579.382	200	57	110	244.039	0.000238655	Positive	Positive	Positive	Negative	Negative	NA	NA	NA	NA	NA	NA	NA
20130905 Plate 1	20130905	51-21-8	TX003099	5FUCL	5-Fluorouracil	-	-2.26837	hill	772.636	199	110	99	2.08476	0.0124218	Positive	Negative	Positive	Negative	Negative	NA	NA	NA	NA	NA	NA	NA
20130905 Plate 1	20130905	106-47-8	TX007246	4CAL	4-Chloroaniline	-	-2.26837	hill	15.1895	199	63	31	1.59392	0.0280271	Positive	Positive	Positive	Positive	Negative	NA	NA	NA	NA	NA	NA	NA
20130905 Plate 2	20130905	57-41-0	TX006947	55DPHD	5,5-Diphenylhydantoin	-	-2.07573	hill	37.9181	200	13	17	244.039	0.00166741	Positive	Positive	Positive	Positive	Negative	NA	NA	NA	NA	NA	NA	NA
20130905 Plate 2	20130905	67-20-9	TX010262	NTFT	Nitrofurantoin	-	-2.07573	hill	389.7	200	55	31	3.17422	0.000320204	Positive	Positive	Positive	Positive	Negative	NA	NA	NA	NA	inactive	positive	negative
20130905 Plate 3	20130905	35311	TX003085	STOX	Styrene oxide	-	-1.7538	hill	550.723	200	96	19	244.039	0.00128368	Positive	Positive	Positive	Positive	Negative	NA	NA	NA	NA	NA	NA	NA
20130905 Plate 3	20130905	1836-75-5	TX006885	NTFN	Nitrofen	-	-1.7538	hill	22.5849	200	77	150	8.07827	0.00715984	Positive	Negative	Negative	Negative	Negative	NA	NA	NA	NA	NA	NA	NA
20130905 Plate 3	20130905	28376	TX006959	PLPT	Phenolphthalein	-	-1.7538	gnls	219.412	52.4	22	22	6.0231	0.00112405	Positive	Positive	Negative	Negative	Positive	NA	NA	NA	NA	NA	NA	NA
20130905 Plate 4	20130905	556-52-5	TX008764	GLDL	Glycidol	-	-3.07573	hill	11.6848	200	99	8.5	244.039	0.00638754	Positive	Positive	Negative	Negative	Negative	NA	NA	NA	NA	inactive	positive	positive
20130906 Plate 1	20130906	534-52-1	TX010858	2M46DNP	2-Methyl-4,6-dinitrophenol	-	-1.55216	hill	798.733	200	110	37	7.97102	0.0208583	Positive	Positive	Positive	Positive	Negative	NA	NA	NA	NA	NA	NA	NA
20130909 Plate 1	20130909	95-87-4	TX001360	25DMP	2,5-Dimethylphenol	-	-1.6163	hill	191.938	201	37	39	244.039	0.001464	Positive	Negative	Positive	Positive	Negative	NA	NA	NA	NA	NA	NA	NA
20130909 Plate 1	20130909	108-91-8	TX001889	CHAM	Cyclohexylamine	-	-1.6163	hill	42.0755	202	72	43	244.039	0.00393498	Positive	Negative	Positive	Positive	Negative	NA	NA	NA	NA	NA	NA	NA
20130909 Plate 1	20130909	82640-04-8	TX009795	RFHCL	Raloxifene hydrochloride	-	-1.6163	hill	48.3595	65.5	28	17	6.22711	0.0446945	Positive	Positive	Negative	Negative	Positive	NA	NA	NA	NA	NA	NA	NA
20130909 Plate 1-2	20130909	205-99-2	TX008488	BZBFT	Benzo(b)fluoranthene	-	-0.827799	hill	6.30339	200	130	93	4.95802	0.0170191	Positive	Negative	Positive	Positive	Negative	NA	NA	NA	NA	NA	NA	NA
20130909 Plate 1-2	20130909	110-26-9	TX008648	NNMBA	N,N'-Methylenebisacrylamide	-	-0.827799	hill	59.1375	200	44	62	244.039	6.97437e-05	Positive	Positive	Positive	Positive	Negative	NA	NA	NA	NA	NA	NA	NA
20130909 Plate 1-2	20130909	103-69-5	TX010334	NEAL	N-Ethylaniline	-	-0.827799	hill	564.695	200	77	35	244.039	0.00506375	Positive	Positive	Positive	Positive	Negative	NA	NA	NA	NA	NA	NA	NA
20130909 Plate 2	20130909	92-87-5	TX005215	BZDN	Benzidine	-	-0.905802	gnls	76.7931	200	18	18	244.039	2.52158e-06	Positive	Positive	Positive	Positive	Negative	NA	NA	NA	NA	NA	NA	NA
20130909 Plate 2-2	20130909	72-55-9	TX003073	PPDDE	p,p'-DDE	-	-1.6163	hill	17.1654	160	29	16	6.54291	0.0100042	Positive	Positive	Positive	Positive	Negative	NA	NA	NA	NA	NA	NA	NA
20130909 Plate 2-2	20130909	59-87-0	TX008563	NTFZ	Nitrofurazone	-	-1.6163	hill	156.896	200	24	68	9.42962	7.83775e-06	Positive	Positive	Positive	Positive	Negative	NA	NA	NA	NA	inactive	positive	negative
20130909 Plate 3	20130909	50-28-2	TX008476	17BED	17beta-Estradiol	-	-2.49076	hill	60.3954	52.4	8.1	9.9	2.49754	5.74339e-08	Positive	Positive	Positive	Positive	Positive	NA	NA	NA	NA	NA	NA	NA
20130911 Plate 1	20130911	83-32-9	TX001366	ANPT	Acenaphthene	-	-0.268372	gnls	36.3308	200	78	NA	244.039	0.00569102	Positive	Negative	Inconclusive	Inconclusive	Negative	NA	NA	NA	NA	NA	NA	NA
20130911 Plate 1	20130911	119-61-9	TX002253	BZPN	Benzophenone	-	-0.268372	hill	870.15	200	59	28	244.039	0.000276626	Positive	Positive	Positive	Positive	Negative	NA	NA	NA	NA	NA	NA	NA
20130911 Plate 2	20130911	91-53-2	TX001384	ETXQ	Ethoxyquin	-	-1.68341	hill	753.972	102	55	71	6.17876	0.000111762	Positive	Positive	Negative	Negative	Negative	NA	NA	NA	NA	NA	NA	NA
20130911 Plate 3	20130911	105-67-9	TX002120	24DMP	2,4-Dimethylphenol	-	-0.753799	hill	152.029	198	79	75	244.039	0.000646805	Positive	Positive	Inconclusive	Inconclusive	Negative	NA	NA	NA	NA	NA	NA	NA
20130911 Plate 5	20130911	150-68-5	TX003222	MNUR	Monuron	-	-1.37529	hill	18.674	200	8.6	82	244.039	8.17262e-05	Positive	Positive	Positive	Positive	Negative	NA	NA	NA	NA	NA	NA	NA
20130911 Plate 5	20130911	110-44-1	TX005141	SBA	Sorbic acid	-	-1.37529	gnls	355.941	201	29	37	244.039	5.94366e-05	Positive	Positive	Positive	Positive	Negative	NA	NA	NA	NA	NA	NA	NA
20130911 Plate 6	20130911	60-57-1	TX007214	DEDN	Dieldrin	-	-1.07573	hill	38.1447	201	74	90	3.0641	0.000858416	Positive	Positive	Positive	Positive	Negative	NA	NA	NA	NA	NA	NA	NA
20130916 Plate 1a	20130916	120-83-2	TX001913	24DCP	2,4-Dichlorophenol	-	-0.988264	hill	126.291	200	17	20	244.039	1.44239e-06	Positive	Positive	Positive	Positive	Negative	NA	NA	NA	NA	NA	NA	NA
20130916 Plate 1a	20130916	79-94-7	TX009342	3355TBBPA	3,3',5,5'-Tetrabromobisphenol A	-	-0.988264	hill	1383.07	122	44	37	8.21762	0.000370144	Positive	Positive	Positive	Positive	Negative	NA	NA	NA	NA	NA	NA	NA
20130916 Plate 1b	20130916	95-53-4	TX005116	2MA	2-Methylaniline	-	-1.49076	hill	69.431	201	21	49	244.039	0.00215429	Positive	Positive	Positive	Negative	Negative	NA	NA	NA	NA	NA	NA	NA
20130916 Plate 1b	20130916	446-72-0	TX009779	GNST	Genistein	-	-1.49076	gnls	59.3923	102	10	NA	3.85545	0.0394646	Positive	Positive	Negative	Negative	Negative	NA	NA	NA	NA	NA	NA	NA
20130916 Plate 2a	20130916	599-64-4	TX002221	4CPL	4-Cumylphenol	-	-1.7538	hill	1729.41	128	26	44	7.74953	4.36098e-07	Positive	Positive	Positive	Positive	Negative	NA	NA	NA	NA	NA	NA	NA
20130916 Plate 2a	20130916	23564-05-8	TX101001	TPNM	Thiophanate-methyl	-	-1.7538	hill	205.719	200	14	18	NA	9.76668e-11	Positive	Positive	Positive	Positive	Positive	-	-	-	+	NA	NA	NA
20130916 Plate 2b	20130916	102-06-7	TX009028	13DPGD	1,3-Diphenylguanidine	-	-1.9058	hill	391.936	200	78	67	3.6404	0.000152005	Positive	Negative	Positive	Positive	Negative	NA	NA	NA	NA	NA	NA	NA
20130916 Plate 3b	20130916	83-41-0	TX001700	12D3NBZ	1,2-Dimethyl-3-nitrobenzene	-	-1.7538	hill	54.7242	200	41	38	244.039	0.000427294	Positive	Positive	Positive	Positive	Negative	NA	NA	NA	NA	NA	NA	NA
20130918 Plate 1b	20130918	34256-82-1	TX000687	ATCL	Acetochlor	-	-1.26837	hill	12.6767	128	39	110	3.95302	0.000225736	Positive	Positive	Negative	Negative	Negative	+	-	+	-	NA	NA	NA
20130918 Plate 1b	20130918	76-44-8	TX008463	HPCL	Heptachlor	-	-1.26837	hill	9.85797	128	64	20	7.35633	0.0137305	Positive	Positive	Positive	Positive	Negative	NA	NA	NA	NA	NA	NA	NA
20130918 Plate 2a	20130918	446-86-6	TX005739	AZTP	Azathioprine	-	-0.988264	gnls	7.26688	199	83	18	4.06852	0.00353889	Positive	Negative	Positive	Negative	Negative	NA	NA	NA	NA	NA	NA	NA
20130918 Plate 2a	20130918	1143-38-0	TX008510	ANTL	Anthralin	-	-0.988264	hill	4.12964	200	110	16	244.039	0.0372263	Positive	Negative	Positive	Negative	Negative	NA	NA	NA	NA	NA	NA	NA
20130918 Plate 2b	20130918	105-60-2	TX004224	CPLT	Caprolactam	-	-2.49076	hill	46.049	198	44	150	244.039	0.0124218	Positive	Positive	Positive	Negative	Negative	NA	NA	NA	NA	NA	NA	NA
20130918 Plate 2b	20130918	79-43-6	TX005990	DCLAA	Dichloroacetic acid	-	-2.49076	hill	751.854	199	94	95	244.039	0.0446945	Positive	Negative	Positive	Negative	Negative	NA	NA	NA	NA	NA	NA	NA
20130918 Plate 2b	20130918	26530-20-1	TX009639	OCTL	Octhilinone	-	-2.49076	hill	136.426	17.2	3.2	NA	2.11936	0.00468695	Positive	Positive	Negative	Negative	Negative	NA	NA	NA	NA	NA	NA	NA
20130923 Plate 1	20130923	118-52-5	TX005164	13DC55DMHD	1,3-Dichloro-5,5-dimethylhydantoin	-	-0.905802	hill	3.22175	200	31	55	244.039	0.0372263	Positive	Negative	Positive	Positive	Negative	NA	NA	NA	NA	NA	NA	NA
20130923 Plate 1	20130923	20547	TX007216	6M2TUCL	6-Methyl-2-thiouracil	-	-0.905802	hill	3.56337	200	4.2	57	244.039	0.000982957	Positive	Negative	Positive	Positive	Negative	NA	NA	NA	NA	NA	NA	NA
20130923 Plate 2	20130923	143-50-0	TX002769	KPN	Kepone	-	-0.827799	hill	585.835	65.5	30	44	5.01591	0.00463914	Positive	Positive	Negative	Negative	Negative	NA	NA	NA	NA	NA	NA	NA
20130923 Plate 2	20130923	103-90-2	TX002867	APAP	Acetaminophen	-	-0.827799	hill	11.3774	200	120	36	244.039	0.000858416	Positive	Positive	Positive	Positive	Negative	NA	NA	NA	NA	NA	NA	NA
20130923 Plate 3	20130923	576-26-1	TX003998	26DMP	2,6-Dimethylphenol	-	-1.49076	hill	9.58579	200	87	110	244.039	0.0339091	Positive	Negative	Positive	Positive	Negative	NA	NA	NA	NA	NA	NA	NA
20130923 Plate 4	20130923	111-30-8	TX009535	GTAD	Glutaraldehyde	-	-1.6163	hill	7.57218	129	28	NA	6.25972	0.0339091	Positive	Negative	Negative	Negative	Negative	NA	NA	NA	NA	active	positive	negative
20130923 Plate 5a	20130923	99-65-0	TX007270	13DNBZ	1,3-Dinitrobenzene	-	-0.905802	hill	12.0765	199	2	NA	244.039	0.0188534	Positive	Positive	Negative	Negative	Negative	NA	NA	NA	NA	NA	NA	NA
20130923 Plate 6	20130923	122-66-7	TX007190	12DPHZ	1,2-Diphenylhydrazine	-	-1.6163	hill	412.32	200	46	68	5.51926	2.96712e-05	Positive	Positive	Positive	Positive	Negative	NA	NA	NA	NA	NA	NA	NA
20130923 Plate 6	20130923	1934-21-0	TX009268	FDCY5	FD&C Yellow 5	-	-1.6163	gnls	151.687	77.4	25	47	244.039	0.00244379	Positive	Positive	Positive	Positive	Negative	NA	NA	NA	NA	NA	NA	NA
20130925 Plate 1	20130925	106-44-5	TX001815	PCRS	p-Cresol	-	-1.16884	gnls	36.6408	199	73	79	244.039	8.17262e-05	Positive	Positive	Positive	Positive	Negative	NA	NA	NA	NA	NA	NA	NA
20130925 Plate 1	20130925	88-85-7	TX005994	DNSB	Dinoseb	-	-1.16884	hill	12.145	200	49	17	3.22585	0.0172077	Positive	Positive	Negative	Negative	Negative	NA	NA	NA	NA	NA	NA	NA
20130925 Plate 2	20130925	69-09-0	TX007998	CLPHCL	Chlorpromazine hydrochloride	-	-0.753799	hill	759.975	52.4	23	16	5.55583	4.54111e-05	Positive	Positive	Negative	Negative	Negative	NA	NA	NA	NA	NA	NA	NA
20130925 Plate 3	20130925	86-30-6	TX009695	NNSPNA	N-Nitrosodiphenylamine	-	-1.16884	hill	263.339	200	72	25	244.039	0.0029857	Positive	Negative	Positive	Positive	Negative	NA	NA	NA	NA	NA	NA	NA
20130930 Plate 1	20130930	140-56-7	TX001038	FASF	Fenaminosulf	-	-1.37529	hill	63.1093	200	27	41	9.88165	2.71335e-08	Positive	Positive	Positive	Positive	Negative	NA	NA	NA	NA	NA	NA	NA
20130930 Plate 2	20130930	101-80-4	TX003357	44OXDA	4,4'-Oxydianiline	-	-1.37529	hill	14.7182	200	60	31	244.039	0.00189655	Positive	Negative	Positive	Positive	Negative	NA	NA	NA	NA	NA	NA	NA
20130930 Plate 2	20130930	84-66-2	TX005146	DEPT	Diethyl phthalate	-	-1.37529	hill	6.34754	200	100	99	244.039	0.00449966	Positive	Negative	Positive	Positive	Negative	NA	NA	NA	NA	NA	NA	NA
20130930 Plate 3	20130930	1120-71-4	TX002339	13PPS	1,3-Propane sultone	-	-1.7538	gnls	3.93625	199	110	80	244.039	0.0188534	Positive	Negative	Positive	Negative	Negative	NA	NA	NA	NA	NA	NA	NA
20130930 Plate 3	20130930	838-88-0	TX005897	44MLB2MA	4,4'-Methylenebis(2-methylaniline)	-	-1.7538	hill	888.067	200	37	33	0.649555	4.36098e-07	Positive	Positive	Positive	Positive	Positive	NA	NA	NA	NA	NA	NA	NA
20130930 Plate 4	20130930	51-28-5	TX001816	24DNP	2,4-Dinitrophenol	-	-2.7538	hill	3.22175	200	86	49	244.039	0.0100042	Positive	Negative	Positive	Positive	Negative	NA	NA	NA	NA	NA	NA	NA
20130930 Plate 4	20130930	148-79-8	TX003697	TBDZ	Thiabendazole	-	-2.7538	hill	519.303	200	56	9.1	244.039	3.86251e-07	Positive	Positive	Positive	Positive	Negative	-	-	-	+	NA	NA	NA
20130930 Plate 4	20130930	842-07-9	TX008660	CISY14	C.I. Solvent Yellow 14	-	-2.7538	hill	31.2389	33.6	23	11	3.18442	0.000276626	Positive	Positive	Positive	Positive	Negative	NA	NA	NA	NA	NA	NA	NA
20130930 Plate 5	20130930	828-00-2	TX005808	DMXN	Dimethoxane	-	-2.49076	hill	104.684	200	30	NA	4.73666	1.57408e-05	Positive	Positive	Negative	Negative	Negative	NA	NA	NA	NA	NA	NA	NA
20130930 Plate 5	20130930	127-07-1	TX009231	HDXU	Hydroxyurea	-	-2.49076	hill	44.091	200	19	29	244.039	2.64224e-06	Positive	Positive	Positive	Positive	Negative	NA	NA	NA	NA	NA	NA	NA
20130930 Plate 6	20130930	91082-17-6	TX001586	C1021SAPE	C10-21 sulfonic acids phenyl esters	-	-1.9058	hill	99.0118	1000	130	NA	0.805454	0.00449966	Positive	Negative	Negative	Negative	Negative	NA	NA	NA	NA	NA	NA	NA
20131007 Plate 1	20131007	111-46-6	TX002325	DELG	Diethylene glycol	-	-1.7538	hill	6.83819	199	79	180	244.039	0.00189655	Positive	Negative	Inconclusive	Inconclusive	Negative	NA	NA	NA	NA	NA	NA	NA
20131007 Plate 1	20131007	55-18-5	TX008445	NNTSEA	N-Nitrosodiethylamine	-	-1.7538	hill	17.1439	203	21	31	244.039	0.000276626	Positive	Negative	Positive	Positive	Negative	NA	NA	NA	NA	NA	NA	NA
20131007 Plate 2	20131007	95-65-8	TX005193	34DMP	3,4-Dimethylphenol	-	-1.49076	gnls	3.3209	201	120	74	244.039	0.00449966	Positive	Positive	Positive	Positive	Negative	NA	NA	NA	NA	NA	NA	NA
20131007 Plate 2	20131007	77-47-4	TX009813	HCLCPD	Hexachlorocyclopentadiene	-	-1.49076	gnls	20.1709	11	4.4	NA	1.68238	0.0311508	Positive	Positive	Negative	Negative	Negative	NA	NA	NA	NA	NA	NA	NA
20131007 Plate 3	20131007	35796	TX004417	FFRL	Furfural	-	-1.8278	gnls	11.1294	201	130	140	244.039	0.00506375	Positive	Negative	Inconclusive	Inconclusive	Negative	NA	NA	NA	NA	NA	NA	NA
20131007 Plate 3	20131007	103-23-1	TX009459	D2EHA	Di(2-ethylhexyl) adipate	-	-1.8278	gnls	50.7107	200	76	92	244.039	0.000748645	Positive	Positive	Inconclusive	Inconclusive	Negative	NA	NA	NA	NA	NA	NA	NA
20131007 Plate 4	20131007	120-71-8	TX001355	2MX5MA	2-Methoxy-5-methylaniline	-	-1.07573	hill	8.9093	200	48	89	244.039	0.00638754	Positive	Positive	Positive	Positive	Negative	NA	NA	NA	NA	NA	NA	NA
20131007 Plate 5	20131007	23564-05-8	TX001001	TPNM	Thiophanate-methyl	-	-2.07573	hill	349.361	200	20	23	5.24203	5.41789e-14	Positive	Positive	Positive	Positive	Positive	-	-	-	+	NA	NA	NA
20131007 Plate 5	20131007	80-43-3	TX002361	DCMPX	Dicumyl peroxide	-	-2.07573	hill	3.2218	160	5.5	120	6.99044	0.0280271	Positive	Negative	Negative	Negative	Negative	NA	NA	NA	NA	NA	NA	NA
20131007 Plate 5	20131007	112529-15-4	TX009773	PGHCL	Pioglitazone hydrochloride	-	-2.07573	hill	4.16798	200	2.2	7.6	28.7599	0.00112405	Positive	Negative	Positive	Positive	Negative	NA	NA	NA	NA	NA	NA	NA
20131007 Plate 6	20131007	120-47-8	TX001702	EPBN	Ethylparaben	-	-1.37529	hill	9.08394	200	70	120	244.039	0.0100042	Positive	Negative	Inconclusive	Inconclusive	Negative	NA	NA	NA	NA	NA	NA	NA
20131007 Plate 6	20131007	107-07-3	TX002081	2CETL	2-Chloroethanol	-	-1.37529	hill	14.6323	199	60	130	244.039	0.00123062	Positive	Negative	Positive	Positive	Negative	NA	NA	NA	NA	NA	NA	NA
20131007 Plate 6	20131007	80-15-9	TX006981	CMHPX	Cumene hydroperoxide	-	-1.37529	hill	40.0454	160	56	63	5.69765	0.000104837	Positive	Positive	Positive	Positive	Negative	NA	NA	NA	NA	NA	NA	NA
20131009 Plate 1	20131009	121-79-9	TX002261	PPGL	Propyl gallate	-	-1.7538	gnls	74.3102	160	17	NA	2.0848	0.000897111	Positive	Positive	Negative	Negative	Negative	NA	NA	NA	NA	NA	NA	NA
20131009 Plate 1	20131009	510-15-6	TX009932	CLBZ	Chlorobenzilate	-	-1.7538	hill	1262.95	81.9	47	41	6.75622	0.0100042	Positive	Positive	Negative	Negative	Negative	NA	NA	NA	NA	NA	NA	NA
20131009 Plate 4	20131009	2451-62-9	TX003211	TGIC	Triglycidyl isocyanurate	-	-0.905802	gnls	3.22175	160	0.49	25	3.39995	0.0394646	Positive	Positive	Positive	Positive	Positive	NA	NA	NA	NA	NA	NA	NA
20131015 Plate 1	20131015	59-50-7	TX002200	4C3MP	4-Chloro-3-methylphenol	-	-1.9058	hill	596.231	200	41	46	244.039	4.29903e-05	Positive	Positive	Positive	Positive	Negative	NA	NA	NA	NA	NA	NA	NA
20131015 Plate 1	20131015	119-36-8	TX003411	MSCL	Methyl salicylate	-	-1.9058	hill	26.3014	200	15	67	244.039	0.00399311	Positive	Positive	Positive	Positive	Negative	NA	NA	NA	NA	NA	NA	NA
20131015 Plate 2	20131015	599-79-1	TX008650	SFSZ	Sulfasalazine	-	-2.26837	hill	24.7002	200	65	160	244.039	0.00801496	Positive	Negative	Negative	Negative	Negative	NA	NA	NA	NA	NA	NA	NA
20131015 Plate 3	20131015	2385-85-5	TX009910	MRX	Mirex	-	-2.49076	hill	109.88	200	36	28	0.0558734	0.001464	Positive	Negative	Positive	Positive	Negative	NA	NA	NA	NA	NA	NA	NA
20131015 Plate 3	20131015	53-16-7	TX010322	ETRN	Estrone	-	-2.49076	hill	17.2634	200	2.3	5.3	4.65793	2.96712e-05	Positive	Positive	Positive	Positive	Negative	NA	NA	NA	NA	NA	NA	NA
20131015 Plate 4	20131015	100-01-6	TX007263	4NAL	4-Nitroaniline	-	-2.7538	gnls	26.1757	200	11	100	3.2885	0.000460994	Positive	Positive	Positive	Positive	Negative	NA	NA	NA	NA	NA	NA	NA
20131015 Plate 4	20131015	55-98-1	TX009225	BSF	Busulfan	-	-2.7538	hill	29.9352	200	19	NA	244.039	0.00399311	Positive	Positive	Inconclusive	Inconclusive	Negative	NA	NA	NA	NA	NA	NA	NA
20131015 Plate 5	20131015	115-28-6	TX005644	CLNA	Chlorendic acid	-	-2.49076	hill	74.3101	200	110	97	244.039	0.00506375	Positive	Positive	Positive	Negative	Negative	NA	NA	NA	NA	NA	NA	NA
20131015 Plate 5	20131015	121-14-2	TX007192	24DNT	2,4-Dinitrotoluene	-	-2.49076	hill	316.047	102	36	20	244.039	6.56125e-06	Positive	Positive	Positive	Positive	Negative	NA	NA	NA	NA	inactive	positive	no data
20131015 Plate 5	20131015	3252-43-5	TX008884	DBAN	Dibromoacetonitrile	-	-2.49076	hill	172.655	200	32	15	27.2193	0.000238655	Positive	Positive	Positive	Positive	Negative	NA	NA	NA	NA	NA	NA	NA
20131015 Plate 6	20131015	60-35-5	TX007228	ACTA	Acetamide	-	-2.49076	hill	11.5684	19.8	5.8	NA	244.039	0.0029857	Positive	Negative	Negative	Negative	Negative	NA	NA	NA	NA	NA	NA	NA
20131015 Plate 6	20131015	602-01-7	TX008321	23DNT	2,3-Dinitrotoluene	-	-2.49076	hill	17.6504	14.3	4.4	NA	4.34496	0.000982957	Positive	Positive	Negative	Negative	Negative	NA	NA	NA	NA	NA	NA	NA
20131015 Plate 6	20131015	95-83-0	TX008643	4C12DABZ	4-Chloro-1,2-diaminobenzene	-	-2.49076	hill	45.0655	200	41	NA	1.40746	0.000652031	Positive	Positive	Negative	Negative	Negative	NA	NA	NA	NA	NA	NA	NA
20131015 Plate 7	20131015	63612-50-0	TX004568	NLAM	Nilutamide	-	-2.07573	hill	122.351	200	21	39	4.10991	8.04177e-07	Positive	Negative	Positive	Positive	Negative	NA	NA	NA	NA	NA	NA	NA
20131015 Plate 7	20131015	119-93-7	TX006913	33DMBZD	3,3'-Dimethylbenzidine	-	-2.07573	hill	913.825	200	99	20	244.039	0.00638754	Positive	Positive	Positive	Positive	Negative	NA	NA	NA	NA	NA	NA	NA
20131015 Plate 8	20131015	108-95-2	TX001920	PHNL	Phenol	-	-3.07573	hill	425.383	202	100	57	244.039	0.00801496	Positive	Negative	Positive	Positive	Negative	NA	NA	NA	NA	NA	NA	NA
20131015 Plate 8	20131015	90-04-0	TX002185	2ASD	2-Anisidine	-	-3.07573	hill	336.362	199	46	120	244.039	0.000238655	Positive	Negative	Positive	Positive	Negative	NA	NA	NA	NA	NA	NA	NA
20131015 Plate 8	20131015	154-42-7	TX006867	6TGN	6-Thioguanine	-	-3.07573	hill	13.7443	102	4.1	11	1.19142	2.21238e-05	Positive	Positive	Negative	Negative	Negative	NA	NA	NA	NA	NA	NA	NA
20131015 Plate 8	20131015	96-18-4	TX009499	123TCPP	1,2,3-Trichloropropane	-	-3.07573	hill	161.471	200	46	72	244.039	0.00112405	Positive	Positive	Positive	Positive	Negative	NA	NA	NA	NA	NA	NA	NA
20131017 Plate 1	20131017	1024-57-3	TX011614	HPCLEP	Heptachlor epoxide	-	-3.07573	gnls	141.67	200	25	28	2.9641	0.000225736	Positive	Positive	Positive	Positive	Negative	NA	NA	NA	NA	NA	NA	NA
20131024 Plate 3	20131024	91-59-8	TX002103	2NPTA	2-Naphthylamine	-	-3.49076	hill	641.884	128	51	47	244.039	0.0124218	Positive	Positive	Positive	Positive	Negative	NA	NA	NA	NA	NA	NA	NA
20131024 Plate 3	20131024	627-18-9	TX009036	3B1PP	3-Bromo-1-propanol	-	-3.49076	hill	13.9029	200	110	73	244.039	0.00399311	Positive	Negative	Positive	Positive	Negative	NA	NA	NA	NA	NA	NA	NA
20131024 Plate 4	20131024	100-51-6	TX002088	BZAL	Benzyl alcohol	-	-3.49076	hill	29.2667	199	43	93	244.039	0.00801496	Positive	Positive	Positive	Negative	Negative	NA	NA	NA	NA	NA	NA	NA
20131024 Plate 4	20131024	21672	TX006303	MTTX	Methotrexate	-	-3.49076	hill	3.55873	200	51	59	0.0322195	0.00128368	Positive	Negative	Positive	Positive	Negative	NA	NA	NA	NA	NA	NA	NA
20130827 Plate 1	20130827	117-79-3	TX002893	2AAQ	2-Aminoanthraquinone	-	-1.68341	gnls	308.445	33.9	NA	29	2.66788	0.000206004	Negative	Negative	Positive	Positive	Negative	NA	NA	NA	NA	NA	NA	NA
20130829 Plate 1	20130829	532-27-4	TX002089	2CAP	2-Chloroacetophenone	-	-2.07573	hill	101.949	21.5	11	7.8	2.26232	0.0763165	Negative	Negative	Negative	Negative	Positive	NA	NA	NA	NA	NA	NA	NA
20130829 Plate 1	20130829	91-62-3	TX009238	6MQL	6-Methylquinoline	-	-2.07573	hill	3.22175	200	2.5	120	244.039	0.139614	Negative	Negative	Positive	Positive	Negative	NA	NA	NA	NA	NA	NA	NA
20130829 Plate 2	20130829	121-33-5	TX002327	4HX3MXBZAD	4-Hydroxy-3-methoxybenzaldehyde	-	-1.6163	hill	8.33076	200	NA	53	244.039	0.22906	Negative	Negative	Positive	Positive	Negative	NA	NA	NA	NA	NA	NA	NA
20130829 Plate 2	20130829	80-08-0	TX009316	DPSN	Dapsone	-	-1.6163	hill	3.24799	200	NA	39	244.039	0.879573	Negative	Negative	Positive	Positive	Negative	NA	NA	NA	NA	NA	NA	NA
20130829 Plate 2	20130829	2058-46-0	TX010254	OTCHCL	Oxytetracycline hydrochloride	-	-1.6163	hill	8.74872	200	NA	120	3.80014	0.940516	Negative	Negative	Negative	Negative	Negative	NA	NA	NA	NA	NA	NA	NA
20130829 Plate 3	20130829	111-44-4	TX007708	B2CLE	Bis(2-chloroethyl) ether	-	-1.6163	gnls	8.01665	202	NA	11	244.039	0.272007	Negative	Negative	Negative	Negative	Negative	NA	NA	NA	NA	NA	NA	NA
20130829 Plate 3	20130829	1897-45-6	TX103698	CLTL	Chlorothalonil	-	-1.6163	hill	2.03251	1.08	0.2	0.26	NA	0.00550595	Negative	Negative	Negative	Negative	Negative	-	+	+	-	NA	NA	NA
20130903 Plate 2	20130903	108-46-3	TX003433	RSOCL	Resorcinol	-	-2.26837	hill	30.7916	200	NA	NA	244.039	0.0477356	Negative	Negative	Negative	Negative	Negative	NA	NA	NA	NA	NA	NA	NA
20130903 Plate 2	20130903	678-39-7	TX004626	12TTDF1D	1,1,2,2-Tetrahydroperfluoro-1-decanol	-	-2.26837	hill	1552.37	128	NA	95	5.53275	0.0684969	Negative	Negative	Positive	Positive	Negative	NA	NA	NA	NA	NA	NA	NA
20130903 Plate 2	20130903	2243-62-1	TX008968	15NPTD	1,5-Naphthalenediamine	-	-2.26837	hill	948.844	160	NA	66	4.22568	0.0446945	Negative	Negative	Positive	Positive	Negative	NA	NA	NA	NA	NA	NA	NA
20130903 Plate 3	20130903	119-90-4	TX001914	33DMXBZD	3,3'-Dimethoxybenzidine	-	-1.9058	hill	8.39887	160	NA	250	2.14104	0.761873	Negative	Negative	Negative	Negative	Negative	NA	NA	NA	NA	inactive	positive	no data
20130903 Plate 3	20130903	52-51-7	TX003311	BRPL	Bronopol	-	-1.9058	hill	367.84	52.4	37	NA	4.46265	0.27918	Negative	Negative	Negative	Negative	Negative	NA	NA	NA	NA	NA	NA	NA
20130903 Plate 3	20130903	101-61-1	TX003345	44MLBNNDMA	4,4'-Methylenebis(N,N-dimethylaniline)	-	-1.9058	hill	1836.44	160	NA	38	5.84519	0.000238655	Negative	Negative	Positive	Positive	Negative	NA	NA	NA	NA	NA	NA	NA
20130903 Plate 3	20130903	3844-45-9	TX007739	FDCB1	FD&C Blue No. 1	-	-1.9058	hill	451.146	52.8	28	NA	7.73836	0.300427	Negative	Negative	Negative	Negative	Negative	NA	NA	NA	NA	NA	NA	NA
20130903 Plate 4	20130903	128-04-1	TX004202	SDMDTC	Sodium dimethyldithiocarbamate	-	-1.7538	gnls	8.48052	160	37	49	1.38943	5.94366e-05	Negative	Negative	Positive	Negative	Negative	NA	NA	NA	NA	NA	NA	NA
20130905 Plate 2	20130905	106-43-4	TX002193	4CTL	4-Chlorotoluene	-	-2.07573	hill	3.67575	200	140	60	244.039	0.112418	Negative	Negative	Positive	Positive	Negative	NA	NA	NA	NA	NA	NA	NA
20130905 Plate 2	20130905	101-20-2	TX006849	TCCB	Triclocarban	-	-2.07573	gnls	23.4894	200	37	1.6	0.446384	0.0280271	Negative	Negative	Positive	Negative	Negative	NA	NA	NA	NA	NA	NA	NA
20130905 Plate 3	20130905	17804-35-2	TX101588	BNML	Benomyl	-	-1.7538	gnls	10.8986	17.2	2.5	1.3	NA	0.329674	Negative	Negative	Positive	Positive	Positive	+ +	+	+	I	NA	NA	NA
20130905 Plate 4	20130905	5392-40-5	TX002747	37DM26OD	3,7-Dimethyl-2,6-octadienal	-	-3.07573	hill	235.555	200	130	28	244.039	0.0372263	Negative	Negative	Positive	Positive	Negative	NA	NA	NA	NA	NA	NA	NA
20130905 Plate 4	20130905	69-74-9	TX006990	CTHCL	Cytarabine hydrochloride	-	-3.07573	hill	3.22177	200	NA	180	0.542722	0.112418	Negative	Negative	Negative	Negative	Negative	NA	NA	NA	NA	NA	NA	NA
20130906 Plate 1	20130906	13674-87-8	TX005757	T13DCL2PP	Tris(1,3-dichloro-2-propyl)phosphate	-	-1.55216	gnls	10.9541	200	39	NA	6.71397	0.0089604	Negative	Negative	Negative	Negative	Negative	NA	NA	NA	NA	NA	NA	NA
20130906 Plate 3	20130906	169590-42-5	TX010119	CCXB	Celecoxib	-	-1.49076	cnst	NA	81.9	31	NA	6.50075	0.0871078	Negative	Negative	Negative	Negative	Negative	NA	NA	NA	NA	NA	NA	NA
20130906 Plate 4	20130906	95-54-5	TX003437	12PDA	1,2-Phenylenediamine	-	-1.26837	hill	3.44088	82.3	NA	47	2.9035	0.0280271	Negative	Negative	Positive	Positive	Negative	NA	NA	NA	NA	NA	NA	NA
20130909 Plate 1	20130909	25956-17-6	TX004359	ALRCI16035	Allura Red C.I.16035	-	-1.6163	hill	315.165	41.9	NA	NA	244.039	0.0864711	Negative	Negative	Negative	Negative	Negative	NA	NA	NA	NA	NA	NA	NA
20130909 Plate 1-2	20130909	32296	TX005237	246TCP	2,4,6-Trichlorophenol	-	-0.827799	hill	11.3608	200	110	53	244.039	0.0634525	Negative	Negative	Positive	Positive	Negative	NA	NA	NA	NA	NA	NA	NA
20130909 Plate 2	20130909	121-69-7	TX001882	NNDMA	N,N-Dimethylaniline	-	-0.905802	hill	3.20057	198	88	43	244.039	0.172694	Negative	Negative	Positive	Positive	Negative	NA	NA	NA	NA	NA	NA	NA
20130909 Plate 2	20130909	319-85-7	TX011620	BHCLH	beta-Hexachlorocyclohexane	-	-0.905802	hill	8.09081	200	NA	32	244.039	0.150051	Negative	Negative	Positive	Positive	Negative	NA	NA	NA	NA	NA	NA	NA
20130909 Plate 3	20130909	120-32-1	TX009149	CLPN	Clorophene	-	-2.49076	hill	2277.38	127	NA	34	4.64309	0.761873	Negative	Negative	Positive	Positive	Negative	-	-	+	-	NA	NA	NA
20130909 Plate 3-2	20130909	28249-77-6	TX000783	THBC	Thiobencarb	-	-1.6163	gnls	3.22175	200	NA	36	6.98967	0.0882884	Negative	Negative	Positive	Positive	Negative	-	-	-	+	NA	NA	NA
20130909 Plate 3-2	20130909	4180-23-8	TX003353	EATL	(E)-Anethole	-	-1.6163	hill	8.04893	200	NA	35	244.039	0.879573	Negative	Negative	Positive	Positive	Negative	NA	NA	NA	NA	NA	NA	NA
20130909 Plate 3-2	20130909	120-80-9	TX003836	CTCL	Catechol	-	-1.6163	gnls	56.7073	202	NA	NA	2.20104	1	Negative	Negative	Negative	Negative	Negative	NA	NA	NA	NA	NA	NA	NA
20130911 Plate 1	20130911	111-96-6	TX002472	B2MEE	Bis(2-methoxyethyl) ether	-	-0.268372	hill	3.22646	200	NA	170	244.039	0.969785	Negative	Negative	Inconclusive	Inconclusive	Negative	NA	NA	NA	NA	NA	NA	NA
20130911 Plate 2	20130911	97-53-0	TX002953	EUGL	Eugenol	-	-1.68341	hill	3.22504	200	93	84	244.039	0.288883	Negative	Negative	Inconclusive	Inconclusive	Negative	NA	NA	NA	NA	NA	NA	NA
20130911 Plate 2	20130911	90-94-8	TX006925	MKT	Michlers ketone	-	-1.68341	gnls	7.93095	NA	NA	NA	0.451661	0.00550595	Negative	Negative	Negative	Negative	Negative	NA	NA	NA	NA	NA	NA	NA
20130911 Plate 3	20130911	84371-65-3	TX005847	MEPN	Mifepristone	-	-0.753799	cnst	NA	200	17	NA	6.68838	0.000652031	Negative	Negative	Negative	Negative	Negative	NA	NA	NA	NA	NA	NA	NA
20130911 Plate 4	20130911	10605-21-7	TX006796	CBZD	Carbendazim	-	-1.7538	gnls	8.34189	21.5	2.3	1.9	1.84891	0.903197	Negative	Negative	Positive	Positive	Positive	NA	NA	NA	NA	NA	NA	NA
20130911 Plate 4	20130911	2634-33-5	TX007028	12BZTZ3O	1,2-Benzisothiazolin-3-one	-	-1.7538	hill	8.10001	21.5	4.1	NA	3.97041	0.845841	Negative	Negative	Negative	Negative	Negative	NA	NA	NA	NA	NA	NA	NA
20130911 Plate 4	20130911	13292-46-1	TX009070	RFAPC	Rifampicin	-	-1.7538	gnls	1.63325	125	54	66	3.39747	0.172694	Negative	Negative	Inconclusive	Inconclusive	Negative	NA	NA	NA	NA	NA	NA	NA
20130911 Plate 6	20130911	106-22-9	TX001035	CTNL	Citronellol	-	-1.07573	hill	8.52638	160	NA	72	0.0609838	0.0214044	Negative	Negative	Positive	Positive	Negative	NA	NA	NA	NA	NA	NA	NA
20130911 Plate 6	20130911	92-84-2	TX002554	PTZN	Phenothiazine	-	-1.07573	hill	389.283	65.5	NA	NA	4.28592	0.0137305	Negative	Negative	Negative	Negative	Negative	NA	NA	NA	NA	NA	NA	NA
20130916 Plate 1a	20130916	50-29-3	TX002357	PPDDT	p,p'-DDT	-	-0.988264	hill	656.329	128	78	NA	4.54262	0.0812839	Negative	Negative	Negative	Negative	Negative	NA	NA	NA	NA	NA	NA	NA
20130916 Plate 1b	20130916	84-75-3	TX004331	DHPT	Dihexyl phthalate	-	-1.49076	hill	41.4727	200	23	NA	7.80893	0.0170191	Negative	Negative	Negative	Negative	Negative	NA	NA	NA	NA	NA	NA	NA
20130916 Plate 1b	20130916	3380-34-5	TX111587	TCLS	Triclosan	-	-1.49076	hill	993.474	81.9	54	NA	NA	0.939614	Negative	Negative	Negative	Negative	Negative	+ +	-	-		NA	NA	NA
20130916 Plate 2a	20130916	335-67-1	TX009159	PFOA	PFOA	-	-1.7538	hill	3.22179	200	NA	6.7	244.039	0.595912	Negative	Negative	Positive	Negative	Negative	-	-	-		NA	NA	NA
20130916 Plate 2b	20130916	309-00-2	TX004449	ALDN	Aldrin	-	-1.9058	gnls	18.0353	128	69	NA	6.04895	0.255818	Negative	Negative	Negative	Negative	Negative	NA	NA	NA	NA	NA	NA	NA
20130916 Plate 3a	20130916	120-12-7	TX001370	ANTC	Anthracene	-	-1.9058	hill	1024.75	160	64	51	30.501	3.64869e-05	Negative	Negative	Positive	Positive	Negative	NA	NA	NA	NA	NA	NA	NA
20130916 Plate 3a	20130916	91-64-5	TX002233	CMN	Coumarin	-	-1.9058	hill	11.0366	200	5.6	9.7	244.039	0.0573641	Negative	Negative	Positive	Positive	Negative	NA	NA	NA	NA	NA	NA	NA
20130916 Plate 3b	20130916	51218-45-2	TX000793	MTLC	Metolachlor	-	-1.7538	gnls	7.57851	200	NA	180	7.99578	0.00665282	Negative	Negative	Positive	Negative	Negative	-	-	-	+	NA	NA	NA
20130916 Plate 3b	20130916	627-93-0	TX003077	DMAP	Dimethyl adipate	-	-1.7538	hill	5.89625	200	NA	110	244.039	0.426362	Negative	Negative	Positive	Negative	Negative	NA	NA	NA	NA	NA	NA	NA
20130916 Plate 3b	20130916	335-76-2	TX010355	PFDA	PFDA	-	-1.7538	hill	3.28153	200	NA	73	7.83034	0.544486	Negative	Negative	Positive	Positive	Negative	NA	NA	NA	NA	NA	NA	NA
20130918 Plate 1a	20130918	137-30-4	TX007272	ZRM	Ziram	-	-0.905802	hill	34.3024	3.57	NA	2.4e-06	1.58258	0.509775	Negative	Negative	Positive	Negative	Negative	NA	NA	NA	NA	NA	NA	NA
20130918 Plate 1a	20130918	2835-95-2	TX007278	5A2MPL	5-Amino-2-methylphenol	-	-0.905802	hill	702.296	162	NA	5.3	2.78964	0.0100042	Negative	Negative	Positive	Positive	Negative	NA	NA	NA	NA	NA	NA	NA
20130918 Plate 1b	20130918	98-86-2	TX002111	ATPN	Acetophenone	-	-1.26837	hill	3.32551	201	NA	50	244.039	0.225479	Negative	Negative	Positive	Positive	Negative	NA	NA	NA	NA	NA	NA	NA
20130923 Plate 1	20130923	87-86-5	TX001735	PCLP	Pentachlorophenol	-	-0.905802	hill	1.45258	102	2.4	9	2.52071	0.324712	Negative	Negative	Positive	Positive	Negative	NA	NA	NA	NA	NA	NA	NA
20130923 Plate 1	20130923	1948-33-0	TX002508	TBHQ	tert-Butylhydroquinone	-	-0.905802	hill	256.748	41.9	30	NA	3.41691	0.0101174	Negative	Negative	Negative	Negative	Negative	NA	NA	NA	NA	NA	NA	NA
20130923 Plate 2	20130923	122-62-3	TX011221	B2EDC	Bis(2-ethylhexyl) decanedioate	-	-0.827799	hill	3.22399	200	NA	110	29.7135	0.500867	Negative	Negative	Positive	Positive	Negative	NA	NA	NA	NA	NA	NA	NA
20130923 Plate 3	20130923	110-62-3	TX002295	PTNL	Pentanal	-	-1.49076	hill	3.18052	198	NA	140	244.039	0.081443	Negative	Negative	Positive	Negative	Negative	NA	NA	NA	NA	NA	NA	NA
20130923 Plate 3	20130923	115-96-8	TX002409	T2CLP	Tris(2-chloroethyl) phosphate	-	-1.49076	hill	3.30725	200	NA	150	244.039	0.622429	Negative	Negative	Positive	Positive	Negative	NA	NA	NA	NA	NA	NA	NA
20130923 Plate 5a	20130923	21672	TX006303	MTTX	Methotrexate	-	-0.905802	hill	10.1011	200	NA	NA	0.0322195	0.175143	Negative	Negative	Negative	Negative	Negative	NA	NA	NA	NA	NA	NA	NA
20130923 Plate 5a	20130923	627-18-9	TX009036	3B1PP	3-Bromo-1-propanol	-	-0.905802	hill	3.3736	200	NA	NA	244.039	0.0955902	Negative	Negative	Negative	Negative	Negative	NA	NA	NA	NA	NA	NA	NA
20130923 Plate 6	20130923	117-39-5	TX007264	QCTN	Quercetin	-	-1.6163	hill	3.20116	199	NA	110	3.02104	0.454263	Negative	Negative	Positive	Negative	Negative	NA	NA	NA	NA	inactive	positive	negative
20130923 Plate 6	20130923	4291-63-8	TX010040	CDBN	Cladribine	-	-1.6163	hill	3.22442	102	8e-06	NA	0.0493236	0.569923	Negative	Negative	Negative	Negative	Negative	NA	NA	NA	NA	NA	NA	NA
20130925 Plate 1	20130925	27828	TX005199	TCLAA	Trichloroacetic acid	-	-1.16884	hill	8.55095	200	NA	NA	244.039	0.0690443	Negative	Negative	Negative	Negative	Negative	NA	NA	NA	NA	NA	NA	NA
20130925 Plate 1	20130925	56-53-1	TX008337	DESBT	Diethylstilbestrol	-	-1.16884	hill	26.8307	17.2	6.7	4.8	5.33142	0.0573641	Negative	Negative	Positive	Positive	Positive	NA	NA	NA	NA	NA	NA	NA
20130925 Plate 2	20130925	111-42-2	TX001847	DETA	Diethanolamine	-	-0.753799	hill	8.62693	200	NA	84	244.039	0.676931	Negative	Negative	Positive	Positive	Negative	NA	NA	NA	NA	NA	NA	NA
20130925 Plate 2	20130925	496-72-0	TX007294	34DAT	3,4-Diaminotoluene	-	-0.753799	hill	3.27373	202	71	52	1.52395	0.0573641	Negative	Negative	Positive	Positive	Negative	NA	NA	NA	NA	NA	NA	NA
20130925 Plate 2	20130925	20325-40-0	TX009196	33DMXBZDDHC	3,3'-Dimethoxybenzidine dihydrochloride	-	-0.753799	hill	189.81	41.9	28	7.6	5.66515	2.21238e-05	Negative	Negative	Positive	Positive	Negative	NA	NA	NA	NA	NA	NA	NA
20130925 Plate 3	20130925	1260-17-9	TX008556	CMA	Carminic acid	-	-1.16884	hill	3.22175	200	NA	13	244.039	0.197801	Negative	Negative	Positive	Positive	Negative	NA	NA	NA	NA	NA	NA	NA
20130930 Plate 1	20130930	54-85-3	TX005751	INZD	Isoniazid	-	-1.37529	hill	0.985605	88	NA	51	244.039	0.120427	Negative	Negative	Positive	Positive	Negative	NA	NA	NA	NA	NA	NA	NA
20130930 Plate 1	20130930	57-63-6	TX005798	17AEED	17alpha-Ethinylestradiol	-	-1.37529	gnls	22.0702	21.5	2.3	3	1.70109	1	Negative	Negative	Positive	Positive	Positive	NA	NA	NA	NA	NA	NA	NA
20130930 Plate 1	20130930	56-55-3	TX007238	BZAT	Benz(a)anthracene	-	-1.37529	hill	3.27471	NA	NA	NA	1.97859	0.00801496	Negative	Negative	Negative	Negative	Negative	NA	NA	NA	NA	NA	NA	NA
20130930 Plate 2	20130930	19774-82-4	TX004572	AODHC	Amiodarone hydrochloride	-	-1.37529	cnst	NA	31.7	NA	NA	4.41827	0.0138145	Negative	Negative	Negative	Negative	Negative	NA	NA	NA	NA	NA	NA	NA
20130930 Plate 2	20130930	103-33-3	TX007196	AZBZ	Azobenzene	-	-1.37529	hill	8.17157	200	NA	87	244.039	0.704853	Negative	Negative	Positive	Positive	Negative	NA	NA	NA	NA	NA	NA	NA
20130930 Plate 3	20130930	23139	TX009751	4AD317D	4-Androstene-3,17-dione	-	-1.7538	hill	3.33138	200	NA	34	4.15621	0.733179	Negative	Negative	Positive	Negative	Negative	NA	NA	NA	NA	NA	NA	NA
20130930 Plate 4	20130930	106-87-6	TX009094	4V1CHDX	4-Vinyl-1-cyclohexene dioxide	-	-2.7538	gnls	7.2984	200	120	35	244.039	0.0533888	Negative	Negative	Positive	Negative	Negative	NA	NA	NA	NA	NA	NA	NA
20130930 Plate 5	20130930	101-54-2	TX001760	NP14BZDA	N-Phenyl-1,4-benzenediamine	-	-2.49076	hill	1382.93	65.5	NA	3.2	1.59633	0.969785	Negative	Negative	Positive	Positive	Negative	NA	NA	NA	NA	NA	NA	NA
20130930 Plate 5	20130930	58-93-5	TX008534	HCLTZ	Hydrochlorothiazide	-	-2.49076	gnls	3.22203	200	NA	73	244.039	0.40467	Negative	Negative	Positive	Negative	Negative	NA	NA	NA	NA	NA	NA	NA
20130930 Plate 6	20130930	99-55-8	TX003375	2M5NA	2-Methyl-5-nitroaniline	-	-1.9058	hill	3.26488	200	150	0.41	244.039	0.240311	Negative	Negative	Negative	Negative	Negative	NA	NA	NA	NA	NA	NA	NA
20130930 Plate 6	20130930	3380-34-5	TX011587	TCLS	Triclosan	-	-1.9058	hill	935.497	102	62	NA	4.45515	0.820217	Negative	Negative	Negative	Negative	Negative	+ +	-	-		NA	NA	NA
20131007 Plate 1	20131007	89-72-5	TX002098	2B2PL	2-(Butan-2-yl)phenol	-	-1.7538	hill	3.22191	200	82	170	244.039	0.454263	Negative	Negative	Positive	Negative	Negative	NA	NA	NA	NA	NA	NA	NA
20131007 Plate 2	20131007	97322-87-7	TX006205	TGTZ	Troglitazone	-	-1.49076	hill	4.15223	160	16	14	6.34585	0.150051	Negative	Negative	Positive	Positive	Negative	NA	NA	NA	NA	NA	NA	NA
20131007 Plate 2	20131007	66-81-9	TX012209	CHXD	Cycloheximide	-	-1.49076	hill	312.362	11	36	20	0.927189	2.29491e-07	Negative	Negative	Negative	Negative	Negative	NA	NA	NA	NA	NA	NA	NA
20131007 Plate 3	20131007	87-61-6	TX007252	123TCBZ	1,2,3-Trichlorobenzene	-	-1.8278	hill	3.22175	200	120	32	244.039	0.129745	Negative	Negative	Positive	Positive	Negative	NA	NA	NA	NA	NA	NA	NA
20131007 Plate 4	20131007	118-71-8	TX003197	MLTL	Maltol	-	-1.07573	hill	4.86241	200	170	100	244.039	0.676931	Negative	Negative	Positive	Positive	Negative	NA	NA	NA	NA	NA	NA	NA
20131007 Plate 4	20131007	99-51-4	TX004040	12D4NBZ	1,2-Dimethyl-4-nitrobenzene	-	-1.07573	hill	3.22177	200	NA	89	244.039	0.324712	Negative	Negative	Positive	Positive	Negative	NA	NA	NA	NA	NA	NA	NA
20131007 Plate 4	20131007	97-77-8	TX011018	DSFM	Disulfiram	-	-1.07573	hill	4.67044	17.1	3	NA	3.87032	0.0589958	Negative	Negative	Negative	Negative	Negative	NA	NA	NA	NA	NA	NA	NA
20131009 Plate 1	20131009	100-00-5	TX001844	1C4NBZ	1-Chloro-4-nitrobenzene	-	-1.7538	hill	3.75579	200	160	120	244.039	0.324712	Negative	Negative	Positive	Negative	Negative	NA	NA	NA	NA	NA	NA	NA
20131009 Plate 2	20131009	132-64-9	TX002133	DBZF	Dibenzofuran	-	0.731628	hill	19.3952	NA	NA	NA	244.039	5.05836e-05	Negative	Negative	Negative	Negative	Negative	NA	NA	NA	NA	NA	NA	NA
20131009 Plate 2	20131009	1897-45-6	TX003698	CLTL	Chlorothalonil	-	0.731628	hill	0.0623111	NA	NA	NA	0.419733	0.0188534	Negative	Negative	Negative	Negative	Negative	-	+	+	-	NA	NA	NA
20131009 Plate 2	20131009	1156-19-0	TX005875	TLZA	Tolazamide	-	0.731628	hill	5.91679	NA	NA	NA	244.039	0.00353889	Negative	Negative	Negative	Negative	Negative	NA	NA	NA	NA	NA	NA	NA
20131009 Plate 3	20131009	112-30-1	TX002474	1DCL	1-Decanol	-	-0.827799	hill	3.22175	200	NA	120	244.039	0.0582403	Negative	Negative	Positive	Negative	Negative	NA	NA	NA	NA	NA	NA	NA
20131009 Plate 3	20131009	72-54-8	TX005664	PPDDD	p,p'-DDD	-	-0.827799	hill	6.89721	160	130	NA	7.45888	0.117508	Negative	Negative	Negative	Negative	Negative	NA	NA	NA	NA	NA	NA	NA
20131009 Plate 4	20131009	2921-88-2	TX003539	CLPF	Chlorpyrifos	-	-0.905802	hill	3.24008	200	130	69	3.98267	0.40467	Negative	Negative	Positive	Positive	Negative	NA	NA	NA	NA	NA	NA	NA
20131009 Plate 4	20131009	30516-87-1	TX009746	3A3DXT	3-Azido-3-deoxythymidine	-	-0.905802	hill	3.22175	200	NA	72	244.039	0.0582403	Negative	Negative	Positive	Positive	Negative	NA	NA	NA	NA	inactive	negative	positive
20131009 Plate 4	20131009	148-79-8	TX103697	TBDZ	Thiabendazole	-	-0.905802	hill	3.22176	200	100	19	NA	0.200825	Negative	Negative	Positive	Positive	Negative	-	-	-	+	NA	NA	NA
20131015 Plate 1	20131015	59-30-3	TX003323	FLCA	Folic acid	-	-1.9058	cnst	NA	200	NA	110	244.039	0.0958749	Negative	Negative	Positive	Negative	Negative	NA	NA	NA	NA	NA	NA	NA
20131015 Plate 1	20131015	637-07-0	TX006899	CFBT	Clofibrate	-	-1.9058	hill	8.33711	200	NA	130	244.039	0.426362	Negative	Negative	Positive	Positive	Negative	NA	NA	NA	NA	NA	NA	NA
20131015 Plate 2	20131015	95-48-7	TX001704	OCRS	o-Cresol	-	-2.26837	hill	3.26283	199	110	130	244.039	0.139614	Negative	Negative	Positive	Positive	Negative	NA	NA	NA	NA	NA	NA	NA
20131015 Plate 2	20131015	548-62-9	TX009687	GNTV	Gentian Violet	-	-2.26837	gnls	0.0167449	0.644	NA	0.11	1.76394	0.518253	Negative	Negative	Negative	Negative	Negative	NA	NA	NA	NA	NA	NA	NA
20131015 Plate 2	20131015	57-74-9	TX009826	CLDN	Chlordane	-	-2.26837	hill	7.26769	102	0.34	54	8.18932	0.125005	Negative	Negative	Positive	Positive	Negative	NA	NA	NA	NA	NA	NA	NA
20131015 Plate 3	20131015	1401-55-4	TX002496	TNA	Tannic acid	-	-2.49076	hill	0.0233336	4.88	0.016	0.84	2.01745	0.175143	Negative	Negative	Positive	Negative	Negative	NA	NA	NA	NA	NA	NA	NA
20131015 Plate 4	20131015	77-48-5	TX004028	13D55DMHD	1,3-Dibromo-5,5-dimethylhydantoin	-	-2.7538	hill	3.22179	200	NA	93	244.039	0.649446	Negative	Negative	Positive	Positive	Negative	NA	NA	NA	NA	NA	NA	NA
20131015 Plate 5	20131015	17804-35-2	TX001588	BNML	Benomyl	-	-2.49076	hill	2333.28	160	110	NA	2.16663	0.0882884	Negative	Negative	Negative	Negative	Negative	+ +	+	+	I	NA	NA	NA
20131015 Plate 6	20131015	136-77-6	TX002429	4HRC	4-Hexylresorcinol	-	-2.49076	gnls	11.7917	21.5	2.6	1e-06	9.04808	0.708881	Negative	Negative	Positive	Positive	Positive	NA	NA	NA	NA	NA	NA	NA
20131015 Plate 7	20131015	123-31-9	TX001382	HDQN	Hydroquinone	-	-2.07573	cnst	NA	41.9	15	12	4.38781	0.11164	Negative	Negative	Negative	Negative	Negative	NA	NA	NA	NA	NA	NA	NA
20131017 Plate 1	20131017	3296-90-0	TX003145	22BB13PP	2,2-Bis(bromomethyl)-1,3-propanediol	-	-3.07573	gnls	9.40605	200	NA	38	244.039	0.495366	Negative	Negative	Inconclusive	Inconclusive	Negative	NA	NA	NA	NA	NA	NA	NA
20131017 Plate 1	20131017	65277-42-1	TX006299	KTCZ	Ketoconazole	-	-3.07573	hill	7.15379	102	NA	NA	7.881	0.324712	Negative	Negative	Negative	Negative	Negative	NA	NA	NA	NA	NA	NA	NA
20131017 Plate 2	20131017	621-64-7	TX004062	NNSPPA	N-Nitrosodipropylamine	-	-1.6163	hill	13.9522	200	NA	NA	244.039	0.139614	Negative	Negative	Negative	Negative	Negative	NA	NA	NA	NA	NA	NA	NA
20131017 Plate 4	20131017	95-95-4	TX005197	245TCP	2,4,5-Trichlorophenol	-	-2.49076	gnls	465.602	65.5	NA	38	5.07426	0.00393498	Negative	Negative	Positive	Positive	Negative	NA	NA	NA	NA	NA	NA	NA
20131024 Plate 3	20131024	25956-17-6	TX004359	ALRCI16035	Allura Red C.I.16035	-	-3.49076	hill	3.23318	128	NA	NA	244.039	0.197801	Negative	Negative	Negative	Negative	Negative	NA	NA	NA	NA	NA	NA	NA
20131024 Plate 3	20131024	99-65-0	TX007270	13DNBZ	1,3-Dinitrobenzene	-	-3.49076	hill	3.22642	199	NA	110	244.039	0.343668	Negative	Negative	Positive	Positive	Negative	NA	NA	NA	NA	NA	NA	NA
20131024 Plate 4	20131024	97-77-8	TX011018	DSFM	Disulfiram	-	-3.49076	gnls	10.0233	7	4.7	NA	3.87032	0.42848	Negative	Negative	Negative	Negative	Negative	NA	NA	NA	NA	NA	NA	NA
20131024 Plate 4	20131024	66-81-9	TX012209	CHXD	Cycloheximide	-	-3.49076	hill	393.839	21.5	NA	NA	0.927189	3.09248e-05	Negative	Negative	Negative	Negative	Negative	NA	NA	NA	NA	NA	NA	NA
20130827 Plate 1	20130827	53-86-1	TX006295	IDMT	Indomethacin	-	-1.68341	hill	3.22175	200	NA	NA	244.039	0.569923	Inconclusive	Inconclusive	Inconclusive	Inconclusive	Negative	NA	NA	NA	NA	NA	NA	NA
20130903 Plate 1	20130903	131-11-3	TX001552	DMPT	Dimethyl phthalate	-	-1.49076	hill	1010.87	200	NA	NA	244.039	0.00399311	Inconclusive	Inconclusive	Negative	Negative	Negative	-	-	-	I	NA	NA	NA
20130903 Plate 1	20130903	78-63-7	TX005044	25DM25DTBPH	2,5-Dimethyl-2,5-di-(tert-butylperoxy)hexane	-	-1.49076	hill	321.212	200	NA	60	11.2216	0.0372263	Inconclusive	Inconclusive	Positive	Positive	Negative	NA	NA	NA	NA	NA	NA	NA
20130903 Plate 1	20130903	129-00-0	TX010788	PYRN	Pyrene	-	-1.49076	hill	3.22588	200	NA	110	3.13756	0.197801	Inconclusive	Inconclusive	Positive	Positive	Negative	NA	NA	NA	NA	NA	NA	NA
20130903 Plate 4	20130903	2212-67-1	TX002810	MLNT	Molinate	-	-1.7538	hill	191.587	200	66	64	244.039	0.0372263	Inconclusive	Inconclusive	Positive	Positive	Negative	-	-	-	-	NA	NA	NA
20130903 Plate 4	20130903	101-77-9	TX003485	44MLDA	4,4'-Methylenedianiline	-	-1.7538	hill	1556.97	200	NA	74	244.039	0.40467	Inconclusive	Inconclusive	Positive	Positive	Negative	NA	NA	NA	NA	NA	NA	NA
20130903 Plate 4	20130903	95-94-3	TX007284	1245TCBZ	1,2,4,5-Tetrachlorobenzene	-	-1.7538	hill	360.079	200	110	110	244.039	0.00638754	Inconclusive	Inconclusive	Positive	Positive	Negative	NA	NA	NA	NA	NA	NA	NA
20130905 Plate 1	20130905	1646-75-9	TX005406	ACOM	Aldicarb oxime	-	-2.26837	hill	1070.91	200	130	40	244.039	0.0100042	Inconclusive	Inconclusive	Positive	Negative	Negative	NA	NA	NA	NA	NA	NA	NA
20130905 Plate 4	20130905	41372-08-1	TX006855	MDSH	Methyldopa sesquihydrate	-	-3.07573	hill	4.77142	200	NA	NA	4.74117	0.288883	Inconclusive	Inconclusive	Negative	Negative	Negative	NA	NA	NA	NA	NA	NA	NA
20130906 Plate 1	20130906	106-46-7	TX001686	14DCBZ	1,4-Dichlorobenzene	-	-1.55216	hill	678.582	200	95	11	244.039	0.0882884	Inconclusive	Inconclusive	Negative	Negative	Negative	NA	NA	NA	NA	NA	NA	NA
20130906 Plate 1	20130906	96-48-0	TX005210	4BLT	4-Butyrolactone	-	-1.55216	hill	329.021	198	34	NA	244.039	2.61747e-05	Inconclusive	Inconclusive	Negative	Negative	Negative	NA	NA	NA	NA	NA	NA	NA
20130906 Plate 2	20130906	134-20-3	TX002195	M2ABZ	Methyl 2-aminobenzoate	-	-1.9058	hill	127.206	200	78	77	244.039	0.0138145	Inconclusive	Inconclusive	Positive	Negative	Negative	NA	NA	NA	NA	NA	NA	NA
20130906 Plate 2	20130906	99-59-2	TX003251	2MX5NA	2-Methoxy-5-nitroaniline	-	-1.9058	hill	3.22969	200	NA	90	244.039	0.761873	Inconclusive	Inconclusive	Positive	Negative	Negative	NA	NA	NA	NA	NA	NA	NA
20130906 Plate 2	20130906	98-87-3	TX004419	BZCL	Benzal chloride	-	-1.9058	hill	1420.8	200	140	91	244.039	0.0408158	Inconclusive	Inconclusive	Positive	Negative	Negative	NA	NA	NA	NA	NA	NA	NA
20130906 Plate 2	20130906	98-95-3	TX007310	NTBZ	Nitrobenzene	-	-1.9058	hill	3.20112	199	170	26	244.039	0.733179	Inconclusive	Inconclusive	Positive	Positive	Negative	NA	NA	NA	NA	NA	NA	NA
20130906 Plate 3	20130906	111-90-0	TX002504	22EXEL	2-(2-Ethoxyethoxy)ethanol	-	-1.49076	hill	1026.01	NA	NA	NA	244.039	0.0488796	Inconclusive	Inconclusive	Negative	Negative	Negative	NA	NA	NA	NA	NA	NA	NA
20130906 Plate 3	20130906	924-16-3	TX006136	NNTSBA	N-Nitrosodibutylamine	-	-1.49076	hill	397.676	200	NA	NA	244.039	0.240311	Inconclusive	Inconclusive	Negative	Negative	Negative	NA	NA	NA	NA	NA	NA	NA
20130906 Plate 3	20130906	86386-73-4	TX009759	FCNZ	Fluconazole	-	-1.49076	gnls	8.45594	200	NA	90	244.039	0.272007	Inconclusive	Inconclusive	Positive	Positive	Negative	NA	NA	NA	NA	NA	NA	NA
20130906 Plate 4	20130906	541-73-1	TX001069	13DCBZ	1,3-Dichlorobenzene	-	-1.26837	hill	133.817	200	130	160	244.039	0.00506375	Inconclusive	Inconclusive	Positive	Positive	Negative	NA	NA	NA	NA	NA	NA	NA
20130906 Plate 4	20130906	13311-84-7	TX008558	FTAM	Flutamide	-	-1.26837	gnls	97.5861	200	30	17	5.48508	0.001464	Inconclusive	Inconclusive	Positive	Positive	Negative	NA	NA	NA	NA	NA	NA	NA
20130906 Plate 4	20130906	91-66-7	TX009649	NNDEA	N,N-Diethylaniline	-	-1.26837	hill	647.333	197	140	77	244.039	0.0372263	Inconclusive	Inconclusive	Positive	Positive	Negative	NA	NA	NA	NA	NA	NA	NA
20130909 Plate 2	20130909	2783-94-0	TX005272	FDCY6	FD&C Yellow 6	-	-0.905802	hill	9.00861	200	NA	13	244.039	0.649446	Inconclusive	Inconclusive	Positive	Positive	Negative	NA	NA	NA	NA	NA	NA	NA
20130909 Plate 2-2	20130909	84-69-5	TX010385	DIPT	Diisobutyl phthalate	-	-1.6163	gnls	9.9232	200	NA	32	8.83836	0.0488796	Inconclusive	Inconclusive	Positive	Negative	Negative	NA	NA	NA	NA	NA	NA	NA
20130909 Plate 2-2	20130909	123-42-2	TX011484	DATA	Diacetone alcohol	-	-1.6163	hill	188.81	200	NA	58	6.3136	0.0955902	Inconclusive	Inconclusive	Negative	Negative	Negative	NA	NA	NA	NA	NA	NA	NA
20130909 Plate 3	20130909	108-80-5	TX003273	CUA	Cyanuric acid	-	-2.49076	hill	200.866	199	45	91	244.039	2.96712e-05	Inconclusive	Inconclusive	Positive	Positive	Negative	NA	NA	NA	NA	NA	NA	NA
20130909 Plate 3	20130909	271-89-6	TX009258	23BZF	2,3-Benzofuran	-	-2.49076	hill	6.48477	202	180	61	244.039	0.0582403	Inconclusive	Inconclusive	Positive	Positive	Negative	NA	NA	NA	NA	NA	NA	NA
20130909 Plate 3-2	20130909	112-34-5	TX002545	22BXEL	2-(2-Butoxyethoxy)ethanol	-	-1.6163	hill	3.22305	200	NA	100	244.039	0.820217	Inconclusive	Inconclusive	Positive	Positive	Negative	NA	NA	NA	NA	NA	NA	NA
20130911 Plate 1	20130911	108-93-0	TX003301	CHXL	Cyclohexanol	-	-0.268372	hill	8.19945	202	NA	99	244.039	0.0477356	Inconclusive	Inconclusive	Inconclusive	Inconclusive	Negative	NA	NA	NA	NA	NA	NA	NA
20130911 Plate 2	20130911	129453-61-8	TX012533	FVST	Fulvestrant	-	-1.68341	hill	5.18836	124	NA	35	0.84384	0.150051	Inconclusive	Inconclusive	Inconclusive	Inconclusive	Negative	NA	NA	NA	NA	NA	NA	NA
20130911 Plate 3	20130911	92-52-4	TX004371	BPNL	Biphenyl	-	-0.753799	hill	611.464	201	140	99	244.039	0.0690443	Inconclusive	Inconclusive	Inconclusive	Inconclusive	Negative	NA	NA	NA	NA	NA	NA	NA
20130911 Plate 3	20130911	51-52-5	TX006939	6P2TUCL	6-Propyl-2-thiouracil	-	-0.753799	hill	8.15364	200	NA	130	244.039	0.368581	Inconclusive	Inconclusive	Inconclusive	Inconclusive	Negative	NA	NA	NA	NA	NA	NA	NA
20130911 Plate 4	20130911	29007	TX003513	ACAM	Acrylamide	-	-1.7538	hill	34.0163	200	100	66	244.039	0.000897111	Inconclusive	Inconclusive	Inconclusive	Inconclusive	Negative	NA	NA	NA	NA	NA	NA	NA
20130911 Plate 5	20130911	7632-00-0	TX001747	SDNT	Sodium nitrite	-	-1.37529	hill	41.1554	203	72	77	244.039	0.000225736	Inconclusive	Inconclusive	Positive	Positive	Negative	NA	NA	NA	NA	NA	NA	NA
20130911 Plate 5	20130911	99-54-7	TX008552	34DNBZ	3,4-Dichloronitrobenzene	-	-1.37529	hill	17.6468	200	140	NA	244.039	0.0188534	Inconclusive	Inconclusive	Inconclusive	Inconclusive	Negative	NA	NA	NA	NA	NA	NA	NA
20130911 Plate 6	20130911	51-30-9	TX008876	IPTHCL	Isoproterenol hydrochloride	-	-1.07573	hill	49.2928	200	98	110	5.3402	0.001464	Inconclusive	Inconclusive	Positive	Positive	Negative	NA	NA	NA	NA	NA	NA	NA
20130916 Plate 1a	20130916	124-18-5	TX001712	DCN	Decane	-	-0.988264	hill	379.486	200	NA	140	244.039	0.363316	Inconclusive	Inconclusive	Inconclusive	Inconclusive	Negative	NA	NA	NA	NA	NA	NA	NA
20130916 Plate 2a	20130916	95-57-8	TX001830	2CPN	2-Chlorophenol	-	-1.7538	hill	96.9482	200	71	97	244.039	0.0230466	Inconclusive	Inconclusive	Positive	Positive	Negative	NA	NA	NA	NA	NA	NA	NA
20130916 Plate 2b	20130916	97-54-1	TX008780	IEGL	Isoeugenol	-	-1.9058	hill	3.22188	200	140	72	244.039	0.471724	Inconclusive	Inconclusive	Positive	Positive	Negative	NA	NA	NA	NA	NA	NA	NA
20130916 Plate 2b	20130916	120-82-1	TX009437	124TCBZ	1,2,4-Trichlorobenzene	-	-1.9058	gnls	5.4465	199	130	100	244.039	0.00801496	Inconclusive	Inconclusive	Positive	Positive	Negative	NA	NA	NA	NA	NA	NA	NA
20130916 Plate 3a	20130916	91-59-8	TX002103	2NPTA	2-Naphthylamine	-	-1.9058	cnst	NA	21.5	NA	NA	244.039	1	Inconclusive	Inconclusive	Inconclusive	Inconclusive	Negative	NA	NA	NA	NA	NA	NA	NA
20130916 Plate 3a	20130916	58-14-0	TX003331	PYMA	Pyrimethamine	-	-1.9058	hill	981.191	200	150	49	4.1732	0.0690443	Inconclusive	Inconclusive	Positive	Negative	Negative	NA	NA	NA	NA	NA	NA	NA
20130918 Plate 1a	20130918	123-92-2	TX003383	3MBA	3-Methylbutyl acetate	-	-0.905802	hill	1356.9	200	77	13	244.039	0.00715984	Inconclusive	Inconclusive	Positive	Positive	Negative	NA	NA	NA	NA	NA	NA	NA
20130918 Plate 1a	20130918	72-20-8	TX010388	EDRN	Endrin	-	-0.905802	hill	38.2337	200	32	2.3	1.68249	0.0230466	Inconclusive	Inconclusive	Positive	Positive	Negative	NA	NA	NA	NA	NA	NA	NA
20130918 Plate 1b	20130918	375-95-1	TX003818	PFNA	PFNA	-	-1.26837	hill	3.22316	200	NA	170	10.5536	0.103368	Inconclusive	Inconclusive	Negative	Negative	Negative	NA	NA	NA	NA	NA	NA	NA
20130918 Plate 2a	20130918	100-02-7	TX003185	4NPL	4-Nitrophenol	-	-0.988264	hill	8.38434	200	NA	NA	244.039	1	Inconclusive	Inconclusive	Negative	Negative	Negative	NA	NA	NA	NA	NA	NA	NA
20130918 Plate 2a	20130918	307-24-4	TX004421	PFHXA	PFHxA	-	-0.988264	hill	208.455	200	47	24	244.039	0.00313216	Inconclusive	Inconclusive	Negative	Negative	Negative	NA	NA	NA	NA	NA	NA	NA
20130918 Plate 2b	20130918	85-68-7	TX009655	BBPT	Butyl benzyl phthalate	-	-2.49076	hill	8.28413	204	NA	NA	4.72593	0.324712	Inconclusive	Inconclusive	Negative	Negative	Negative	NA	NA	NA	NA	NA	NA	NA
20130923 Plate 2	20130923	131-11-3	TX101552	DMPT	Dimethyl phthalate	-	-0.827799	hill	4.30792	200	110	120	NA	0.0533888	Inconclusive	Inconclusive	Positive	Positive	Negative	-	-	-	I	NA	NA	NA
20130923 Plate 3	20130923	298-46-4	TX005780	CMZP	Carbamazepine	-	-1.49076	hill	63.0374	200	110	110	244.039	0.0339091	Inconclusive	Inconclusive	Positive	Positive	Negative	NA	NA	NA	NA	NA	NA	NA
20130923 Plate 4	20130923	95-50-1	TX002092	12DBZ	1,2-Dichlorobenzene	-	-1.6163	hill	8.57028	200	33	110	244.039	0.11164	Inconclusive	Inconclusive	Inconclusive	Inconclusive	Negative	NA	NA	NA	NA	NA	NA	NA
20130923 Plate 4	20130923	87-62-7	TX002215	26DMA	2,6-Dimethylaniline	-	-1.6163	hill	3.20111	199	150	87	244.039	0.288883	Inconclusive	Inconclusive	Positive	Positive	Negative	NA	NA	NA	NA	NA	NA	NA
20130923 Plate 4	20130923	107-92-6	TX004296	BTAC	Butanoic acid	-	-1.6163	hill	3.243	200	NA	NA	244.039	0.197801	Inconclusive	Inconclusive	Inconclusive	Inconclusive	Negative	NA	NA	NA	NA	NA	NA	NA
20130923 Plate 5a	20130923	100-51-6	TX002088	BZAL	Benzyl alcohol	-	-0.905802	hill	3.25901	199	NA	NA	244.039	0.363316	Inconclusive	Inconclusive	Negative	Negative	Negative	NA	NA	NA	NA	NA	NA	NA
20130925 Plate 3	20130925	94-26-8	TX001640	BPBN	Butylparaben	-	-1.16884	gnls	71.8753	200	NA	NA	244.039	0.0582403	Inconclusive	Inconclusive	Negative	Negative	Negative	NA	NA	NA	NA	NA	NA	NA
20130925 Plate 3	20130925	28249-77-6	TX100783	THBC	Thiobencarb	-	-1.16884	hill	10.5872	200	NA	190	NA	0.081443	Inconclusive	Inconclusive	Positive	Negative	Negative	-	-	-	+	NA	NA	NA
20130930 Plate 3	20130930	133-90-4	TX009855	CLAB	Chloramben	-	-1.7538	hill	5.9161	200	NA	110	244.039	0.0690443	Inconclusive	Inconclusive	Positive	Positive	Negative	NA	NA	NA	NA	NA	NA	NA
20130930 Plate 6	20130930	120-61-6	TX003421	DMTPT	Dimethyl terephthalate	-	-1.9058	hill	3.22175	200	170	NA	244.039	0.0533888	Inconclusive	Inconclusive	Negative	Negative	Negative	NA	NA	NA	NA	NA	NA	NA
20131007 Plate 1	20131007	822-06-0	TX004050	16DICH	1,6-Diisocyanatohexane	-	-1.7538	hill	3.20655	199	NA	100	244.039	0.879573	Inconclusive	Inconclusive	Positive	Negative	Negative	NA	NA	NA	NA	NA	NA	NA
20131007 Plate 3	20131007	94-13-3	TX002985	PPPB	Propylparaben	-	-1.8278	hill	3.22177	200	NA	99	244.039	0.272007	Inconclusive	Inconclusive	Inconclusive	Inconclusive	Negative	NA	NA	NA	NA	NA	NA	NA
20131007 Plate 5	20131007	65-85-0	TX005130	BZAC	Benzoic acid	-	-2.07573	hill	17.0767	201	130	110	244.039	0.00801496	Inconclusive	Inconclusive	Positive	Positive	Negative	NA	NA	NA	NA	NA	NA	NA
20131007 Plate 6	20131007	99-76-3	TX001307	MPBN	Methylparaben	-	-1.37529	hill	69.3304	200	63	120	244.039	0.011155	Inconclusive	Inconclusive	Inconclusive	Inconclusive	Negative	NA	NA	NA	NA	NA	NA	NA
20131009 Plate 1	20131009	111-77-3	TX002528	DELGME	Diethylene glycol monomethyl ether	-	-1.7538	hill	3.28023	200	NA	90	244.039	0.733179	Inconclusive	Inconclusive	Positive	Negative	Negative	NA	NA	NA	NA	NA	NA	NA
20131009 Plate 2	20131009	97-56-3	TX008702	2A5AT	2-Amino-5-azotoluene	-	0.731628	hill	4.0877	NA	NA	NA	6.61641	0.22906	Inconclusive	Inconclusive	Negative	Negative	Negative	NA	NA	NA	NA	NA	NA	NA
20131009 Plate 3	20131009	99-97-8	TX002297	NN4TMA	N,N,4-Trimethylaniline	-	-0.827799	gnls	3.22175	200	160	39	244.039	0.120427	Inconclusive	Inconclusive	Positive	Negative	Negative	NA	NA	NA	NA	NA	NA	NA
20131009 Plate 3	20131009	35983	TX005131	BZTC	Benzotrichloride	-	-0.827799	cnst	NA	200	NA	45	244.039	0.11164	Inconclusive	Inconclusive	Positive	Negative	Negative	NA	NA	NA	NA	NA	NA	NA
20131015 Plate 3	20131015	150-13-0	TX002591	4ABZA	4-Aminobenzoic acid	-	-2.49076	hill	3.26876	200	NA	110	244.039	0.544486	Inconclusive	Inconclusive	Positive	Positive	Negative	NA	NA	NA	NA	NA	NA	NA
20131015 Plate 4	20131015	131-17-9	TX003387	DAPT	Diallyl phthalate	-	-2.7538	hill	92.0628	200	NA	65	244.039	0.0089604	Inconclusive	Inconclusive	Positive	Positive	Negative	NA	NA	NA	NA	NA	NA	NA
20131015 Plate 7	20131015	6846-50-0	TX009212	224TM13PDDI	2,2,4-Trimethyl-1,3-pentanediol diisobutyrate	-	-2.07573	hill	62.6828	200	110	190	8.24581	0.00801496	Inconclusive	Inconclusive	Positive	Positive	Negative	NA	NA	NA	NA	NA	NA	NA
20131017 Plate 1	20131017	334-48-5	TX003161	DCNA	Decanoic acid	-	-3.07573	hill	12.0991	200	9.9	30	244.039	0.0750347	Inconclusive	Inconclusive	Positive	Positive	Negative	NA	NA	NA	NA	NA	NA	NA
20131017 Plate 2	20131017	89-83-8	TX002784	THML	Thymol	-	-1.6163	hill	319.985	200	88	100	244.039	0.000276626	Inconclusive	Inconclusive	Positive	Positive	Negative	NA	NA	NA	NA	NA	NA	NA
20131017 Plate 2	20131017	62-23-7	TX003347	4NBZA	4-Nitrobenzoic acid	-	-1.6163	hill	15.5087	200	NA	170	244.039	0.0750347	Inconclusive	Inconclusive	Negative	Negative	Negative	NA	NA	NA	NA	NA	NA	NA
20131017 Plate 2	20131017	96-23-1	TX007050	13DC2PP	1,3-Dichloro-2-propanol	-	-1.6163	hill	19.5231	200	NA	75	244.039	0.0208583	Inconclusive	Inconclusive	Positive	Positive	Negative	NA	NA	NA	NA	NA	NA	NA
20131017 Plate 3	20131017	104-76-7	TX001694	2E1H	2-Ethyl-1-hexanol	-	-0.988264	hill	99.205	200	42	56	244.039	0.00638754	Inconclusive	Inconclusive	Positive	Positive	Negative	NA	NA	NA	NA	NA	NA	NA
20131017 Plate 3	20131017	80-46-6	TX002599	42MB2P	4-(2-Methylbutan-2-yl)phenol	-	-0.988264	gnls	9.35565	200	NA	140	22.857	0.790899	Inconclusive	Inconclusive	Positive	Negative	Negative	NA	NA	NA	NA	NA	NA	NA
20131017 Plate 3	20131017	124-94-7	TX005086	TACL	Triamcinolone	-	-0.988264	hill	67.7123	200	170	NA	244.039	0.00244379	Inconclusive	Inconclusive	Negative	Negative	Negative	NA	NA	NA	NA	NA	NA	NA
20131017 Plate 3	20131017	51-79-6	TX007194	URTN	Urethane	-	-0.988264	hill	786.338	201	150	14	244.039	0.120427	Inconclusive	Inconclusive	Negative	Negative	Negative	NA	NA	NA	NA	NA	NA	NA
20131017 Plate 4	20131017	95-14-7	TX002271	123BZTZ	1,2,3-Benzotriazole	-	-2.49076	hill	1185.29	200	150	93	244.039	0.00506375	Inconclusive	Inconclusive	Positive	Positive	Negative	NA	NA	NA	NA	NA	NA	NA
20131017 Plate 4	20131017	486-66-8	TX009743	DDZN	Daidzein	-	-2.49076	hill	82.25	200	NA	NA	5.10605	0.0280271	Inconclusive	Inconclusive	Inconclusive	Inconclusive	Negative	NA	NA	NA	NA	NA	NA	NA
20131017 Plate 4	20131017	2212-67-1	TX102810	MLNT	Molinate	-	-2.49076	hill	19.541	200	NA	59	NA	0.0124218	Inconclusive	Inconclusive	Positive	Positive	Negative	-	-	-	-	NA	NA	NA

## Sheet: MN -S9 Optional
Plate	Batch	CASN	Compound_ID	Abbreviation	Compound	S9	BMAD_MN	Model	AC50	Highest_Dose	MN_BMD30	Hypodiploidy_BMD60	Toxcast_Cytotox_Lower_Bound	Jonckheere_Trend_Pvalue	MN_Assessment	MN_Assessment_Optional	Hypodiploidy_Assessment	Hypodiploidy_Assessment_Optional	Hypodiploidy_Assessment_Bryce	GreenScreen	p53	CellCiphr	Ames	Witt_Hit_Call_p53	Witt_Chromosome_Aberration	Witt_In_Vivo_MN_Test
20130827 Plate 1	20130827	69655-05-6	TX009701	23DDXI	2',3'-Dideoxyinosine	-	-1.68341	hill	8.74484	200	84	NA	244.039	0.0372263	Positive	Positive	Inconclusive	Inconclusive	Negative	NA	NA	NA	NA	NA	NA	NA
20130829 Plate 1	20130829	29348	TX002800	BPA	Bisphenol A	-	-2.07573	hill	834.887	200	71	48	7.98265	0.00506375	Positive	Positive	Positive	Positive	Negative	NA	NA	NA	NA	NA	NA	NA
20130829 Plate 1	20130829	606-20-2	TX006802	26DNT	2,6-Dinitrotoluene	-	-2.07573	hill	94.5527	200	30	56	244.039	5.94366e-05	Positive	Positive	Positive	Positive	Negative	NA	NA	NA	NA	NA	NA	NA
20130829 Plate 3	20130829	57-55-6	TX001274	12PPG	1,2-Propylene glycol	-	-1.6163	hill	1301.58	197	130	44	244.039	0.0372263	Positive	Positive	Positive	Positive	Negative	NA	NA	NA	NA	NA	NA	NA
20130903 Plate 1	20130903	104-67-6	TX002311	5HDH23F	5-Heptyldihydro-2(3H)-furanone	-	-1.49076	hill	19.0548	200	75	79	244.039	0.0264314	Positive	Positive	Positive	Positive	Negative	NA	NA	NA	NA	NA	NA	NA
20130903 Plate 2	20130903	148-24-3	TX002224	8HDQL	8-Hydroxyquinoline	-	-2.26837	hill	20.4064	200	26	NA	0.732702	0.00112405	Positive	Positive	Negative	Negative	Negative	NA	NA	NA	NA	NA	NA	NA
20130905 Plate 1	20130905	90-12-0	TX001801	1MNPT	1-Methylnaphthalene	-	-2.26837	hill	579.382	200	57	110	244.039	0.000238655	Positive	Positive	Positive	Negative	Negative	NA	NA	NA	NA	NA	NA	NA
20130905 Plate 1	20130905	106-47-8	TX007246	4CAL	4-Chloroaniline	-	-2.26837	hill	15.1895	199	63	31	1.59392	0.0280271	Positive	Positive	Positive	Positive	Negative	NA	NA	NA	NA	NA	NA	NA
20130905 Plate 2	20130905	57-41-0	TX006947	55DPHD	5,5-Diphenylhydantoin	-	-2.07573	hill	37.9181	200	13	17	244.039	0.00166741	Positive	Positive	Positive	Positive	Negative	NA	NA	NA	NA	NA	NA	NA
20130905 Plate 2	20130905	67-20-9	TX010262	NTFT	Nitrofurantoin	-	-2.07573	hill	389.7	200	55	31	3.17422	0.000320204	Positive	Positive	Positive	Positive	Negative	NA	NA	NA	NA	inactive	positive	negative
20130905 Plate 3	20130905	35311	TX003085	STOX	Styrene oxide	-	-1.7538	hill	550.723	200	96	19	244.039	0.00128368	Positive	Positive	Positive	Positive	Negative	NA	NA	NA	NA	NA	NA	NA
20130905 Plate 3	20130905	28376	TX006959	PLPT	Phenolphthalein	-	-1.7538	gnls	219.412	52.4	22	22	6.0231	0.00112405	Positive	Positive	Negative	Negative	Positive	NA	NA	NA	NA	NA	NA	NA
20130905 Plate 4	20130905	556-52-5	TX008764	GLDL	Glycidol	-	-3.07573	hill	11.6848	200	99	8.5	244.039	0.00638754	Positive	Positive	Negative	Negative	Negative	NA	NA	NA	NA	inactive	positive	positive
20130906 Plate 1	20130906	534-52-1	TX010858	2M46DNP	2-Methyl-4,6-dinitrophenol	-	-1.55216	hill	798.733	200	110	37	7.97102	0.0208583	Positive	Positive	Positive	Positive	Negative	NA	NA	NA	NA	NA	NA	NA
20130909 Plate 1	20130909	82640-04-8	TX009795	RFHCL	Raloxifene hydrochloride	-	-1.6163	hill	48.3595	65.5	28	17	6.22711	0.0446945	Positive	Positive	Negative	Negative	Positive	NA	NA	NA	NA	NA	NA	NA
20130909 Plate 1-2	20130909	110-26-9	TX008648	NNMBA	N,N'-Methylenebisacrylamide	-	-0.827799	hill	59.1375	200	44	62	244.039	6.97437e-05	Positive	Positive	Positive	Positive	Negative	NA	NA	NA	NA	NA	NA	NA
20130909 Plate 1-2	20130909	103-69-5	TX010334	NEAL	N-Ethylaniline	-	-0.827799	hill	564.695	200	77	35	244.039	0.00506375	Positive	Positive	Positive	Positive	Negative	NA	NA	NA	NA	NA	NA	NA
20130909 Plate 2	20130909	92-87-5	TX005215	BZDN	Benzidine	-	-0.905802	gnls	76.7931	200	18	18	244.039	2.52158e-06	Positive	Positive	Positive	Positive	Negative	NA	NA	NA	NA	NA	NA	NA
20130909 Plate 2-2	20130909	72-55-9	TX003073	PPDDE	p,p'-DDE	-	-1.6163	hill	17.1654	160	29	16	6.54291	0.0100042	Positive	Positive	Positive	Positive	Negative	NA	NA	NA	NA	NA	NA	NA
20130909 Plate 2-2	20130909	59-87-0	TX008563	NTFZ	Nitrofurazone	-	-1.6163	hill	156.896	200	24	68	9.42962	7.83775e-06	Positive	Positive	Positive	Positive	Negative	NA	NA	NA	NA	inactive	positive	negative
20130909 Plate 3	20130909	50-28-2	TX008476	17BED	17beta-Estradiol	-	-2.49076	hill	60.3954	52.4	8.1	9.9	2.49754	5.74339e-08	Positive	Positive	Positive	Positive	Positive	NA	NA	NA	NA	NA	NA	NA
20130911 Plate 1	20130911	119-61-9	TX002253	BZPN	Benzophenone	-	-0.268372	hill	870.15	200	59	28	244.039	0.000276626	Positive	Positive	Positive	Positive	Negative	NA	NA	NA	NA	NA	NA	NA
20130911 Plate 2	20130911	91-53-2	TX001384	ETXQ	Ethoxyquin	-	-1.68341	hill	753.972	102	55	71	6.17876	0.000111762	Positive	Positive	Negative	Negative	Negative	NA	NA	NA	NA	NA	NA	NA
20130911 Plate 3	20130911	105-67-9	TX002120	24DMP	2,4-Dimethylphenol	-	-0.753799	hill	152.029	198	79	75	244.039	0.000646805	Positive	Positive	Inconclusive	Inconclusive	Negative	NA	NA	NA	NA	NA	NA	NA
20130911 Plate 5	20130911	150-68-5	TX003222	MNUR	Monuron	-	-1.37529	hill	18.674	200	8.6	82	244.039	8.17262e-05	Positive	Positive	Positive	Positive	Negative	NA	NA	NA	NA	NA	NA	NA
20130911 Plate 5	20130911	110-44-1	TX005141	SBA	Sorbic acid	-	-1.37529	gnls	355.941	201	29	37	244.039	5.94366e-05	Positive	Positive	Positive	Positive	Negative	NA	NA	NA	NA	NA	NA	NA
20130911 Plate 6	20130911	60-57-1	TX007214	DEDN	Dieldrin	-	-1.07573	hill	38.1447	201	74	90	3.0641	0.000858416	Positive	Positive	Positive	Positive	Negative	NA	NA	NA	NA	NA	NA	NA
20130916 Plate 1a	20130916	120-83-2	TX001913	24DCP	2,4-Dichlorophenol	-	-0.988264	hill	126.291	200	17	20	244.039	1.44239e-06	Positive	Positive	Positive	Positive	Negative	NA	NA	NA	NA	NA	NA	NA
20130916 Plate 1a	20130916	79-94-7	TX009342	3355TBBPA	3,3',5,5'-Tetrabromobisphenol A	-	-0.988264	hill	1383.07	122	44	37	8.21762	0.000370144	Positive	Positive	Positive	Positive	Negative	NA	NA	NA	NA	NA	NA	NA
20130916 Plate 1b	20130916	95-53-4	TX005116	2MA	2-Methylaniline	-	-1.49076	hill	69.431	201	21	49	244.039	0.00215429	Positive	Positive	Positive	Negative	Negative	NA	NA	NA	NA	NA	NA	NA
20130916 Plate 1b	20130916	446-72-0	TX009779	GNST	Genistein	-	-1.49076	gnls	59.3923	102	10	NA	3.85545	0.0394646	Positive	Positive	Negative	Negative	Negative	NA	NA	NA	NA	NA	NA	NA
20130916 Plate 2a	20130916	599-64-4	TX002221	4CPL	4-Cumylphenol	-	-1.7538	hill	1729.41	128	26	44	7.74953	4.36098e-07	Positive	Positive	Positive	Positive	Negative	NA	NA	NA	NA	NA	NA	NA
20130916 Plate 2a	20130916	23564-05-8	TX101001	TPNM	Thiophanate-methyl	-	-1.7538	hill	205.719	200	14	18	NA	9.76668e-11	Positive	Positive	Positive	Positive	Positive	-	-	-	+	NA	NA	NA
20130916 Plate 3b	20130916	83-41-0	TX001700	12D3NBZ	1,2-Dimethyl-3-nitrobenzene	-	-1.7538	hill	54.7242	200	41	38	244.039	0.000427294	Positive	Positive	Positive	Positive	Negative	NA	NA	NA	NA	NA	NA	NA
20130918 Plate 1b	20130918	34256-82-1	TX000687	ATCL	Acetochlor	-	-1.26837	hill	12.6767	128	39	110	3.95302	0.000225736	Positive	Positive	Negative	Negative	Negative	+	-	+	-	NA	NA	NA
20130918 Plate 1b	20130918	76-44-8	TX008463	HPCL	Heptachlor	-	-1.26837	hill	9.85797	128	64	20	7.35633	0.0137305	Positive	Positive	Positive	Positive	Negative	NA	NA	NA	NA	NA	NA	NA
20130918 Plate 2b	20130918	105-60-2	TX004224	CPLT	Caprolactam	-	-2.49076	hill	46.049	198	44	150	244.039	0.0124218	Positive	Positive	Positive	Negative	Negative	NA	NA	NA	NA	NA	NA	NA
20130918 Plate 2b	20130918	26530-20-1	TX009639	OCTL	Octhilinone	-	-2.49076	hill	136.426	17.2	3.2	NA	2.11936	0.00468695	Positive	Positive	Negative	Negative	Negative	NA	NA	NA	NA	NA	NA	NA
20130923 Plate 2	20130923	143-50-0	TX002769	KPN	Kepone	-	-0.827799	hill	585.835	65.5	30	44	5.01591	0.00463914	Positive	Positive	Negative	Negative	Negative	NA	NA	NA	NA	NA	NA	NA
20130923 Plate 2	20130923	103-90-2	TX002867	APAP	Acetaminophen	-	-0.827799	hill	11.3774	200	120	36	244.039	0.000858416	Positive	Positive	Positive	Positive	Negative	NA	NA	NA	NA	NA	NA	NA
20130923 Plate 5a	20130923	99-65-0	TX007270	13DNBZ	1,3-Dinitrobenzene	-	-0.905802	hill	12.0765	199	2	NA	244.039	0.0188534	Positive	Positive	Negative	Negative	Negative	NA	NA	NA	NA	NA	NA	NA
20130923 Plate 6	20130923	122-66-7	TX007190	12DPHZ	1,2-Diphenylhydrazine	-	-1.6163	hill	412.32	200	46	68	5.51926	2.96712e-05	Positive	Positive	Positive	Positive	Negative	NA	NA	NA	NA	NA	NA	NA
20130923 Plate 6	20130923	1934-21-0	TX009268	FDCY5	FD&C Yellow 5	-	-1.6163	gnls	151.687	77.4	25	47	244.039	0.00244379	Positive	Positive	Positive	Positive	Negative	NA	NA	NA	NA	NA	NA	NA
20130925 Plate 1	20130925	106-44-5	TX001815	PCRS	p-Cresol	-	-1.16884	gnls	36.6408	199	73	79	244.039	8.17262e-05	Positive	Positive	Positive	Positive	Negative	NA	NA	NA	NA	NA	NA	NA
20130925 Plate 1	20130925	88-85-7	TX005994	DNSB	Dinoseb	-	-1.16884	hill	12.145	200	49	17	3.22585	0.0172077	Positive	Positive	Negative	Negative	Negative	NA	NA	NA	NA	NA	NA	NA
20130925 Plate 2	20130925	69-09-0	TX007998	CLPHCL	Chlorpromazine hydrochloride	-	-0.753799	hill	759.975	52.4	23	16	5.55583	4.54111e-05	Positive	Positive	Negative	Negative	Negative	NA	NA	NA	NA	NA	NA	NA
20130930 Plate 1	20130930	140-56-7	TX001038	FASF	Fenaminosulf	-	-1.37529	hill	63.1093	200	27	41	9.88165	2.71335e-08	Positive	Positive	Positive	Positive	Negative	NA	NA	NA	NA	NA	NA	NA
20130930 Plate 3	20130930	838-88-0	TX005897	44MLB2MA	4,4'-Methylenebis(2-methylaniline)	-	-1.7538	hill	888.067	200	37	33	0.649555	4.36098e-07	Positive	Positive	Positive	Positive	Positive	NA	NA	NA	NA	NA	NA	NA
20130930 Plate 4	20130930	148-79-8	TX003697	TBDZ	Thiabendazole	-	-2.7538	hill	519.303	200	56	9.1	244.039	3.86251e-07	Positive	Positive	Positive	Positive	Negative	-	-	-	+	NA	NA	NA
20130930 Plate 4	20130930	842-07-9	TX008660	CISY14	C.I. Solvent Yellow 14	-	-2.7538	hill	31.2389	33.6	23	11	3.18442	0.000276626	Positive	Positive	Positive	Positive	Negative	NA	NA	NA	NA	NA	NA	NA
20130930 Plate 5	20130930	828-00-2	TX005808	DMXN	Dimethoxane	-	-2.49076	hill	104.684	200	30	NA	4.73666	1.57408e-05	Positive	Positive	Negative	Negative	Negative	NA	NA	NA	NA	NA	NA	NA
20130930 Plate 5	20130930	127-07-1	TX009231	HDXU	Hydroxyurea	-	-2.49076	hill	44.091	200	19	29	244.039	2.64224e-06	Positive	Positive	Positive	Positive	Negative	NA	NA	NA	NA	NA	NA	NA
20131007 Plate 2	20131007	95-65-8	TX005193	34DMP	3,4-Dimethylphenol	-	-1.49076	gnls	3.3209	201	120	74	244.039	0.00449966	Positive	Positive	Positive	Positive	Negative	NA	NA	NA	NA	NA	NA	NA
20131007 Plate 2	20131007	77-47-4	TX009813	HCLCPD	Hexachlorocyclopentadiene	-	-1.49076	gnls	20.1709	11	4.4	NA	1.68238	0.0311508	Positive	Positive	Negative	Negative	Negative	NA	NA	NA	NA	NA	NA	NA
20131007 Plate 3	20131007	103-23-1	TX009459	D2EHA	Di(2-ethylhexyl) adipate	-	-1.8278	gnls	50.7107	200	76	92	244.039	0.000748645	Positive	Positive	Inconclusive	Inconclusive	Negative	NA	NA	NA	NA	NA	NA	NA
20131007 Plate 4	20131007	120-71-8	TX001355	2MX5MA	2-Methoxy-5-methylaniline	-	-1.07573	hill	8.9093	200	48	89	244.039	0.00638754	Positive	Positive	Positive	Positive	Negative	NA	NA	NA	NA	NA	NA	NA
20131007 Plate 5	20131007	23564-05-8	TX001001	TPNM	Thiophanate-methyl	-	-2.07573	hill	349.361	200	20	23	5.24203	5.41789e-14	Positive	Positive	Positive	Positive	Positive	-	-	-	+	NA	NA	NA
20131007 Plate 6	20131007	80-15-9	TX006981	CMHPX	Cumene hydroperoxide	-	-1.37529	hill	40.0454	160	56	63	5.69765	0.000104837	Positive	Positive	Positive	Positive	Negative	NA	NA	NA	NA	NA	NA	NA
20131009 Plate 1	20131009	121-79-9	TX002261	PPGL	Propyl gallate	-	-1.7538	gnls	74.3102	160	17	NA	2.0848	0.000897111	Positive	Positive	Negative	Negative	Negative	NA	NA	NA	NA	NA	NA	NA
20131009 Plate 1	20131009	510-15-6	TX009932	CLBZ	Chlorobenzilate	-	-1.7538	hill	1262.95	81.9	47	41	6.75622	0.0100042	Positive	Positive	Negative	Negative	Negative	NA	NA	NA	NA	NA	NA	NA
20131009 Plate 4	20131009	2451-62-9	TX003211	TGIC	Triglycidyl isocyanurate	-	-0.905802	gnls	3.22175	160	0.49	25	3.39995	0.0394646	Positive	Positive	Positive	Positive	Positive	NA	NA	NA	NA	NA	NA	NA
20131015 Plate 1	20131015	59-50-7	TX002200	4C3MP	4-Chloro-3-methylphenol	-	-1.9058	hill	596.231	200	41	46	244.039	4.29903e-05	Positive	Positive	Positive	Positive	Negative	NA	NA	NA	NA	NA	NA	NA
20131015 Plate 1	20131015	119-36-8	TX003411	MSCL	Methyl salicylate	-	-1.9058	hill	26.3014	200	15	67	244.039	0.00399311	Positive	Positive	Positive	Positive	Negative	NA	NA	NA	NA	NA	NA	NA
20131015 Plate 3	20131015	53-16-7	TX010322	ETRN	Estrone	-	-2.49076	hill	17.2634	200	2.3	5.3	4.65793	2.96712e-05	Positive	Positive	Positive	Positive	Negative	NA	NA	NA	NA	NA	NA	NA
20131015 Plate 4	20131015	100-01-6	TX007263	4NAL	4-Nitroaniline	-	-2.7538	gnls	26.1757	200	11	100	3.2885	0.000460994	Positive	Positive	Positive	Positive	Negative	NA	NA	NA	NA	NA	NA	NA
20131015 Plate 4	20131015	55-98-1	TX009225	BSF	Busulfan	-	-2.7538	hill	29.9352	200	19	NA	244.039	0.00399311	Positive	Positive	Inconclusive	Inconclusive	Negative	NA	NA	NA	NA	NA	NA	NA
20131015 Plate 5	20131015	115-28-6	TX005644	CLNA	Chlorendic acid	-	-2.49076	hill	74.3101	200	110	97	244.039	0.00506375	Positive	Positive	Positive	Negative	Negative	NA	NA	NA	NA	NA	NA	NA
20131015 Plate 5	20131015	121-14-2	TX007192	24DNT	2,4-Dinitrotoluene	-	-2.49076	hill	316.047	102	36	20	244.039	6.56125e-06	Positive	Positive	Positive	Positive	Negative	NA	NA	NA	NA	inactive	positive	no data
20131015 Plate 5	20131015	3252-43-5	TX008884	DBAN	Dibromoacetonitrile	-	-2.49076	hill	172.655	200	32	15	27.2193	0.000238655	Positive	Positive	Positive	Positive	Negative	NA	NA	NA	NA	NA	NA	NA
20131015 Plate 6	20131015	602-01-7	TX008321	23DNT	2,3-Dinitrotoluene	-	-2.49076	hill	17.6504	14.3	4.4	NA	4.34496	0.000982957	Positive	Positive	Negative	Negative	Negative	NA	NA	NA	NA	NA	NA	NA
20131015 Plate 6	20131015	95-83-0	TX008643	4C12DABZ	4-Chloro-1,2-diaminobenzene	-	-2.49076	hill	45.0655	200	41	NA	1.40746	0.000652031	Positive	Positive	Negative	Negative	Negative	NA	NA	NA	NA	NA	NA	NA
20131015 Plate 7	20131015	119-93-7	TX006913	33DMBZD	3,3'-Dimethylbenzidine	-	-2.07573	hill	913.825	200	99	20	244.039	0.00638754	Positive	Positive	Positive	Positive	Negative	NA	NA	NA	NA	NA	NA	NA
20131015 Plate 8	20131015	154-42-7	TX006867	6TGN	6-Thioguanine	-	-3.07573	hill	13.7443	102	4.1	11	1.19142	2.21238e-05	Positive	Positive	Negative	Negative	Negative	NA	NA	NA	NA	NA	NA	NA
20131015 Plate 8	20131015	96-18-4	TX009499	123TCPP	1,2,3-Trichloropropane	-	-3.07573	hill	161.471	200	46	72	244.039	0.00112405	Positive	Positive	Positive	Positive	Negative	NA	NA	NA	NA	NA	NA	NA
20131017 Plate 1	20131017	1024-57-3	TX011614	HPCLEP	Heptachlor epoxide	-	-3.07573	gnls	141.67	200	25	28	2.9641	0.000225736	Positive	Positive	Positive	Positive	Negative	NA	NA	NA	NA	NA	NA	NA
20131024 Plate 3	20131024	91-59-8	TX002103	2NPTA	2-Naphthylamine	-	-3.49076	hill	641.884	128	51	47	244.039	0.0124218	Positive	Positive	Positive	Positive	Negative	NA	NA	NA	NA	NA	NA	NA
20131024 Plate 4	20131024	100-51-6	TX002088	BZAL	Benzyl alcohol	-	-3.49076	hill	29.2667	199	43	93	244.039	0.00801496	Positive	Positive	Positive	Negative	Negative	NA	NA	NA	NA	NA	NA	NA
20130827 Plate 1	20130827	1763-23-1	TX000836	PFOS	PFOS	-	-1.68341	hill	3.67707	168	18	150	8.13367	0.00569102	Positive	Negative	Negative	Negative	Negative	+	-	-		NA	NA	NA
20130827 Plate 1	20130827	117-79-3	TX002893	2AAQ	2-Aminoanthraquinone	-	-1.68341	gnls	308.445	33.9	NA	29	2.66788	0.000206004	Negative	Negative	Positive	Positive	Negative	NA	NA	NA	NA	NA	NA	NA
20130829 Plate 1	20130829	532-27-4	TX002089	2CAP	2-Chloroacetophenone	-	-2.07573	hill	101.949	21.5	11	7.8	2.26232	0.0763165	Negative	Negative	Negative	Negative	Positive	NA	NA	NA	NA	NA	NA	NA
20130829 Plate 1	20130829	91-62-3	TX009238	6MQL	6-Methylquinoline	-	-2.07573	hill	3.22175	200	2.5	120	244.039	0.139614	Negative	Negative	Positive	Positive	Negative	NA	NA	NA	NA	NA	NA	NA
20130829 Plate 2	20130829	121-33-5	TX002327	4HX3MXBZAD	4-Hydroxy-3-methoxybenzaldehyde	-	-1.6163	hill	8.33076	200	NA	53	244.039	0.22906	Negative	Negative	Positive	Positive	Negative	NA	NA	NA	NA	NA	NA	NA
20130829 Plate 2	20130829	6055-19-2	TX008361	CPAMH	Cyclophosphamide monohydrate	-	-1.6163	hill	987.739	200	91	100	244.039	0.00399311	Positive	Negative	Negative	Negative	Negative	NA	NA	NA	NA	NA	NA	NA
20130829 Plate 2	20130829	80-08-0	TX009316	DPSN	Dapsone	-	-1.6163	hill	3.24799	200	NA	39	244.039	0.879573	Negative	Negative	Positive	Positive	Negative	NA	NA	NA	NA	NA	NA	NA
20130829 Plate 2	20130829	2058-46-0	TX010254	OTCHCL	Oxytetracycline hydrochloride	-	-1.6163	hill	8.74872	200	NA	120	3.80014	0.940516	Negative	Negative	Negative	Negative	Negative	NA	NA	NA	NA	NA	NA	NA
20130829 Plate 3	20130829	62-73-7	TX001609	DCLV	Dichlorvos	-	-1.6163	gnls	5.9661	100	66	90	3.69741	0.0170191	Positive	Negative	Positive	Negative	Negative	+ +	-	-	+	NA	NA	NA
20130829 Plate 3	20130829	111-44-4	TX007708	B2CLE	Bis(2-chloroethyl) ether	-	-1.6163	gnls	8.01665	202	NA	11	244.039	0.272007	Negative	Negative	Negative	Negative	Negative	NA	NA	NA	NA	NA	NA	NA
20130829 Plate 3	20130829	1897-45-6	TX103698	CLTL	Chlorothalonil	-	-1.6163	hill	2.03251	1.08	0.2	0.26	NA	0.00550595	Negative	Negative	Negative	Negative	Negative	-	+	+	-	NA	NA	NA
20130903 Plate 2	20130903	108-46-3	TX003433	RSOCL	Resorcinol	-	-2.26837	hill	30.7916	200	NA	NA	244.039	0.0477356	Negative	Negative	Negative	Negative	Negative	NA	NA	NA	NA	NA	NA	NA
20130903 Plate 2	20130903	678-39-7	TX004626	12TTDF1D	1,1,2,2-Tetrahydroperfluoro-1-decanol	-	-2.26837	hill	1552.37	128	NA	95	5.53275	0.0684969	Negative	Negative	Positive	Positive	Negative	NA	NA	NA	NA	NA	NA	NA
20130903 Plate 2	20130903	2243-62-1	TX008968	15NPTD	1,5-Naphthalenediamine	-	-2.26837	hill	948.844	160	NA	66	4.22568	0.0446945	Negative	Negative	Positive	Positive	Negative	NA	NA	NA	NA	NA	NA	NA
20130903 Plate 3	20130903	119-90-4	TX001914	33DMXBZD	3,3'-Dimethoxybenzidine	-	-1.9058	hill	8.39887	160	NA	250	2.14104	0.761873	Negative	Negative	Negative	Negative	Negative	NA	NA	NA	NA	inactive	positive	no data
20130903 Plate 3	20130903	52-51-7	TX003311	BRPL	Bronopol	-	-1.9058	hill	367.84	52.4	37	NA	4.46265	0.27918	Negative	Negative	Negative	Negative	Negative	NA	NA	NA	NA	NA	NA	NA
20130903 Plate 3	20130903	101-61-1	TX003345	44MLBNNDMA	4,4'-Methylenebis(N,N-dimethylaniline)	-	-1.9058	hill	1836.44	160	NA	38	5.84519	0.000238655	Negative	Negative	Positive	Positive	Negative	NA	NA	NA	NA	NA	NA	NA
20130903 Plate 3	20130903	3844-45-9	TX007739	FDCB1	FD&C Blue No. 1	-	-1.9058	hill	451.146	52.8	28	NA	7.73836	0.300427	Negative	Negative	Negative	Negative	Negative	NA	NA	NA	NA	NA	NA	NA
20130903 Plate 4	20130903	128-04-1	TX004202	SDMDTC	Sodium dimethyldithiocarbamate	-	-1.7538	gnls	8.48052	160	37	49	1.38943	5.94366e-05	Negative	Negative	Positive	Negative	Negative	NA	NA	NA	NA	NA	NA	NA
20130905 Plate 1	20130905	51-21-8	TX003099	5FUCL	5-Fluorouracil	-	-2.26837	hill	772.636	199	110	99	2.08476	0.0124218	Positive	Negative	Positive	Negative	Negative	NA	NA	NA	NA	NA	NA	NA
20130905 Plate 2	20130905	106-43-4	TX002193	4CTL	4-Chlorotoluene	-	-2.07573	hill	3.67575	200	140	60	244.039	0.112418	Negative	Negative	Positive	Positive	Negative	NA	NA	NA	NA	NA	NA	NA
20130905 Plate 2	20130905	101-20-2	TX006849	TCCB	Triclocarban	-	-2.07573	gnls	23.4894	200	37	1.6	0.446384	0.0280271	Negative	Negative	Positive	Negative	Negative	NA	NA	NA	NA	NA	NA	NA
20130905 Plate 3	20130905	1836-75-5	TX006885	NTFN	Nitrofen	-	-1.7538	hill	22.5849	200	77	150	8.07827	0.00715984	Positive	Negative	Negative	Negative	Negative	NA	NA	NA	NA	NA	NA	NA
20130905 Plate 3	20130905	17804-35-2	TX101588	BNML	Benomyl	-	-1.7538	gnls	10.8986	17.2	2.5	1.3	NA	0.329674	Negative	Negative	Positive	Positive	Positive	+ +	+	+	I	NA	NA	NA
20130905 Plate 4	20130905	5392-40-5	TX002747	37DM26OD	3,7-Dimethyl-2,6-octadienal	-	-3.07573	hill	235.555	200	130	28	244.039	0.0372263	Negative	Negative	Positive	Positive	Negative	NA	NA	NA	NA	NA	NA	NA
20130905 Plate 4	20130905	69-74-9	TX006990	CTHCL	Cytarabine hydrochloride	-	-3.07573	hill	3.22177	200	NA	180	0.542722	0.112418	Negative	Negative	Negative	Negative	Negative	NA	NA	NA	NA	NA	NA	NA
20130906 Plate 1	20130906	13674-87-8	TX005757	T13DCL2PP	Tris(1,3-dichloro-2-propyl)phosphate	-	-1.55216	gnls	10.9541	200	39	NA	6.71397	0.0089604	Negative	Negative	Negative	Negative	Negative	NA	NA	NA	NA	NA	NA	NA
20130906 Plate 3	20130906	169590-42-5	TX010119	CCXB	Celecoxib	-	-1.49076	cnst	NA	81.9	31	NA	6.50075	0.0871078	Negative	Negative	Negative	Negative	Negative	NA	NA	NA	NA	NA	NA	NA
20130906 Plate 4	20130906	95-54-5	TX003437	12PDA	1,2-Phenylenediamine	-	-1.26837	hill	3.44088	82.3	NA	47	2.9035	0.0280271	Negative	Negative	Positive	Positive	Negative	NA	NA	NA	NA	NA	NA	NA
20130909 Plate 1	20130909	95-87-4	TX001360	25DMP	2,5-Dimethylphenol	-	-1.6163	hill	191.938	201	37	39	244.039	0.001464	Positive	Negative	Positive	Positive	Negative	NA	NA	NA	NA	NA	NA	NA
20130909 Plate 1	20130909	108-91-8	TX001889	CHAM	Cyclohexylamine	-	-1.6163	hill	42.0755	202	72	43	244.039	0.00393498	Positive	Negative	Positive	Positive	Negative	NA	NA	NA	NA	NA	NA	NA
20130909 Plate 1	20130909	25956-17-6	TX004359	ALRCI16035	Allura Red C.I.16035	-	-1.6163	hill	315.165	41.9	NA	NA	244.039	0.0864711	Negative	Negative	Negative	Negative	Negative	NA	NA	NA	NA	NA	NA	NA
20130909 Plate 1-2	20130909	32296	TX005237	246TCP	2,4,6-Trichlorophenol	-	-0.827799	hill	11.3608	200	110	53	244.039	0.0634525	Negative	Negative	Positive	Positive	Negative	NA	NA	NA	NA	NA	NA	NA
20130909 Plate 1-2	20130909	205-99-2	TX008488	BZBFT	Benzo(b)fluoranthene	-	-0.827799	hill	6.30339	200	130	93	4.95802	0.0170191	Positive	Negative	Positive	Positive	Negative	NA	NA	NA	NA	NA	NA	NA
20130909 Plate 2	20130909	121-69-7	TX001882	NNDMA	N,N-Dimethylaniline	-	-0.905802	hill	3.20057	198	88	43	244.039	0.172694	Negative	Negative	Positive	Positive	Negative	NA	NA	NA	NA	NA	NA	NA
20130909 Plate 2	20130909	319-85-7	TX011620	BHCLH	beta-Hexachlorocyclohexane	-	-0.905802	hill	8.09081	200	NA	32	244.039	0.150051	Negative	Negative	Positive	Positive	Negative	NA	NA	NA	NA	NA	NA	NA
20130909 Plate 3	20130909	120-32-1	TX009149	CLPN	Clorophene	-	-2.49076	hill	2277.38	127	NA	34	4.64309	0.761873	Negative	Negative	Positive	Positive	Negative	-	-	+	-	NA	NA	NA
20130909 Plate 3-2	20130909	28249-77-6	TX000783	THBC	Thiobencarb	-	-1.6163	gnls	3.22175	200	NA	36	6.98967	0.0882884	Negative	Negative	Positive	Positive	Negative	-	-	-	+	NA	NA	NA
20130909 Plate 3-2	20130909	4180-23-8	TX003353	EATL	(E)-Anethole	-	-1.6163	hill	8.04893	200	NA	35	244.039	0.879573	Negative	Negative	Positive	Positive	Negative	NA	NA	NA	NA	NA	NA	NA
20130909 Plate 3-2	20130909	120-80-9	TX003836	CTCL	Catechol	-	-1.6163	gnls	56.7073	202	NA	NA	2.20104	1	Negative	Negative	Negative	Negative	Negative	NA	NA	NA	NA	NA	NA	NA
20130911 Plate 1	20130911	83-32-9	TX001366	ANPT	Acenaphthene	-	-0.268372	gnls	36.3308	200	78	NA	244.039	0.00569102	Positive	Negative	Inconclusive	Inconclusive	Negative	NA	NA	NA	NA	NA	NA	NA
20130911 Plate 1	20130911	111-96-6	TX002472	B2MEE	Bis(2-methoxyethyl) ether	-	-0.268372	hill	3.22646	200	NA	170	244.039	0.969785	Negative	Negative	Inconclusive	Inconclusive	Negative	NA	NA	NA	NA	NA	NA	NA
20130911 Plate 2	20130911	97-53-0	TX002953	EUGL	Eugenol	-	-1.68341	hill	3.22504	200	93	84	244.039	0.288883	Negative	Negative	Inconclusive	Inconclusive	Negative	NA	NA	NA	NA	NA	NA	NA
20130911 Plate 2	20130911	90-94-8	TX006925	MKT	Michlers ketone	-	-1.68341	gnls	7.93095	NA	NA	NA	0.451661	0.00550595	Negative	Negative	Negative	Negative	Negative	NA	NA	NA	NA	NA	NA	NA
20130911 Plate 3	20130911	84371-65-3	TX005847	MEPN	Mifepristone	-	-0.753799	cnst	NA	200	17	NA	6.68838	0.000652031	Negative	Negative	Negative	Negative	Negative	NA	NA	NA	NA	NA	NA	NA
20130911 Plate 4	20130911	10605-21-7	TX006796	CBZD	Carbendazim	-	-1.7538	gnls	8.34189	21.5	2.3	1.9	1.84891	0.903197	Negative	Negative	Positive	Positive	Positive	NA	NA	NA	NA	NA	NA	NA
20130911 Plate 4	20130911	2634-33-5	TX007028	12BZTZ3O	1,2-Benzisothiazolin-3-one	-	-1.7538	hill	8.10001	21.5	4.1	NA	3.97041	0.845841	Negative	Negative	Negative	Negative	Negative	NA	NA	NA	NA	NA	NA	NA
20130911 Plate 4	20130911	13292-46-1	TX009070	RFAPC	Rifampicin	-	-1.7538	gnls	1.63325	125	54	66	3.39747	0.172694	Negative	Negative	Inconclusive	Inconclusive	Negative	NA	NA	NA	NA	NA	NA	NA
20130911 Plate 6	20130911	106-22-9	TX001035	CTNL	Citronellol	-	-1.07573	hill	8.52638	160	NA	72	0.0609838	0.0214044	Negative	Negative	Positive	Positive	Negative	NA	NA	NA	NA	NA	NA	NA
20130911 Plate 6	20130911	92-84-2	TX002554	PTZN	Phenothiazine	-	-1.07573	hill	389.283	65.5	NA	NA	4.28592	0.0137305	Negative	Negative	Negative	Negative	Negative	NA	NA	NA	NA	NA	NA	NA
20130916 Plate 1a	20130916	50-29-3	TX002357	PPDDT	p,p'-DDT	-	-0.988264	hill	656.329	128	78	NA	4.54262	0.0812839	Negative	Negative	Negative	Negative	Negative	NA	NA	NA	NA	NA	NA	NA
20130916 Plate 1b	20130916	84-75-3	TX004331	DHPT	Dihexyl phthalate	-	-1.49076	hill	41.4727	200	23	NA	7.80893	0.0170191	Negative	Negative	Negative	Negative	Negative	NA	NA	NA	NA	NA	NA	NA
20130916 Plate 1b	20130916	3380-34-5	TX111587	TCLS	Triclosan	-	-1.49076	hill	993.474	81.9	54	NA	NA	0.939614	Negative	Negative	Negative	Negative	Negative	+ +	-	-		NA	NA	NA
20130916 Plate 2a	20130916	335-67-1	TX009159	PFOA	PFOA	-	-1.7538	hill	3.22179	200	NA	6.7	244.039	0.595912	Negative	Negative	Positive	Negative	Negative	-	-	-		NA	NA	NA
20130916 Plate 2b	20130916	309-00-2	TX004449	ALDN	Aldrin	-	-1.9058	gnls	18.0353	128	69	NA	6.04895	0.255818	Negative	Negative	Negative	Negative	Negative	NA	NA	NA	NA	NA	NA	NA
20130916 Plate 2b	20130916	102-06-7	TX009028	13DPGD	1,3-Diphenylguanidine	-	-1.9058	hill	391.936	200	78	67	3.6404	0.000152005	Positive	Negative	Positive	Positive	Negative	NA	NA	NA	NA	NA	NA	NA
20130916 Plate 3a	20130916	120-12-7	TX001370	ANTC	Anthracene	-	-1.9058	hill	1024.75	160	64	51	30.501	3.64869e-05	Negative	Negative	Positive	Positive	Negative	NA	NA	NA	NA	NA	NA	NA
20130916 Plate 3a	20130916	91-64-5	TX002233	CMN	Coumarin	-	-1.9058	hill	11.0366	200	5.6	9.7	244.039	0.0573641	Negative	Negative	Positive	Positive	Negative	NA	NA	NA	NA	NA	NA	NA
20130916 Plate 3b	20130916	51218-45-2	TX000793	MTLC	Metolachlor	-	-1.7538	gnls	7.57851	200	NA	180	7.99578	0.00665282	Negative	Negative	Positive	Negative	Negative	-	-	-	+	NA	NA	NA
20130916 Plate 3b	20130916	627-93-0	TX003077	DMAP	Dimethyl adipate	-	-1.7538	hill	5.89625	200	NA	110	244.039	0.426362	Negative	Negative	Positive	Negative	Negative	NA	NA	NA	NA	NA	NA	NA
20130916 Plate 3b	20130916	335-76-2	TX010355	PFDA	PFDA	-	-1.7538	hill	3.28153	200	NA	73	7.83034	0.544486	Negative	Negative	Positive	Positive	Negative	NA	NA	NA	NA	NA	NA	NA
20130918 Plate 1a	20130918	137-30-4	TX007272	ZRM	Ziram	-	-0.905802	hill	34.3024	3.57	NA	2.4e-06	1.58258	0.509775	Negative	Negative	Positive	Negative	Negative	NA	NA	NA	NA	NA	NA	NA
20130918 Plate 1a	20130918	2835-95-2	TX007278	5A2MPL	5-Amino-2-methylphenol	-	-0.905802	hill	702.296	162	NA	5.3	2.78964	0.0100042	Negative	Negative	Positive	Positive	Negative	NA	NA	NA	NA	NA	NA	NA
20130918 Plate 1b	20130918	98-86-2	TX002111	ATPN	Acetophenone	-	-1.26837	hill	3.32551	201	NA	50	244.039	0.225479	Negative	Negative	Positive	Positive	Negative	NA	NA	NA	NA	NA	NA	NA
20130918 Plate 2a	20130918	446-86-6	TX005739	AZTP	Azathioprine	-	-0.988264	gnls	7.26688	199	83	18	4.06852	0.00353889	Positive	Negative	Positive	Negative	Negative	NA	NA	NA	NA	NA	NA	NA
20130918 Plate 2a	20130918	1143-38-0	TX008510	ANTL	Anthralin	-	-0.988264	hill	4.12964	200	110	16	244.039	0.0372263	Positive	Negative	Positive	Negative	Negative	NA	NA	NA	NA	NA	NA	NA
20130918 Plate 2b	20130918	79-43-6	TX005990	DCLAA	Dichloroacetic acid	-	-2.49076	hill	751.854	199	94	95	244.039	0.0446945	Positive	Negative	Positive	Negative	Negative	NA	NA	NA	NA	NA	NA	NA
20130923 Plate 1	20130923	87-86-5	TX001735	PCLP	Pentachlorophenol	-	-0.905802	hill	1.45258	102	2.4	9	2.52071	0.324712	Negative	Negative	Positive	Positive	Negative	NA	NA	NA	NA	NA	NA	NA
20130923 Plate 1	20130923	1948-33-0	TX002508	TBHQ	tert-Butylhydroquinone	-	-0.905802	hill	256.748	41.9	30	NA	3.41691	0.0101174	Negative	Negative	Negative	Negative	Negative	NA	NA	NA	NA	NA	NA	NA
20130923 Plate 1	20130923	118-52-5	TX005164	13DC55DMHD	1,3-Dichloro-5,5-dimethylhydantoin	-	-0.905802	hill	3.22175	200	31	55	244.039	0.0372263	Positive	Negative	Positive	Positive	Negative	NA	NA	NA	NA	NA	NA	NA
20130923 Plate 1	20130923	20547	TX007216	6M2TUCL	6-Methyl-2-thiouracil	-	-0.905802	hill	3.56337	200	4.2	57	244.039	0.000982957	Positive	Negative	Positive	Positive	Negative	NA	NA	NA	NA	NA	NA	NA
20130923 Plate 2	20130923	122-62-3	TX011221	B2EDC	Bis(2-ethylhexyl) decanedioate	-	-0.827799	hill	3.22399	200	NA	110	29.7135	0.500867	Negative	Negative	Positive	Positive	Negative	NA	NA	NA	NA	NA	NA	NA
20130923 Plate 3	20130923	110-62-3	TX002295	PTNL	Pentanal	-	-1.49076	hill	3.18052	198	NA	140	244.039	0.081443	Negative	Negative	Positive	Negative	Negative	NA	NA	NA	NA	NA	NA	NA
20130923 Plate 3	20130923	115-96-8	TX002409	T2CLP	Tris(2-chloroethyl) phosphate	-	-1.49076	hill	3.30725	200	NA	150	244.039	0.622429	Negative	Negative	Positive	Positive	Negative	NA	NA	NA	NA	NA	NA	NA
20130923 Plate 3	20130923	576-26-1	TX003998	26DMP	2,6-Dimethylphenol	-	-1.49076	hill	9.58579	200	87	110	244.039	0.0339091	Positive	Negative	Positive	Positive	Negative	NA	NA	NA	NA	NA	NA	NA
20130923 Plate 4	20130923	111-30-8	TX009535	GTAD	Glutaraldehyde	-	-1.6163	hill	7.57218	129	28	NA	6.25972	0.0339091	Positive	Negative	Negative	Negative	Negative	NA	NA	NA	NA	active	positive	negative
20130923 Plate 5a	20130923	21672	TX006303	MTTX	Methotrexate	-	-0.905802	hill	10.1011	200	NA	NA	0.0322195	0.175143	Negative	Negative	Negative	Negative	Negative	NA	NA	NA	NA	NA	NA	NA
20130923 Plate 5a	20130923	627-18-9	TX009036	3B1PP	3-Bromo-1-propanol	-	-0.905802	hill	3.3736	200	NA	NA	244.039	0.0955902	Negative	Negative	Negative	Negative	Negative	NA	NA	NA	NA	NA	NA	NA
20130923 Plate 6	20130923	117-39-5	TX007264	QCTN	Quercetin	-	-1.6163	hill	3.20116	199	NA	110	3.02104	0.454263	Negative	Negative	Positive	Negative	Negative	NA	NA	NA	NA	inactive	positive	negative
20130923 Plate 6	20130923	4291-63-8	TX010040	CDBN	Cladribine	-	-1.6163	hill	3.22442	102	8e-06	NA	0.0493236	0.569923	Negative	Negative	Negative	Negative	Negative	NA	NA	NA	NA	NA	NA	NA
20130925 Plate 1	20130925	27828	TX005199	TCLAA	Trichloroacetic acid	-	-1.16884	hill	8.55095	200	NA	NA	244.039	0.0690443	Negative	Negative	Negative	Negative	Negative	NA	NA	NA	NA	NA	NA	NA
20130925 Plate 1	20130925	56-53-1	TX008337	DESBT	Diethylstilbestrol	-	-1.16884	hill	26.8307	17.2	6.7	4.8	5.33142	0.0573641	Negative	Negative	Positive	Positive	Positive	NA	NA	NA	NA	NA	NA	NA
20130925 Plate 2	20130925	111-42-2	TX001847	DETA	Diethanolamine	-	-0.753799	hill	8.62693	200	NA	84	244.039	0.676931	Negative	Negative	Positive	Positive	Negative	NA	NA	NA	NA	NA	NA	NA
20130925 Plate 2	20130925	496-72-0	TX007294	34DAT	3,4-Diaminotoluene	-	-0.753799	hill	3.27373	202	71	52	1.52395	0.0573641	Negative	Negative	Positive	Positive	Negative	NA	NA	NA	NA	NA	NA	NA
20130925 Plate 2	20130925	20325-40-0	TX009196	33DMXBZDDHC	3,3'-Dimethoxybenzidine dihydrochloride	-	-0.753799	hill	189.81	41.9	28	7.6	5.66515	2.21238e-05	Negative	Negative	Positive	Positive	Negative	NA	NA	NA	NA	NA	NA	NA
20130925 Plate 3	20130925	1260-17-9	TX008556	CMA	Carminic acid	-	-1.16884	hill	3.22175	200	NA	13	244.039	0.197801	Negative	Negative	Positive	Positive	Negative	NA	NA	NA	NA	NA	NA	NA
20130925 Plate 3	20130925	86-30-6	TX009695	NNSPNA	N-Nitrosodiphenylamine	-	-1.16884	hill	263.339	200	72	25	244.039	0.0029857	Positive	Negative	Positive	Positive	Negative	NA	NA	NA	NA	NA	NA	NA
20130930 Plate 1	20130930	54-85-3	TX005751	INZD	Isoniazid	-	-1.37529	hill	0.985605	88	NA	51	244.039	0.120427	Negative	Negative	Positive	Positive	Negative	NA	NA	NA	NA	NA	NA	NA
20130930 Plate 1	20130930	57-63-6	TX005798	17AEED	17alpha-Ethinylestradiol	-	-1.37529	gnls	22.0702	21.5	2.3	3	1.70109	1	Negative	Negative	Positive	Positive	Positive	NA	NA	NA	NA	NA	NA	NA
20130930 Plate 1	20130930	56-55-3	TX007238	BZAT	Benz(a)anthracene	-	-1.37529	hill	3.27471	NA	NA	NA	1.97859	0.00801496	Negative	Negative	Negative	Negative	Negative	NA	NA	NA	NA	NA	NA	NA
20130930 Plate 2	20130930	101-80-4	TX003357	44OXDA	4,4'-Oxydianiline	-	-1.37529	hill	14.7182	200	60	31	244.039	0.00189655	Positive	Negative	Positive	Positive	Negative	NA	NA	NA	NA	NA	NA	NA
20130930 Plate 2	20130930	19774-82-4	TX004572	AODHC	Amiodarone hydrochloride	-	-1.37529	cnst	NA	31.7	NA	NA	4.41827	0.0138145	Negative	Negative	Negative	Negative	Negative	NA	NA	NA	NA	NA	NA	NA
20130930 Plate 2	20130930	84-66-2	TX005146	DEPT	Diethyl phthalate	-	-1.37529	hill	6.34754	200	100	99	244.039	0.00449966	Positive	Negative	Positive	Positive	Negative	NA	NA	NA	NA	NA	NA	NA
20130930 Plate 2	20130930	103-33-3	TX007196	AZBZ	Azobenzene	-	-1.37529	hill	8.17157	200	NA	87	244.039	0.704853	Negative	Negative	Positive	Positive	Negative	NA	NA	NA	NA	NA	NA	NA
20130930 Plate 3	20130930	1120-71-4	TX002339	13PPS	1,3-Propane sultone	-	-1.7538	gnls	3.93625	199	110	80	244.039	0.0188534	Positive	Negative	Positive	Negative	Negative	NA	NA	NA	NA	NA	NA	NA
20130930 Plate 3	20130930	23139	TX009751	4AD317D	4-Androstene-3,17-dione	-	-1.7538	hill	3.33138	200	NA	34	4.15621	0.733179	Negative	Negative	Positive	Negative	Negative	NA	NA	NA	NA	NA	NA	NA
20130930 Plate 4	20130930	51-28-5	TX001816	24DNP	2,4-Dinitrophenol	-	-2.7538	hill	3.22175	200	86	49	244.039	0.0100042	Positive	Negative	Positive	Positive	Negative	NA	NA	NA	NA	NA	NA	NA
20130930 Plate 4	20130930	106-87-6	TX009094	4V1CHDX	4-Vinyl-1-cyclohexene dioxide	-	-2.7538	gnls	7.2984	200	120	35	244.039	0.0533888	Negative	Negative	Positive	Negative	Negative	NA	NA	NA	NA	NA	NA	NA
20130930 Plate 5	20130930	101-54-2	TX001760	NP14BZDA	N-Phenyl-1,4-benzenediamine	-	-2.49076	hill	1382.93	65.5	NA	3.2	1.59633	0.969785	Negative	Negative	Positive	Positive	Negative	NA	NA	NA	NA	NA	NA	NA
20130930 Plate 5	20130930	58-93-5	TX008534	HCLTZ	Hydrochlorothiazide	-	-2.49076	gnls	3.22203	200	NA	73	244.039	0.40467	Negative	Negative	Positive	Negative	Negative	NA	NA	NA	NA	NA	NA	NA
20130930 Plate 6	20130930	91082-17-6	TX001586	C1021SAPE	C10-21 sulfonic acids phenyl esters	-	-1.9058	hill	99.0118	1000	130	NA	0.805454	0.00449966	Positive	Negative	Negative	Negative	Negative	NA	NA	NA	NA	NA	NA	NA
20130930 Plate 6	20130930	99-55-8	TX003375	2M5NA	2-Methyl-5-nitroaniline	-	-1.9058	hill	3.26488	200	150	0.41	244.039	0.240311	Negative	Negative	Negative	Negative	Negative	NA	NA	NA	NA	NA	NA	NA
20130930 Plate 6	20130930	3380-34-5	TX011587	TCLS	Triclosan	-	-1.9058	hill	935.497	102	62	NA	4.45515	0.820217	Negative	Negative	Negative	Negative	Negative	+ +	-	-		NA	NA	NA
20131007 Plate 1	20131007	89-72-5	TX002098	2B2PL	2-(Butan-2-yl)phenol	-	-1.7538	hill	3.22191	200	82	170	244.039	0.454263	Negative	Negative	Positive	Negative	Negative	NA	NA	NA	NA	NA	NA	NA
20131007 Plate 1	20131007	111-46-6	TX002325	DELG	Diethylene glycol	-	-1.7538	hill	6.83819	199	79	180	244.039	0.00189655	Positive	Negative	Inconclusive	Inconclusive	Negative	NA	NA	NA	NA	NA	NA	NA
20131007 Plate 1	20131007	55-18-5	TX008445	NNTSEA	N-Nitrosodiethylamine	-	-1.7538	hill	17.1439	203	21	31	244.039	0.000276626	Positive	Negative	Positive	Positive	Negative	NA	NA	NA	NA	NA	NA	NA
20131007 Plate 2	20131007	97322-87-7	TX006205	TGTZ	Troglitazone	-	-1.49076	hill	4.15223	160	16	14	6.34585	0.150051	Negative	Negative	Positive	Positive	Negative	NA	NA	NA	NA	NA	NA	NA
20131007 Plate 2	20131007	66-81-9	TX012209	CHXD	Cycloheximide	-	-1.49076	hill	312.362	11	36	20	0.927189	2.29491e-07	Negative	Negative	Negative	Negative	Negative	NA	NA	NA	NA	NA	NA	NA
20131007 Plate 3	20131007	35796	TX004417	FFRL	Furfural	-	-1.8278	gnls	11.1294	201	130	140	244.039	0.00506375	Positive	Negative	Inconclusive	Inconclusive	Negative	NA	NA	NA	NA	NA	NA	NA
20131007 Plate 3	20131007	87-61-6	TX007252	123TCBZ	1,2,3-Trichlorobenzene	-	-1.8278	hill	3.22175	200	120	32	244.039	0.129745	Negative	Negative	Positive	Positive	Negative	NA	NA	NA	NA	NA	NA	NA
20131007 Plate 4	20131007	118-71-8	TX003197	MLTL	Maltol	-	-1.07573	hill	4.86241	200	170	100	244.039	0.676931	Negative	Negative	Positive	Positive	Negative	NA	NA	NA	NA	NA	NA	NA
20131007 Plate 4	20131007	99-51-4	TX004040	12D4NBZ	1,2-Dimethyl-4-nitrobenzene	-	-1.07573	hill	3.22177	200	NA	89	244.039	0.324712	Negative	Negative	Positive	Positive	Negative	NA	NA	NA	NA	NA	NA	NA
20131007 Plate 4	20131007	97-77-8	TX011018	DSFM	Disulfiram	-	-1.07573	hill	4.67044	17.1	3	NA	3.87032	0.0589958	Negative	Negative	Negative	Negative	Negative	NA	NA	NA	NA	NA	NA	NA
20131007 Plate 5	20131007	80-43-3	TX002361	DCMPX	Dicumyl peroxide	-	-2.07573	hill	3.2218	160	5.5	120	6.99044	0.0280271	Positive	Negative	Negative	Negative	Negative	NA	NA	NA	NA	NA	NA	NA
20131007 Plate 5	20131007	112529-15-4	TX009773	PGHCL	Pioglitazone hydrochloride	-	-2.07573	hill	4.16798	200	2.2	7.6	28.7599	0.00112405	Positive	Negative	Positive	Positive	Negative	NA	NA	NA	NA	NA	NA	NA
20131007 Plate 6	20131007	120-47-8	TX001702	EPBN	Ethylparaben	-	-1.37529	hill	9.08394	200	70	120	244.039	0.0100042	Positive	Negative	Inconclusive	Inconclusive	Negative	NA	NA	NA	NA	NA	NA	NA
20131007 Plate 6	20131007	107-07-3	TX002081	2CETL	2-Chloroethanol	-	-1.37529	hill	14.6323	199	60	130	244.039	0.00123062	Positive	Negative	Positive	Positive	Negative	NA	NA	NA	NA	NA	NA	NA
20131009 Plate 1	20131009	100-00-5	TX001844	1C4NBZ	1-Chloro-4-nitrobenzene	-	-1.7538	hill	3.75579	200	160	120	244.039	0.324712	Negative	Negative	Positive	Negative	Negative	NA	NA	NA	NA	NA	NA	NA
20131009 Plate 2	20131009	132-64-9	TX002133	DBZF	Dibenzofuran	-	0.731628	hill	19.3952	NA	NA	NA	244.039	5.05836e-05	Negative	Negative	Negative	Negative	Negative	NA	NA	NA	NA	NA	NA	NA
20131009 Plate 2	20131009	1897-45-6	TX003698	CLTL	Chlorothalonil	-	0.731628	hill	0.0623111	NA	NA	NA	0.419733	0.0188534	Negative	Negative	Negative	Negative	Negative	-	+	+	-	NA	NA	NA
20131009 Plate 2	20131009	1156-19-0	TX005875	TLZA	Tolazamide	-	0.731628	hill	5.91679	NA	NA	NA	244.039	0.00353889	Negative	Negative	Negative	Negative	Negative	NA	NA	NA	NA	NA	NA	NA
20131009 Plate 3	20131009	112-30-1	TX002474	1DCL	1-Decanol	-	-0.827799	hill	3.22175	200	NA	120	244.039	0.0582403	Negative	Negative	Positive	Negative	Negative	NA	NA	NA	NA	NA	NA	NA
20131009 Plate 3	20131009	72-54-8	TX005664	PPDDD	p,p'-DDD	-	-0.827799	hill	6.89721	160	130	NA	7.45888	0.117508	Negative	Negative	Negative	Negative	Negative	NA	NA	NA	NA	NA	NA	NA
20131009 Plate 4	20131009	2921-88-2	TX003539	CLPF	Chlorpyrifos	-	-0.905802	hill	3.24008	200	130	69	3.98267	0.40467	Negative	Negative	Positive	Positive	Negative	NA	NA	NA	NA	NA	NA	NA
20131009 Plate 4	20131009	30516-87-1	TX009746	3A3DXT	3-Azido-3-deoxythymidine	-	-0.905802	hill	3.22175	200	NA	72	244.039	0.0582403	Negative	Negative	Positive	Positive	Negative	NA	NA	NA	NA	inactive	negative	positive
20131009 Plate 4	20131009	148-79-8	TX103697	TBDZ	Thiabendazole	-	-0.905802	hill	3.22176	200	100	19	NA	0.200825	Negative	Negative	Positive	Positive	Negative	-	-	-	+	NA	NA	NA
20131015 Plate 1	20131015	59-30-3	TX003323	FLCA	Folic acid	-	-1.9058	cnst	NA	200	NA	110	244.039	0.0958749	Negative	Negative	Positive	Negative	Negative	NA	NA	NA	NA	NA	NA	NA
20131015 Plate 1	20131015	637-07-0	TX006899	CFBT	Clofibrate	-	-1.9058	hill	8.33711	200	NA	130	244.039	0.426362	Negative	Negative	Positive	Positive	Negative	NA	NA	NA	NA	NA	NA	NA
20131015 Plate 2	20131015	95-48-7	TX001704	OCRS	o-Cresol	-	-2.26837	hill	3.26283	199	110	130	244.039	0.139614	Negative	Negative	Positive	Positive	Negative	NA	NA	NA	NA	NA	NA	NA
20131015 Plate 2	20131015	599-79-1	TX008650	SFSZ	Sulfasalazine	-	-2.26837	hill	24.7002	200	65	160	244.039	0.00801496	Positive	Negative	Negative	Negative	Negative	NA	NA	NA	NA	NA	NA	NA
20131015 Plate 2	20131015	548-62-9	TX009687	GNTV	Gentian Violet	-	-2.26837	gnls	0.0167449	0.644	NA	0.11	1.76394	0.518253	Negative	Negative	Negative	Negative	Negative	NA	NA	NA	NA	NA	NA	NA
20131015 Plate 2	20131015	57-74-9	TX009826	CLDN	Chlordane	-	-2.26837	hill	7.26769	102	0.34	54	8.18932	0.125005	Negative	Negative	Positive	Positive	Negative	NA	NA	NA	NA	NA	NA	NA
20131015 Plate 3	20131015	1401-55-4	TX002496	TNA	Tannic acid	-	-2.49076	hill	0.0233336	4.88	0.016	0.84	2.01745	0.175143	Negative	Negative	Positive	Negative	Negative	NA	NA	NA	NA	NA	NA	NA
20131015 Plate 3	20131015	2385-85-5	TX009910	MRX	Mirex	-	-2.49076	hill	109.88	200	36	28	0.0558734	0.001464	Positive	Negative	Positive	Positive	Negative	NA	NA	NA	NA	NA	NA	NA
20131015 Plate 4	20131015	77-48-5	TX004028	13D55DMHD	1,3-Dibromo-5,5-dimethylhydantoin	-	-2.7538	hill	3.22179	200	NA	93	244.039	0.649446	Negative	Negative	Positive	Positive	Negative	NA	NA	NA	NA	NA	NA	NA
20131015 Plate 5	20131015	17804-35-2	TX001588	BNML	Benomyl	-	-2.49076	hill	2333.28	160	110	NA	2.16663	0.0882884	Negative	Negative	Negative	Negative	Negative	+ +	+	+	I	NA	NA	NA
20131015 Plate 6	20131015	136-77-6	TX002429	4HRC	4-Hexylresorcinol	-	-2.49076	gnls	11.7917	21.5	2.6	1e-06	9.04808	0.708881	Negative	Negative	Positive	Positive	Positive	NA	NA	NA	NA	NA	NA	NA
20131015 Plate 6	20131015	60-35-5	TX007228	ACTA	Acetamide	-	-2.49076	hill	11.5684	19.8	5.8	NA	244.039	0.0029857	Positive	Negative	Negative	Negative	Negative	NA	NA	NA	NA	NA	NA	NA
20131015 Plate 7	20131015	123-31-9	TX001382	HDQN	Hydroquinone	-	-2.07573	cnst	NA	41.9	15	12	4.38781	0.11164	Negative	Negative	Negative	Negative	Negative	NA	NA	NA	NA	NA	NA	NA
20131015 Plate 7	20131015	63612-50-0	TX004568	NLAM	Nilutamide	-	-2.07573	hill	122.351	200	21	39	4.10991	8.04177e-07	Positive	Negative	Positive	Positive	Negative	NA	NA	NA	NA	NA	NA	NA
20131015 Plate 8	20131015	108-95-2	TX001920	PHNL	Phenol	-	-3.07573	hill	425.383	202	100	57	244.039	0.00801496	Positive	Negative	Positive	Positive	Negative	NA	NA	NA	NA	NA	NA	NA
20131015 Plate 8	20131015	90-04-0	TX002185	2ASD	2-Anisidine	-	-3.07573	hill	336.362	199	46	120	244.039	0.000238655	Positive	Negative	Positive	Positive	Negative	NA	NA	NA	NA	NA	NA	NA
20131017 Plate 1	20131017	3296-90-0	TX003145	22BB13PP	2,2-Bis(bromomethyl)-1,3-propanediol	-	-3.07573	gnls	9.40605	200	NA	38	244.039	0.495366	Negative	Negative	Inconclusive	Inconclusive	Negative	NA	NA	NA	NA	NA	NA	NA
20131017 Plate 1	20131017	65277-42-1	TX006299	KTCZ	Ketoconazole	-	-3.07573	hill	7.15379	102	NA	NA	7.881	0.324712	Negative	Negative	Negative	Negative	Negative	NA	NA	NA	NA	NA	NA	NA
20131017 Plate 2	20131017	621-64-7	TX004062	NNSPPA	N-Nitrosodipropylamine	-	-1.6163	hill	13.9522	200	NA	NA	244.039	0.139614	Negative	Negative	Negative	Negative	Negative	NA	NA	NA	NA	NA	NA	NA
20131017 Plate 4	20131017	95-95-4	TX005197	245TCP	2,4,5-Trichlorophenol	-	-2.49076	gnls	465.602	65.5	NA	38	5.07426	0.00393498	Negative	Negative	Positive	Positive	Negative	NA	NA	NA	NA	NA	NA	NA
20131024 Plate 3	20131024	25956-17-6	TX004359	ALRCI16035	Allura Red C.I.16035	-	-3.49076	hill	3.23318	128	NA	NA	244.039	0.197801	Negative	Negative	Negative	Negative	Negative	NA	NA	NA	NA	NA	NA	NA
20131024 Plate 3	20131024	99-65-0	TX007270	13DNBZ	1,3-Dinitrobenzene	-	-3.49076	hill	3.22642	199	NA	110	244.039	0.343668	Negative	Negative	Positive	Positive	Negative	NA	NA	NA	NA	NA	NA	NA
20131024 Plate 3	20131024	627-18-9	TX009036	3B1PP	3-Bromo-1-propanol	-	-3.49076	hill	13.9029	200	110	73	244.039	0.00399311	Positive	Negative	Positive	Positive	Negative	NA	NA	NA	NA	NA	NA	NA
20131024 Plate 4	20131024	21672	TX006303	MTTX	Methotrexate	-	-3.49076	hill	3.55873	200	51	59	0.0322195	0.00128368	Positive	Negative	Positive	Positive	Negative	NA	NA	NA	NA	NA	NA	NA
20131024 Plate 4	20131024	97-77-8	TX011018	DSFM	Disulfiram	-	-3.49076	gnls	10.0233	7	4.7	NA	3.87032	0.42848	Negative	Negative	Negative	Negative	Negative	NA	NA	NA	NA	NA	NA	NA
20131024 Plate 4	20131024	66-81-9	TX012209	CHXD	Cycloheximide	-	-3.49076	hill	393.839	21.5	NA	NA	0.927189	3.09248e-05	Negative	Negative	Negative	Negative	Negative	NA	NA	NA	NA	NA	NA	NA
20130827 Plate 1	20130827	53-86-1	TX006295	IDMT	Indomethacin	-	-1.68341	hill	3.22175	200	NA	NA	244.039	0.569923	Inconclusive	Inconclusive	Inconclusive	Inconclusive	Negative	NA	NA	NA	NA	NA	NA	NA
20130903 Plate 1	20130903	131-11-3	TX001552	DMPT	Dimethyl phthalate	-	-1.49076	hill	1010.87	200	NA	NA	244.039	0.00399311	Inconclusive	Inconclusive	Negative	Negative	Negative	-	-	-	I	NA	NA	NA
20130903 Plate 1	20130903	78-63-7	TX005044	25DM25DTBPH	2,5-Dimethyl-2,5-di-(tert-butylperoxy)hexane	-	-1.49076	hill	321.212	200	NA	60	11.2216	0.0372263	Inconclusive	Inconclusive	Positive	Positive	Negative	NA	NA	NA	NA	NA	NA	NA
20130903 Plate 1	20130903	129-00-0	TX010788	PYRN	Pyrene	-	-1.49076	hill	3.22588	200	NA	110	3.13756	0.197801	Inconclusive	Inconclusive	Positive	Positive	Negative	NA	NA	NA	NA	NA	NA	NA
20130903 Plate 4	20130903	2212-67-1	TX002810	MLNT	Molinate	-	-1.7538	hill	191.587	200	66	64	244.039	0.0372263	Inconclusive	Inconclusive	Positive	Positive	Negative	-	-	-	-	NA	NA	NA
20130903 Plate 4	20130903	101-77-9	TX003485	44MLDA	4,4'-Methylenedianiline	-	-1.7538	hill	1556.97	200	NA	74	244.039	0.40467	Inconclusive	Inconclusive	Positive	Positive	Negative	NA	NA	NA	NA	NA	NA	NA
20130903 Plate 4	20130903	95-94-3	TX007284	1245TCBZ	1,2,4,5-Tetrachlorobenzene	-	-1.7538	hill	360.079	200	110	110	244.039	0.00638754	Inconclusive	Inconclusive	Positive	Positive	Negative	NA	NA	NA	NA	NA	NA	NA
20130905 Plate 1	20130905	1646-75-9	TX005406	ACOM	Aldicarb oxime	-	-2.26837	hill	1070.91	200	130	40	244.039	0.0100042	Inconclusive	Inconclusive	Positive	Negative	Negative	NA	NA	NA	NA	NA	NA	NA
20130905 Plate 4	20130905	41372-08-1	TX006855	MDSH	Methyldopa sesquihydrate	-	-3.07573	hill	4.77142	200	NA	NA	4.74117	0.288883	Inconclusive	Inconclusive	Negative	Negative	Negative	NA	NA	NA	NA	NA	NA	NA
20130906 Plate 1	20130906	106-46-7	TX001686	14DCBZ	1,4-Dichlorobenzene	-	-1.55216	hill	678.582	200	95	11	244.039	0.0882884	Inconclusive	Inconclusive	Negative	Negative	Negative	NA	NA	NA	NA	NA	NA	NA
20130906 Plate 1	20130906	96-48-0	TX005210	4BLT	4-Butyrolactone	-	-1.55216	hill	329.021	198	34	NA	244.039	2.61747e-05	Inconclusive	Inconclusive	Negative	Negative	Negative	NA	NA	NA	NA	NA	NA	NA
20130906 Plate 2	20130906	134-20-3	TX002195	M2ABZ	Methyl 2-aminobenzoate	-	-1.9058	hill	127.206	200	78	77	244.039	0.0138145	Inconclusive	Inconclusive	Positive	Negative	Negative	NA	NA	NA	NA	NA	NA	NA
20130906 Plate 2	20130906	99-59-2	TX003251	2MX5NA	2-Methoxy-5-nitroaniline	-	-1.9058	hill	3.22969	200	NA	90	244.039	0.761873	Inconclusive	Inconclusive	Positive	Negative	Negative	NA	NA	NA	NA	NA	NA	NA
20130906 Plate 2	20130906	98-87-3	TX004419	BZCL	Benzal chloride	-	-1.9058	hill	1420.8	200	140	91	244.039	0.0408158	Inconclusive	Inconclusive	Positive	Negative	Negative	NA	NA	NA	NA	NA	NA	NA
20130906 Plate 2	20130906	98-95-3	TX007310	NTBZ	Nitrobenzene	-	-1.9058	hill	3.20112	199	170	26	244.039	0.733179	Inconclusive	Inconclusive	Positive	Positive	Negative	NA	NA	NA	NA	NA	NA	NA
20130906 Plate 3	20130906	111-90-0	TX002504	22EXEL	2-(2-Ethoxyethoxy)ethanol	-	-1.49076	hill	1026.01	NA	NA	NA	244.039	0.0488796	Inconclusive	Inconclusive	Negative	Negative	Negative	NA	NA	NA	NA	NA	NA	NA
20130906 Plate 3	20130906	924-16-3	TX006136	NNTSBA	N-Nitrosodibutylamine	-	-1.49076	hill	397.676	200	NA	NA	244.039	0.240311	Inconclusive	Inconclusive	Negative	Negative	Negative	NA	NA	NA	NA	NA	NA	NA
20130906 Plate 3	20130906	86386-73-4	TX009759	FCNZ	Fluconazole	-	-1.49076	gnls	8.45594	200	NA	90	244.039	0.272007	Inconclusive	Inconclusive	Positive	Positive	Negative	NA	NA	NA	NA	NA	NA	NA
20130906 Plate 4	20130906	541-73-1	TX001069	13DCBZ	1,3-Dichlorobenzene	-	-1.26837	hill	133.817	200	130	160	244.039	0.00506375	Inconclusive	Inconclusive	Positive	Positive	Negative	NA	NA	NA	NA	NA	NA	NA
20130906 Plate 4	20130906	13311-84-7	TX008558	FTAM	Flutamide	-	-1.26837	gnls	97.5861	200	30	17	5.48508	0.001464	Inconclusive	Inconclusive	Positive	Positive	Negative	NA	NA	NA	NA	NA	NA	NA
20130906 Plate 4	20130906	91-66-7	TX009649	NNDEA	N,N-Diethylaniline	-	-1.26837	hill	647.333	197	140	77	244.039	0.0372263	Inconclusive	Inconclusive	Positive	Positive	Negative	NA	NA	NA	NA	NA	NA	NA
20130909 Plate 2	20130909	2783-94-0	TX005272	FDCY6	FD&C Yellow 6	-	-0.905802	hill	9.00861	200	NA	13	244.039	0.649446	Inconclusive	Inconclusive	Positive	Positive	Negative	NA	NA	NA	NA	NA	NA	NA
20130909 Plate 2-2	20130909	84-69-5	TX010385	DIPT	Diisobutyl phthalate	-	-1.6163	gnls	9.9232	200	NA	32	8.83836	0.0488796	Inconclusive	Inconclusive	Positive	Negative	Negative	NA	NA	NA	NA	NA	NA	NA
20130909 Plate 2-2	20130909	123-42-2	TX011484	DATA	Diacetone alcohol	-	-1.6163	hill	188.81	200	NA	58	6.3136	0.0955902	Inconclusive	Inconclusive	Negative	Negative	Negative	NA	NA	NA	NA	NA	NA	NA
20130909 Plate 3	20130909	108-80-5	TX003273	CUA	Cyanuric acid	-	-2.49076	hill	200.866	199	45	91	244.039	2.96712e-05	Inconclusive	Inconclusive	Positive	Positive	Negative	NA	NA	NA	NA	NA	NA	NA
20130909 Plate 3	20130909	271-89-6	TX009258	23BZF	2,3-Benzofuran	-	-2.49076	hill	6.48477	202	180	61	244.039	0.0582403	Inconclusive	Inconclusive	Positive	Positive	Negative	NA	NA	NA	NA	NA	NA	NA
20130909 Plate 3-2	20130909	112-34-5	TX002545	22BXEL	2-(2-Butoxyethoxy)ethanol	-	-1.6163	hill	3.22305	200	NA	100	244.039	0.820217	Inconclusive	Inconclusive	Positive	Positive	Negative	NA	NA	NA	NA	NA	NA	NA
20130911 Plate 1	20130911	108-93-0	TX003301	CHXL	Cyclohexanol	-	-0.268372	hill	8.19945	202	NA	99	244.039	0.0477356	Inconclusive	Inconclusive	Inconclusive	Inconclusive	Negative	NA	NA	NA	NA	NA	NA	NA
20130911 Plate 2	20130911	129453-61-8	TX012533	FVST	Fulvestrant	-	-1.68341	hill	5.18836	124	NA	35	0.84384	0.150051	Inconclusive	Inconclusive	Inconclusive	Inconclusive	Negative	NA	NA	NA	NA	NA	NA	NA
20130911 Plate 3	20130911	92-52-4	TX004371	BPNL	Biphenyl	-	-0.753799	hill	611.464	201	140	99	244.039	0.0690443	Inconclusive	Inconclusive	Inconclusive	Inconclusive	Negative	NA	NA	NA	NA	NA	NA	NA
20130911 Plate 3	20130911	51-52-5	TX006939	6P2TUCL	6-Propyl-2-thiouracil	-	-0.753799	hill	8.15364	200	NA	130	244.039	0.368581	Inconclusive	Inconclusive	Inconclusive	Inconclusive	Negative	NA	NA	NA	NA	NA	NA	NA
20130911 Plate 4	20130911	29007	TX003513	ACAM	Acrylamide	-	-1.7538	hill	34.0163	200	100	66	244.039	0.000897111	Inconclusive	Inconclusive	Inconclusive	Inconclusive	Negative	NA	NA	NA	NA	NA	NA	NA
20130911 Plate 5	20130911	7632-00-0	TX001747	SDNT	Sodium nitrite	-	-1.37529	hill	41.1554	203	72	77	244.039	0.000225736	Inconclusive	Inconclusive	Positive	Positive	Negative	NA	NA	NA	NA	NA	NA	NA
20130911 Plate 5	20130911	99-54-7	TX008552	34DNBZ	3,4-Dichloronitrobenzene	-	-1.37529	hill	17.6468	200	140	NA	244.039	0.0188534	Inconclusive	Inconclusive	Inconclusive	Inconclusive	Negative	NA	NA	NA	NA	NA	NA	NA
20130911 Plate 6	20130911	51-30-9	TX008876	IPTHCL	Isoproterenol hydrochloride	-	-1.07573	hill	49.2928	200	98	110	5.3402	0.001464	Inconclusive	Inconclusive	Positive	Positive	Negative	NA	NA	NA	NA	NA	NA	NA
20130916 Plate 1a	20130916	124-18-5	TX001712	DCN	Decane	-	-0.988264	hill	379.486	200	NA	140	244.039	0.363316	Inconclusive	Inconclusive	Inconclusive	Inconclusive	Negative	NA	NA	NA	NA	NA	NA	NA
20130916 Plate 2a	20130916	95-57-8	TX001830	2CPN	2-Chlorophenol	-	-1.7538	hill	96.9482	200	71	97	244.039	0.0230466	Inconclusive	Inconclusive	Positive	Positive	Negative	NA	NA	NA	NA	NA	NA	NA
20130916 Plate 2b	20130916	97-54-1	TX008780	IEGL	Isoeugenol	-	-1.9058	hill	3.22188	200	140	72	244.039	0.471724	Inconclusive	Inconclusive	Positive	Positive	Negative	NA	NA	NA	NA	NA	NA	NA
20130916 Plate 2b	20130916	120-82-1	TX009437	124TCBZ	1,2,4-Trichlorobenzene	-	-1.9058	gnls	5.4465	199	130	100	244.039	0.00801496	Inconclusive	Inconclusive	Positive	Positive	Negative	NA	NA	NA	NA	NA	NA	NA
20130916 Plate 3a	20130916	91-59-8	TX002103	2NPTA	2-Naphthylamine	-	-1.9058	cnst	NA	21.5	NA	NA	244.039	1	Inconclusive	Inconclusive	Inconclusive	Inconclusive	Negative	NA	NA	NA	NA	NA	NA	NA
20130916 Plate 3a	20130916	58-14-0	TX003331	PYMA	Pyrimethamine	-	-1.9058	hill	981.191	200	150	49	4.1732	0.0690443	Inconclusive	Inconclusive	Positive	Negative	Negative	NA	NA	NA	NA	NA	NA	NA
20130918 Plate 1a	20130918	123-92-2	TX003383	3MBA	3-Methylbutyl acetate	-	-0.905802	hill	1356.9	200	77	13	244.039	0.00715984	Inconclusive	Inconclusive	Positive	Positive	Negative	NA	NA	NA	NA	NA	NA	NA
20130918 Plate 1a	20130918	72-20-8	TX010388	EDRN	Endrin	-	-0.905802	hill	38.2337	200	32	2.3	1.68249	0.0230466	Inconclusive	Inconclusive	Positive	Positive	Negative	NA	NA	NA	NA	NA	NA	NA
20130918 Plate 1b	20130918	375-95-1	TX003818	PFNA	PFNA	-	-1.26837	hill	3.22316	200	NA	170	10.5536	0.103368	Inconclusive	Inconclusive	Negative	Negative	Negative	NA	NA	NA	NA	NA	NA	NA
20130918 Plate 2a	20130918	100-02-7	TX003185	4NPL	4-Nitrophenol	-	-0.988264	hill	8.38434	200	NA	NA	244.039	1	Inconclusive	Inconclusive	Negative	Negative	Negative	NA	NA	NA	NA	NA	NA	NA
20130918 Plate 2a	20130918	307-24-4	TX004421	PFHXA	PFHxA	-	-0.988264	hill	208.455	200	47	24	244.039	0.00313216	Inconclusive	Inconclusive	Negative	Negative	Negative	NA	NA	NA	NA	NA	NA	NA
20130918 Plate 2b	20130918	85-68-7	TX009655	BBPT	Butyl benzyl phthalate	-	-2.49076	hill	8.28413	204	NA	NA	4.72593	0.324712	Inconclusive	Inconclusive	Negative	Negative	Negative	NA	NA	NA	NA	NA	NA	NA
20130923 Plate 2	20130923	131-11-3	TX101552	DMPT	Dimethyl phthalate	-	-0.827799	hill	4.30792	200	110	120	NA	0.0533888	Inconclusive	Inconclusive	Positive	Positive	Negative	-	-	-	I	NA	NA	NA
20130923 Plate 3	20130923	298-46-4	TX005780	CMZP	Carbamazepine	-	-1.49076	hill	63.0374	200	110	110	244.039	0.0339091	Inconclusive	Inconclusive	Positive	Positive	Negative	NA	NA	NA	NA	NA	NA	NA
20130923 Plate 4	20130923	95-50-1	TX002092	12DBZ	1,2-Dichlorobenzene	-	-1.6163	hill	8.57028	200	33	110	244.039	0.11164	Inconclusive	Inconclusive	Inconclusive	Inconclusive	Negative	NA	NA	NA	NA	NA	NA	NA
20130923 Plate 4	20130923	87-62-7	TX002215	26DMA	2,6-Dimethylaniline	-	-1.6163	hill	3.20111	199	150	87	244.039	0.288883	Inconclusive	Inconclusive	Positive	Positive	Negative	NA	NA	NA	NA	NA	NA	NA
20130923 Plate 4	20130923	107-92-6	TX004296	BTAC	Butanoic acid	-	-1.6163	hill	3.243	200	NA	NA	244.039	0.197801	Inconclusive	Inconclusive	Inconclusive	Inconclusive	Negative	NA	NA	NA	NA	NA	NA	NA
20130923 Plate 5a	20130923	100-51-6	TX002088	BZAL	Benzyl alcohol	-	-0.905802	hill	3.25901	199	NA	NA	244.039	0.363316	Inconclusive	Inconclusive	Negative	Negative	Negative	NA	NA	NA	NA	NA	NA	NA
20130925 Plate 3	20130925	94-26-8	TX001640	BPBN	Butylparaben	-	-1.16884	gnls	71.8753	200	NA	NA	244.039	0.0582403	Inconclusive	Inconclusive	Negative	Negative	Negative	NA	NA	NA	NA	NA	NA	NA
20130925 Plate 3	20130925	28249-77-6	TX100783	THBC	Thiobencarb	-	-1.16884	hill	10.5872	200	NA	190	NA	0.081443	Inconclusive	Inconclusive	Positive	Negative	Negative	-	-	-	+	NA	NA	NA
20130930 Plate 3	20130930	133-90-4	TX009855	CLAB	Chloramben	-	-1.7538	hill	5.9161	200	NA	110	244.039	0.0690443	Inconclusive	Inconclusive	Positive	Positive	Negative	NA	NA	NA	NA	NA	NA	NA
20130930 Plate 6	20130930	120-61-6	TX003421	DMTPT	Dimethyl terephthalate	-	-1.9058	hill	3.22175	200	170	NA	244.039	0.0533888	Inconclusive	Inconclusive	Negative	Negative	Negative	NA	NA	NA	NA	NA	NA	NA
20131007 Plate 1	20131007	822-06-0	TX004050	16DICH	1,6-Diisocyanatohexane	-	-1.7538	hill	3.20655	199	NA	100	244.039	0.879573	Inconclusive	Inconclusive	Positive	Negative	Negative	NA	NA	NA	NA	NA	NA	NA
20131007 Plate 3	20131007	94-13-3	TX002985	PPPB	Propylparaben	-	-1.8278	hill	3.22177	200	NA	99	244.039	0.272007	Inconclusive	Inconclusive	Inconclusive	Inconclusive	Negative	NA	NA	NA	NA	NA	NA	NA
20131007 Plate 5	20131007	65-85-0	TX005130	BZAC	Benzoic acid	-	-2.07573	hill	17.0767	201	130	110	244.039	0.00801496	Inconclusive	Inconclusive	Positive	Positive	Negative	NA	NA	NA	NA	NA	NA	NA
20131007 Plate 6	20131007	99-76-3	TX001307	MPBN	Methylparaben	-	-1.37529	hill	69.3304	200	63	120	244.039	0.011155	Inconclusive	Inconclusive	Inconclusive	Inconclusive	Negative	NA	NA	NA	NA	NA	NA	NA
20131009 Plate 1	20131009	111-77-3	TX002528	DELGME	Diethylene glycol monomethyl ether	-	-1.7538	hill	3.28023	200	NA	90	244.039	0.733179	Inconclusive	Inconclusive	Positive	Negative	Negative	NA	NA	NA	NA	NA	NA	NA
20131009 Plate 2	20131009	97-56-3	TX008702	2A5AT	2-Amino-5-azotoluene	-	0.731628	hill	4.0877	NA	NA	NA	6.61641	0.22906	Inconclusive	Inconclusive	Negative	Negative	Negative	NA	NA	NA	NA	NA	NA	NA
20131009 Plate 3	20131009	99-97-8	TX002297	NN4TMA	N,N,4-Trimethylaniline	-	-0.827799	gnls	3.22175	200	160	39	244.039	0.120427	Inconclusive	Inconclusive	Positive	Negative	Negative	NA	NA	NA	NA	NA	NA	NA
20131009 Plate 3	20131009	35983	TX005131	BZTC	Benzotrichloride	-	-0.827799	cnst	NA	200	NA	45	244.039	0.11164	Inconclusive	Inconclusive	Positive	Negative	Negative	NA	NA	NA	NA	NA	NA	NA
20131015 Plate 3	20131015	150-13-0	TX002591	4ABZA	4-Aminobenzoic acid	-	-2.49076	hill	3.26876	200	NA	110	244.039	0.544486	Inconclusive	Inconclusive	Positive	Positive	Negative	NA	NA	NA	NA	NA	NA	NA
20131015 Plate 4	20131015	131-17-9	TX003387	DAPT	Diallyl phthalate	-	-2.7538	hill	92.0628	200	NA	65	244.039	0.0089604	Inconclusive	Inconclusive	Positive	Positive	Negative	NA	NA	NA	NA	NA	NA	NA
20131015 Plate 7	20131015	6846-50-0	TX009212	224TM13PDDI	2,2,4-Trimethyl-1,3-pentanediol diisobutyrate	-	-2.07573	hill	62.6828	200	110	190	8.24581	0.00801496	Inconclusive	Inconclusive	Positive	Positive	Negative	NA	NA	NA	NA	NA	NA	NA
20131017 Plate 1	20131017	334-48-5	TX003161	DCNA	Decanoic acid	-	-3.07573	hill	12.0991	200	9.9	30	244.039	0.0750347	Inconclusive	Inconclusive	Positive	Positive	Negative	NA	NA	NA	NA	NA	NA	NA
20131017 Plate 2	20131017	89-83-8	TX002784	THML	Thymol	-	-1.6163	hill	319.985	200	88	100	244.039	0.000276626	Inconclusive	Inconclusive	Positive	Positive	Negative	NA	NA	NA	NA	NA	NA	NA
20131017 Plate 2	20131017	62-23-7	TX003347	4NBZA	4-Nitrobenzoic acid	-	-1.6163	hill	15.5087	200	NA	170	244.039	0.0750347	Inconclusive	Inconclusive	Negative	Negative	Negative	NA	NA	NA	NA	NA	NA	NA
20131017 Plate 2	20131017	96-23-1	TX007050	13DC2PP	1,3-Dichloro-2-propanol	-	-1.6163	hill	19.5231	200	NA	75	244.039	0.0208583	Inconclusive	Inconclusive	Positive	Positive	Negative	NA	NA	NA	NA	NA	NA	NA
20131017 Plate 3	20131017	104-76-7	TX001694	2E1H	2-Ethyl-1-hexanol	-	-0.988264	hill	99.205	200	42	56	244.039	0.00638754	Inconclusive	Inconclusive	Positive	Positive	Negative	NA	NA	NA	NA	NA	NA	NA
20131017 Plate 3	20131017	80-46-6	TX002599	42MB2P	4-(2-Methylbutan-2-yl)phenol	-	-0.988264	gnls	9.35565	200	NA	140	22.857	0.790899	Inconclusive	Inconclusive	Positive	Negative	Negative	NA	NA	NA	NA	NA	NA	NA
20131017 Plate 3	20131017	124-94-7	TX005086	TACL	Triamcinolone	-	-0.988264	hill	67.7123	200	170	NA	244.039	0.00244379	Inconclusive	Inconclusive	Negative	Negative	Negative	NA	NA	NA	NA	NA	NA	NA
20131017 Plate 3	20131017	51-79-6	TX007194	URTN	Urethane	-	-0.988264	hill	786.338	201	150	14	244.039	0.120427	Inconclusive	Inconclusive	Negative	Negative	Negative	NA	NA	NA	NA	NA	NA	NA
20131017 Plate 4	20131017	95-14-7	TX002271	123BZTZ	1,2,3-Benzotriazole	-	-2.49076	hill	1185.29	200	150	93	244.039	0.00506375	Inconclusive	Inconclusive	Positive	Positive	Negative	NA	NA	NA	NA	NA	NA	NA
20131017 Plate 4	20131017	486-66-8	TX009743	DDZN	Daidzein	-	-2.49076	hill	82.25	200	NA	NA	5.10605	0.0280271	Inconclusive	Inconclusive	Inconclusive	Inconclusive	Negative	NA	NA	NA	NA	NA	NA	NA
20131017 Plate 4	20131017	2212-67-1	TX102810	MLNT	Molinate	-	-2.49076	hill	19.541	200	NA	59	NA	0.0124218	Inconclusive	Inconclusive	Positive	Positive	Negative	-	-	-	-	NA	NA	NA

## Sheet: Hypodiploidy +S9
Plate	Batch	CASN	Compound_ID	Abbreviation	Compound	S9	BMAD_MN	Model	AC50	Highest_Dose	MN_BMD30	Hypodiploidy_BMD60	Toxcast_Cytotox_Lower_Bound	Jonckheere_Trend_Pvalue	MN_Assessment	MN_Assessment_Optional	Hypodiploidy_Assessment	Hypodiploidy_Assessment_Optional	Hypodiploidy_Assessment_Bryce	GreenScreen	p53	CellCiphr	Ames	Witt_Hit_Call_p53	Witt_Chromosome_Aberration	Witt_In_Vivo_MN_Test
20130827 Plate 1	20130827	117-79-3	TX002893	2AAQ	2-Aminoanthraquinone	+	-1.68341	hill	59.8012	202	8.1	22	2.66788	4.36098e-07	Positive	Positive	Positive	Negative	Negative	NA	NA	NA	NA	NA	NA	NA
20130829 Plate 1	20130829	532-27-4	TX002089	2CAP	2-Chloroacetophenone	+	-2.07573	gnls	847.849	160	60	62	2.26232	0.00123062	Positive	Positive	Positive	Positive	Positive	NA	NA	NA	NA	NA	NA	NA
20130829 Plate 1	20130829	91-62-3	TX009238	6MQL	6-Methylquinoline	+	-2.07573	hill	417.525	200	22	51	244.039	1.44239e-06	Positive	Positive	Positive	Positive	Negative	NA	NA	NA	NA	NA	NA	NA
20130829 Plate 2	20130829	2058-46-0	TX010254	OTCHCL	Oxytetracycline hydrochloride	+	-1.6163	hill	32.4357	200	NA	110	3.80014	0.0339091	Negative	Negative	Positive	Positive	Negative	NA	NA	NA	NA	NA	NA	NA
20130903 Plate 3	20130903	101-61-1	TX003345	44MLBNNDMA	4,4'-Methylenebis(N,N-dimethylaniline)	+	-1.9058	hill	698.627	200	56	75	5.84519	0.000154908	Positive	Positive	Positive	Positive	Negative	NA	NA	NA	NA	NA	NA	NA
20130905 Plate 3	20130905	17804-35-2	TX101588	BNML	Benomyl	+	-1.7538	hill	658.984	200	NA	72	NA	0.0882884	Inconclusive	Inconclusive	Positive	Positive	Negative	+ +	+	+	I	NA	NA	NA
20130905 Plate 4	20130905	69-74-9	TX006990	CTHCL	Cytarabine hydrochloride	+	-3.07573	hill	65.5165	200	5.9	27	0.542722	1.22727e-08	Positive	Positive	Positive	Positive	Negative	NA	NA	NA	NA	NA	NA	NA
20130911 Plate 1	20130911	83-32-9	TX001366	ANPT	Acenaphthene	+	-0.268372	hill	843.453	128	59	89	244.039	0.00792114	Positive	Positive	Positive	Positive	Negative	NA	NA	NA	NA	NA	NA	NA
20130911 Plate 2	20130911	90-94-8	TX006925	MKT	Michlers ketone	+	-1.68341	hill	322.31	102	27	22	0.451661	0.00242504	Positive	Positive	Positive	Positive	Positive	NA	NA	NA	NA	NA	NA	NA
20130911 Plate 4	20130911	10605-21-7	TX006796	CBZD	Carbendazim	+	-1.7538	hill	1406.28	200	130	32	1.84891	0.0124218	Inconclusive	Inconclusive	Positive	Positive	Negative	NA	NA	NA	NA	NA	NA	NA
20130911 Plate 6	20130911	92-84-2	TX002554	PTZN	Phenothiazine	+	-1.07573	gnls	139.888	200	17	25	4.28592	0.000205616	Positive	Positive	Positive	Positive	Negative	NA	NA	NA	NA	NA	NA	NA
20130916 Plate 1a	20130916	79-94-7	TX009342	3355TBBPA	3,3',5,5'-Tetrabromobisphenol A	+	-0.988264	hill	394.701	62.6	34	28	8.21762	0.0358972	Negative	Negative	Positive	Positive	Negative	NA	NA	NA	NA	NA	NA	NA
20130916 Plate 3a	20130916	91-59-8	TX002103	2NPTA	2-Naphthylamine	+	-1.9058	hill	21.5474	200	NA	43	244.039	0.324712	Inconclusive	Inconclusive	Positive	Positive	Negative	NA	NA	NA	NA	NA	NA	NA
20130918 Plate 1b	20130918	76-44-8	TX008463	HPCL	Heptachlor	+	-1.26837	hill	224.019	52.4	11	19	7.35633	1.25031e-08	Positive	Positive	Positive	Positive	Negative	NA	NA	NA	NA	NA	NA	NA
20130918 Plate 2a	20130918	446-86-6	TX005739	AZTP	Azathioprine	+	-0.988264	gnls	17.0032	199	150	170	4.06852	0.0339091	Inconclusive	Inconclusive	Positive	Negative	Negative	NA	NA	NA	NA	NA	NA	NA
20130923 Plate 1	20130923	1948-33-0	TX002508	TBHQ	tert-Butylhydroquinone	+	-0.905802	hill	116.284	81.9	22	23	3.41691	2.96712e-05	Positive	Positive	Positive	Positive	Negative	NA	NA	NA	NA	NA	NA	NA
20130923 Plate 1	20130923	20547	TX007216	6M2TUCL	6-Methyl-2-thiouracil	+	-0.905802	hill	21.5399	200	33	83	244.039	0.0208583	Inconclusive	Inconclusive	Positive	Positive	Negative	NA	NA	NA	NA	NA	NA	NA
20130923 Plate 6	20130923	122-66-7	TX007190	12DPHZ	1,2-Diphenylhydrazine	+	-1.6163	hill	930.237	65.5	22	45	5.51926	1.81872e-06	Positive	Positive	Positive	Positive	Negative	NA	NA	NA	NA	NA	NA	NA
20130930 Plate 2	20130930	19774-82-4	TX004572	AODHC	Amiodarone hydrochloride	+	-1.37529	hill	180.509	49.5	16	11	4.41827	1.25717e-07	Positive	Positive	Positive	Positive	Positive	NA	NA	NA	NA	NA	NA	NA
20130930 Plate 2	20130930	103-33-3	TX007196	AZBZ	Azobenzene	+	-1.37529	gnls	349.007	52.4	32	37	244.039	0.000320204	Positive	Positive	Positive	Positive	Negative	NA	NA	NA	NA	NA	NA	NA
20130930 Plate 3	20130930	133-90-4	TX009855	CLAB	Chloramben	+	-1.7538	hill	3.23348	200	NA	9.7	244.039	0.225479	Inconclusive	Inconclusive	Positive	Positive	Negative	NA	NA	NA	NA	NA	NA	NA
20130930 Plate 4	20130930	842-07-9	TX008660	CISY14	C.I. Solvent Yellow 14	+	-2.7538	gnls	25.7525	200	14	91	3.18442	0.0582403	Negative	Negative	Positive	Positive	Negative	NA	NA	NA	NA	NA	NA	NA
20130930 Plate 5	20130930	828-00-2	TX005808	DMXN	Dimethoxane	+	-2.49076	gnls	6.58517	160	86	59	4.73666	0.000858416	Positive	Positive	Positive	Positive	Negative	NA	NA	NA	NA	NA	NA	NA
20131007 Plate 1	20131007	89-72-5	TX002098	2B2PL	2-(Butan-2-yl)phenol	+	-1.7538	gnls	408.365	102	23	30	244.039	3.81748e-06	Positive	Positive	Positive	Positive	Negative	NA	NA	NA	NA	NA	NA	NA
20131009 Plate 4	20131009	2451-62-9	TX003211	TGIC	Triglycidyl isocyanurate	+	-0.905802	hill	62.0517	200	3.4	53	3.39995	5.28844e-09	Positive	Positive	Positive	Positive	Negative	NA	NA	NA	NA	NA	NA	NA
20131009 Plate 4	20131009	2921-88-2	TX003539	CLPF	Chlorpyrifos	+	-0.905802	hill	29.4682	200	29	42	3.98267	0.00313216	Positive	Negative	Positive	Negative	Negative	NA	NA	NA	NA	NA	NA	NA
20131015 Plate 2	20131015	548-62-9	TX009687	GNTV	Gentian Violet	+	-2.26837	hill	3.34877	1.57	0.91	0.23	1.76394	7.12244e-06	Positive	Positive	Positive	Positive	Negative	NA	NA	NA	NA	NA	NA	NA
20131015 Plate 3	20131015	1401-55-4	TX002496	TNA	Tannic acid	+	-2.49076	hill	1.2287	6.1	0.9	1.3	2.01745	0.00801496	Positive	Positive	Positive	Positive	Negative	NA	NA	NA	NA	NA	NA	NA
20131015 Plate 5	20131015	17804-35-2	TX001588	BNML	Benomyl	+	-2.49076	hill	1286.12	200	72	42	2.16663	0.00715984	Positive	Positive	Positive	Positive	Negative	+ +	+	+	I	NA	NA	NA
20131015 Plate 6	20131015	602-01-7	TX008321	23DNT	2,3-Dinitrotoluene	+	-2.49076	hill	4.21857	11.4	2	4.3	4.34496	0.000205616	Positive	Negative	Positive	Positive	Negative	NA	NA	NA	NA	NA	NA	NA
20131015 Plate 7	20131015	123-31-9	TX001382	HDQN	Hydroquinone	+	-2.07573	hill	1075.13	200	63	90	4.38781	0.00665282	Positive	Positive	Positive	Positive	Negative	NA	NA	NA	NA	NA	NA	NA
20131015 Plate 8	20131015	154-42-7	TX006867	6TGN	6-Thioguanine	+	-3.07573	hill	474.351	200	33	74	1.19142	5.94366e-05	Positive	Positive	Positive	Positive	Negative	NA	NA	NA	NA	NA	NA	NA
20131017 Plate 4	20131017	486-66-8	TX009743	DDZN	Daidzein	+	-2.49076	hill	506.054	128	14	47	5.10605	2.58594e-07	Positive	Positive	Positive	Positive	Negative	NA	NA	NA	NA	NA	NA	NA
20131024 Plate 2	20131024	1897-45-6	TX003698	CLTL	Chlorothalonil	+	-2.7538	hill	1.23482	1.26	0.6	0.71	0.419733	0.000765084	Positive	Positive	Positive	Positive	Negative	-	+	+	-	NA	NA	NA
20130827 Plate 1	20130827	1763-23-1	TX000836	PFOS	PFOS	+	-1.68341	hill	8.05994	168	NA	NA	8.13367	0.363316	Negative	Negative	Negative	Negative	Negative	+	-	-		NA	NA	NA
20130829 Plate 1	20130829	606-20-2	TX006802	26DNT	2,6-Dinitrotoluene	+	-2.07573	gnls	22.6829	200	NA	NA	244.039	0.272007	Negative	Negative	Negative	Negative	Negative	NA	NA	NA	NA	NA	NA	NA
20130829 Plate 3	20130829	1897-45-6	TX103698	CLTL	Chlorothalonil	+	-1.6163	hill	45.9421	12.6	7.9	9	NA	0.0791092	Negative	Negative	Negative	Negative	Negative	-	+	+	-	NA	NA	NA
20130903 Plate 1	20130903	129-00-0	TX010788	PYRN	Pyrene	+	-1.49076	hill	9.48156	200	40	NA	3.13756	0.000982957	Positive	Positive	Negative	Negative	Negative	NA	NA	NA	NA	NA	NA	NA
20130903 Plate 2	20130903	148-24-3	TX002224	8HDQL	8-Hydroxyquinoline	+	-2.26837	hill	192.481	26.8	16	NA	0.732702	4.41293e-05	Positive	Positive	Negative	Negative	Negative	NA	NA	NA	NA	NA	NA	NA
20130903 Plate 2	20130903	108-46-3	TX003433	RSOCL	Resorcinol	+	-2.26837	hill	3.22205	200	NA	NA	244.039	0.969785	Negative	Negative	Negative	Negative	Negative	NA	NA	NA	NA	NA	NA	NA
20130903 Plate 2	20130903	2243-62-1	TX008968	15NPTD	1,5-Naphthalenediamine	+	-2.26837	hill	3.22175	200	8.6	16	4.22568	1.44239e-06	Positive	Positive	Negative	Negative	Positive	NA	NA	NA	NA	NA	NA	NA
20130903 Plate 3	20130903	119-90-4	TX001914	33DMXBZD	3,3'-Dimethoxybenzidine	+	-1.9058	cnst	NA	200	NA	NA	2.14104	0.197801	Negative	Negative	Negative	Negative	Negative	NA	NA	NA	NA	inactive	positive	no data
20130903 Plate 3	20130903	52-51-7	TX003311	BRPL	Bronopol	+	-1.9058	hill	646.381	41.9	20	NA	4.46265	1.5434e-07	Negative	Negative	Negative	Negative	Negative	NA	NA	NA	NA	NA	NA	NA
20130903 Plate 4	20130903	2212-67-1	TX002810	MLNT	Molinate	+	-1.7538	cnst	NA	200	NA	NA	244.039	0.704853	Negative	Negative	Negative	Negative	Negative	-	-	-	-	NA	NA	NA
20130903 Plate 4	20130903	128-04-1	TX004202	SDMDTC	Sodium dimethyldithiocarbamate	+	-1.7538	cnst	NA	200	150	NA	1.38943	0.0488796	Negative	Negative	Negative	Negative	Negative	NA	NA	NA	NA	NA	NA	NA
20130905 Plate 3	20130905	28376	TX006959	PLPT	Phenolphthalein	+	-1.7538	hill	1136.06	160	110	28	6.0231	0.00017691	Negative	Negative	Negative	Negative	Negative	NA	NA	NA	NA	NA	NA	NA
20130906 Plate 2	20130906	134-20-3	TX002195	M2ABZ	Methyl 2-aminobenzoate	+	-1.9058	hill	1487.89	200	NA	NA	244.039	0.0230466	Inconclusive	Inconclusive	Negative	Negative	Negative	NA	NA	NA	NA	NA	NA	NA
20130906 Plate 3	20130906	169590-42-5	TX010119	CCXB	Celecoxib	+	-1.49076	hill	644.979	102	65	NA	6.50075	0.0200241	Inconclusive	Inconclusive	Negative	Negative	Negative	NA	NA	NA	NA	NA	NA	NA
20130906 Plate 4	20130906	13311-84-7	TX008558	FTAM	Flutamide	+	-1.26837	gnls	4.15981	200	NA	NA	5.48508	0.0690443	Inconclusive	Inconclusive	Negative	Negative	Negative	NA	NA	NA	NA	NA	NA	NA
20130909 Plate 1	20130909	82640-04-8	TX009795	RFHCL	Raloxifene hydrochloride	+	-1.6163	hill	1139.23	128	70	NA	6.22711	0.00123062	Positive	Positive	Negative	Negative	Negative	NA	NA	NA	NA	NA	NA	NA
20130909 Plate 1-2	20130909	205-99-2	TX008488	BZBFT	Benzo(b)fluoranthene	+	-0.827799	hill	198.03	21.5	13	NA	4.95802	1.22727e-08	Negative	Negative	Negative	Negative	Negative	NA	NA	NA	NA	NA	NA	NA
20130909 Plate 3	20130909	120-32-1	TX009149	CLPN	Clorophene	+	-2.49076	hill	960.208	101	55	33	4.64309	0.000901335	Negative	Negative	Negative	Negative	Negative	-	-	+	-	NA	NA	NA
20130909 Plate 3-2	20130909	28249-77-6	TX000783	THBC	Thiobencarb	+	-1.6163	hill	794.284	81.9	NA	57	6.98967	0.241765	Negative	Negative	Negative	Negative	Negative	-	-	-	+	NA	NA	NA
20130909 Plate 3-2	20130909	4180-23-8	TX003353	EATL	(E)-Anethole	+	-1.6163	gnls	51.6846	200	NA	NA	244.039	0.654029	Negative	Negative	Negative	Negative	Negative	NA	NA	NA	NA	NA	NA	NA
20130909 Plate 3-2	20130909	120-80-9	TX003836	CTCL	Catechol	+	-1.6163	hill	650.865	202	74	NA	2.20104	0.324712	Negative	Negative	Negative	Negative	Negative	NA	NA	NA	NA	NA	NA	NA
20130911 Plate 2	20130911	97-53-0	TX002953	EUGL	Eugenol	+	-1.68341	hill	1620.5	52.4	NA	NA	244.039	0.00166741	Negative	Negative	Negative	Negative	Negative	NA	NA	NA	NA	NA	NA	NA
20130911 Plate 4	20130911	2634-33-5	TX007028	12BZTZ3O	1,2-Benzisothiazolin-3-one	+	-1.7538	hill	780.567	65.5	32	NA	3.97041	0.0435456	Positive	Positive	Negative	Negative	Negative	NA	NA	NA	NA	NA	NA	NA
20130911 Plate 5	20130911	150-68-5	TX003222	MNUR	Monuron	+	-1.37529	cnst	NA	200	NA	NA	244.039	0.306451	Negative	Negative	Negative	Negative	Negative	NA	NA	NA	NA	NA	NA	NA
20130911 Plate 5	20130911	110-44-1	TX005141	SBA	Sorbic acid	+	-1.37529	hill	1301.2	161	NA	NA	244.039	0.0408158	Negative	Negative	Negative	Negative	Negative	NA	NA	NA	NA	NA	NA	NA
20130911 Plate 6	20130911	106-22-9	TX001035	CTNL	Citronellol	+	-1.07573	gnls	8.68321	200	NA	NA	0.0609838	0.676931	Negative	Negative	Negative	Negative	Negative	NA	NA	NA	NA	NA	NA	NA
20130911 Plate 6	20130911	60-57-1	TX007214	DEDN	Dieldrin	+	-1.07573	hill	3.26122	201	NA	NA	3.0641	0.595912	Negative	Negative	Negative	Negative	Negative	NA	NA	NA	NA	NA	NA	NA
20130916 Plate 1a	20130916	120-83-2	TX001913	24DCP	2,4-Dichlorophenol	+	-0.988264	gnls	100.853	200	17	NA	244.039	0.00853955	Positive	Positive	Negative	Negative	Negative	NA	NA	NA	NA	NA	NA	NA
20130916 Plate 1a	20130916	50-29-3	TX002357	PPDDT	p,p'-DDT	+	-0.988264	hill	640.698	200	110	NA	4.54262	0.00449966	Negative	Negative	Negative	Negative	Negative	NA	NA	NA	NA	NA	NA	NA
20130916 Plate 1b	20130916	446-72-0	TX009779	GNST	Genistein	+	-1.49076	gnls	38.8047	21.5	8.8	9.9	3.85545	0.131056	Negative	Negative	Negative	Negative	Negative	NA	NA	NA	NA	NA	NA	NA
20130916 Plate 1b	20130916	3380-34-5	TX111587	TCLS	Triclosan	+	-1.49076	gnls	596.707	81.9	40	NA	NA	0.000205616	Positive	Positive	Negative	Negative	Negative	+ +	-	-		NA	NA	NA
20130916 Plate 2a	20130916	599-64-4	TX002221	4CPL	4-Cumylphenol	+	-1.7538	hill	1128.22	160	89	NA	7.74953	0.392728	Negative	Negative	Negative	Negative	Negative	NA	NA	NA	NA	NA	NA	NA
20130916 Plate 2b	20130916	309-00-2	TX004449	ALDN	Aldrin	+	-1.9058	hill	1299.89	160	NA	150	6.04895	1	Negative	Negative	Negative	Negative	Negative	NA	NA	NA	NA	NA	NA	NA
20130916 Plate 3a	20130916	91-64-5	TX002233	CMN	Coumarin	+	-1.9058	hill	3.33443	200	30	80	244.039	0.139614	Negative	Negative	Negative	Negative	Negative	NA	NA	NA	NA	NA	NA	NA
20130916 Plate 3b	20130916	83-41-0	TX001700	12D3NBZ	1,2-Dimethyl-3-nitrobenzene	+	-1.7538	gnls	16.1805	200	59	NA	244.039	0.0188534	Positive	Negative	Negative	Negative	Negative	NA	NA	NA	NA	NA	NA	NA
20130916 Plate 3b	20130916	335-76-2	TX010355	PFDA	PFDA	+	-1.7538	hill	1332.94	160	73	NA	7.83034	0.000897111	Positive	Positive	Negative	Negative	Negative	NA	NA	NA	NA	NA	NA	NA
20130918 Plate 1a	20130918	137-30-4	TX007272	ZRM	Ziram	+	-0.905802	gnls	39.3559	10.9	6.4	7.2	1.58258	0.00945536	Positive	Positive	Negative	Negative	Negative	NA	NA	NA	NA	NA	NA	NA
20130918 Plate 1a	20130918	72-20-8	TX010388	EDRN	Endrin	+	-0.905802	gnls	3.22179	200	NA	NA	1.68249	0.329674	Negative	Negative	Negative	Negative	Negative	NA	NA	NA	NA	NA	NA	NA
20130918 Plate 1b	20130918	34256-82-1	TX000687	ATCL	Acetochlor	+	-1.26837	hill	570.947	160	79	NA	3.95302	0.00056712	Positive	Positive	Negative	Negative	Negative	+	-	+	-	NA	NA	NA
20130918 Plate 2a	20130918	1143-38-0	TX008510	ANTL	Anthralin	+	-0.988264	gnls	103.017	200	NA	NA	244.039	0.306451	Inconclusive	Inconclusive	Negative	Negative	Negative	NA	NA	NA	NA	NA	NA	NA
20130918 Plate 2b	20130918	26530-20-1	TX009639	OCTL	Octhilinone	+	-2.49076	hill	546.036	52.4	12	NA	2.11936	8.17262e-05	Negative	Negative	Negative	Negative	Negative	NA	NA	NA	NA	NA	NA	NA
20130923 Plate 2	20130923	143-50-0	TX002769	KPN	Kepone	+	-0.827799	hill	668.37	81.9	53	NA	5.01591	0.00838086	Positive	Positive	Negative	Negative	Negative	NA	NA	NA	NA	NA	NA	NA
20130923 Plate 4	20130923	111-30-8	TX009535	GTAD	Glutaraldehyde	+	-1.6163	hill	3.27357	202	140	110	6.25972	0.849788	Negative	Negative	Negative	Negative	Negative	NA	NA	NA	NA	active	positive	negative
20130923 Plate 5a	20130923	99-65-0	TX007270	13DNBZ	1,3-Dinitrobenzene	+	-0.905802	hill	3.20135	199	NA	NA	244.039	0.0308479	Negative	Negative	Negative	Negative	Negative	NA	NA	NA	NA	NA	NA	NA
20130923 Plate 6	20130923	1934-21-0	TX009268	FDCY5	FD&C Yellow 5	+	-1.6163	gnls	104.696	151	15	NA	244.039	0.0029857	Positive	Positive	Negative	Negative	Negative	NA	NA	NA	NA	NA	NA	NA
20130923 Plate 6	20130923	4291-63-8	TX010040	CDBN	Cladribine	+	-1.6163	gnls	21.4043	200	5.3	9	0.0493236	0.600931	Negative	Negative	Negative	Negative	Negative	NA	NA	NA	NA	NA	NA	NA
20130925 Plate 1	20130925	56-53-1	TX008337	DESBT	Diethylstilbestrol	+	-1.16884	hill	421.236	52.4	NA	NA	5.33142	0.114247	Negative	Negative	Negative	Negative	Negative	NA	NA	NA	NA	NA	NA	NA
20130925 Plate 2	20130925	69-09-0	TX007998	CLPHCL	Chlorpromazine hydrochloride	+	-0.753799	hill	11.0205	128	47	NA	5.55583	0.25992	Negative	Negative	Negative	Negative	Negative	NA	NA	NA	NA	NA	NA	NA
20130925 Plate 2	20130925	20325-40-0	TX009196	33DMXBZDDHC	3,3'-Dimethoxybenzidine dihydrochloride	+	-0.753799	hill	36.1602	200	NA	NA	5.66515	0.211313	Negative	Negative	Negative	Negative	Negative	NA	NA	NA	NA	NA	NA	NA
20130925 Plate 3	20130925	94-26-8	TX001640	BPBN	Butylparaben	+	-1.16884	hill	1608.16	200	130	120	244.039	0.0684969	Negative	Negative	Negative	Negative	Negative	NA	NA	NA	NA	NA	NA	NA
20130925 Plate 3	20130925	28249-77-6	TX100783	THBC	Thiobencarb	+	-1.16884	hill	673.226	65.5	NA	42	NA	0.0230466	Negative	Negative	Negative	Negative	Negative	-	-	-	+	NA	NA	NA
20130930 Plate 1	20130930	57-63-6	TX005798	17AEED	17alpha-Ethinylestradiol	+	-1.37529	hill	638.912	102	58	NA	1.70109	0.00447905	Positive	Positive	Negative	Negative	Negative	NA	NA	NA	NA	NA	NA	NA
20130930 Plate 1	20130930	56-55-3	TX007238	BZAT	Benz(a)anthracene	+	-1.37529	hill	22.8337	NA	NA	NA	1.97859	0.00167031	Negative	Negative	Negative	Negative	Negative	NA	NA	NA	NA	NA	NA	NA
20130930 Plate 3	20130930	1120-71-4	TX002339	13PPS	1,3-Propane sultone	+	-1.7538	hill	3.22125	199	NA	NA	244.039	0.495366	Inconclusive	Inconclusive	Negative	Negative	Negative	NA	NA	NA	NA	NA	NA	NA
20130930 Plate 3	20130930	838-88-0	TX005897	44MLB2MA	4,4'-Methylenebis(2-methylaniline)	+	-1.7538	gnls	5.33385	200	NA	30	0.649555	0.569923	Inconclusive	Inconclusive	Negative	Negative	Negative	NA	NA	NA	NA	NA	NA	NA
20130930 Plate 3	20130930	23139	TX009751	4AD317D	4-Androstene-3,17-dione	+	-1.7538	hill	3.2629	200	NA	NA	4.15621	0.211313	Inconclusive	Inconclusive	Negative	Negative	Negative	NA	NA	NA	NA	NA	NA	NA
20130930 Plate 6	20130930	3380-34-5	TX011587	TCLS	Triclosan	+	-1.9058	hill	959.475	65.5	NA	NA	4.45515	0.165275	Negative	Negative	Negative	Negative	Negative	+ +	-	-		NA	NA	NA
20131007 Plate 2	20131007	97322-87-7	TX006205	TGTZ	Troglitazone	+	-1.49076	hill	654.387	81.9	NA	NA	6.34585	0.00263786	Negative	Negative	Negative	Negative	Negative	NA	NA	NA	NA	NA	NA	NA
20131007 Plate 2	20131007	77-47-4	TX009813	HCLCPD	Hexachlorocyclopentadiene	+	-1.49076	hill	308.817	52.4	23	28	1.68238	0.00619562	Positive	Positive	Negative	Negative	Negative	NA	NA	NA	NA	NA	NA	NA
20131007 Plate 2	20131007	66-81-9	TX012209	CHXD	Cycloheximide	+	-1.49076	hill	26.8153	52.4	3.3	NA	0.927189	1.51444e-06	Positive	Positive	Negative	Negative	Negative	NA	NA	NA	NA	NA	NA	NA
20131007 Plate 4	20131007	97-77-8	TX011018	DSFM	Disulfiram	+	-1.07573	hill	1066.07	159	80	NA	3.87032	0.0955902	Negative	Negative	Negative	Negative	Negative	NA	NA	NA	NA	NA	NA	NA
20131007 Plate 5	20131007	80-43-3	TX002361	DCMPX	Dicumyl peroxide	+	-2.07573	hill	1151.11	200	88	120	6.99044	0.0308479	Positive	Positive	Negative	Negative	Negative	NA	NA	NA	NA	NA	NA	NA
20131009 Plate 1	20131009	121-79-9	TX002261	PPGL	Propyl gallate	+	-1.7538	hill	54.1715	200	24	NA	2.0848	0.00506375	Positive	Positive	Negative	Negative	Negative	NA	NA	NA	NA	NA	NA	NA
20131009 Plate 1	20131009	510-15-6	TX009932	CLBZ	Chlorobenzilate	+	-1.7538	hill	1635.95	128	NA	NA	6.75622	0.0882884	Negative	Negative	Negative	Negative	Negative	NA	NA	NA	NA	NA	NA	NA
20131009 Plate 2	20131009	132-64-9	TX002133	DBZF	Dibenzofuran	+	0.731628	hill	428.262	NA	NA	NA	244.039	0.0153433	Negative	Negative	Negative	Negative	Negative	NA	NA	NA	NA	NA	NA	NA
20131009 Plate 2	20131009	1897-45-6	TX003698	CLTL	Chlorothalonil	+	0.731628	gnls	2.04507	NA	NA	NA	0.419733	0.0108715	Negative	Negative	Negative	Negative	Negative	-	+	+	-	NA	NA	NA
20131009 Plate 2	20131009	1156-19-0	TX005875	TLZA	Tolazamide	+	0.731628	gnls	101.012	NA	NA	NA	244.039	0.0324086	Negative	Negative	Negative	Negative	Negative	NA	NA	NA	NA	NA	NA	NA
20131009 Plate 3	20131009	72-54-8	TX005664	PPDDD	p,p'-DDD	+	-0.827799	hill	1519.26	200	140	NA	7.45888	0.495366	Negative	Negative	Negative	Negative	Negative	NA	NA	NA	NA	NA	NA	NA
20131009 Plate 4	20131009	148-79-8	TX103697	TBDZ	Thiabendazole	+	-0.905802	hill	3.22177	200	NA	NA	NA	0.00123062	Inconclusive	Inconclusive	Negative	Negative	Negative	-	-	-	+	NA	NA	NA
20131015 Plate 1	20131015	59-50-7	TX002200	4C3MP	4-Chloro-3-methylphenol	+	-1.9058	gnls	101.677	200	18	36	244.039	0.0153433	Positive	Positive	Negative	Negative	Negative	NA	NA	NA	NA	NA	NA	NA
20131015 Plate 2	20131015	57-74-9	TX009826	CLDN	Chlordane	+	-2.26837	hill	1792.26	128	NA	NA	8.18932	1	Negative	Negative	Negative	Negative	Negative	NA	NA	NA	NA	NA	NA	NA
20131015 Plate 3	20131015	2385-85-5	TX009910	MRX	Mirex	+	-2.49076	hill	28.0479	200	NA	NA	0.0558734	0.343668	Negative	Negative	Negative	Negative	Negative	NA	NA	NA	NA	NA	NA	NA
20131015 Plate 6	20131015	136-77-6	TX002429	4HRC	4-Hexylresorcinol	+	-2.49076	gnls	1760.21	160	24	NA	9.04808	0.000225736	Negative	Negative	Negative	Negative	Negative	NA	NA	NA	NA	NA	NA	NA
20131015 Plate 6	20131015	95-83-0	TX008643	4C12DABZ	4-Chloro-1,2-diaminobenzene	+	-2.49076	hill	170.426	200	69	100	1.40746	0.0634525	Inconclusive	Inconclusive	Negative	Negative	Negative	NA	NA	NA	NA	NA	NA	NA
20131017 Plate 1	20131017	65277-42-1	TX006299	KTCZ	Ketoconazole	+	-3.07573	hill	1073.57	81.9	54	NA	7.881	0.00017691	Positive	Positive	Negative	Negative	Negative	NA	NA	NA	NA	NA	NA	NA
20131017 Plate 2	20131017	621-64-7	TX004062	NNSPPA	N-Nitrosodipropylamine	+	-1.6163	hill	167.375	200	20	NA	244.039	0.00313216	Positive	Positive	Negative	Negative	Negative	NA	NA	NA	NA	NA	NA	NA
20131017 Plate 3	20131017	124-94-7	TX005086	TACL	Triamcinolone	+	-0.988264	gnls	8.79961	200	NA	NA	244.039	0.471724	Negative	Negative	Negative	Negative	Negative	NA	NA	NA	NA	NA	NA	NA
20131017 Plate 4	20131017	95-95-4	TX005197	245TCP	2,4,5-Trichlorophenol	+	-2.49076	hill	33.3987	200	6.5	9.9	5.07426	0.001464	Positive	Positive	Negative	Negative	Negative	NA	NA	NA	NA	NA	NA	NA
20131024 Plate 1	20131024	2243-62-1	TX008968	15NPTD	1,5-Naphthalenediamine	+	-2.07573	gnls	3.23045	200	NA	NA	4.22568	0.0100042	Negative	Negative	Negative	Negative	Positive	NA	NA	NA	NA	NA	NA	NA
20130827 Plate 1	20130827	53-86-1	TX006295	IDMT	Indomethacin	+	-1.68341	hill	830.633	200	NA	210	244.039	0.471724	Negative	Negative	Inconclusive	Inconclusive	Negative	NA	NA	NA	NA	NA	NA	NA
20130827 Plate 1	20130827	69655-05-6	TX009701	23DDXI	2',3'-Dideoxyinosine	+	-1.68341	gnls	7.03481	200	NA	NA	244.039	0.011155	Negative	Negative	Inconclusive	Inconclusive	Negative	NA	NA	NA	NA	NA	NA	NA
20130829 Plate 1	20130829	29348	TX002800	BPA	Bisphenol A	+	-2.07573	hill	172.602	200	29	NA	7.98265	0.00244379	Inconclusive	Inconclusive	Inconclusive	Inconclusive	Negative	NA	NA	NA	NA	NA	NA	NA
20130829 Plate 2	20130829	121-33-5	TX002327	4HX3MXBZAD	4-Hydroxy-3-methoxybenzaldehyde	+	-1.6163	gnls	153.915	200	NA	220	244.039	0.969785	Inconclusive	Inconclusive	Inconclusive	Inconclusive	Negative	NA	NA	NA	NA	NA	NA	NA
20130829 Plate 2	20130829	6055-19-2	TX008361	CPAMH	Cyclophosphamide monohydrate	+	-1.6163	gnls	9.12026	200	69	NA	244.039	0.001464	Inconclusive	Inconclusive	Inconclusive	Inconclusive	Negative	NA	NA	NA	NA	NA	NA	NA
20130829 Plate 2	20130829	80-08-0	TX009316	DPSN	Dapsone	+	-1.6163	gnls	3.22175	200	NA	NA	244.039	0.939614	Negative	Negative	Inconclusive	Inconclusive	Negative	NA	NA	NA	NA	NA	NA	NA
20130829 Plate 3	20130829	57-55-6	TX001274	12PPG	1,2-Propylene glycol	+	-1.6163	hill	95.5916	197	NA	NA	244.039	0.0750347	Inconclusive	Inconclusive	Inconclusive	Inconclusive	Negative	NA	NA	NA	NA	NA	NA	NA
20130829 Plate 3	20130829	62-73-7	TX001609	DCLV	Dichlorvos	+	-1.6163	gnls	9.27669	100	NA	NA	3.69741	0.0533888	Inconclusive	Inconclusive	Inconclusive	Inconclusive	Negative	+ +	-	-	+	NA	NA	NA
20130829 Plate 3	20130829	111-44-4	TX007708	B2CLE	Bis(2-chloroethyl) ether	+	-1.6163	hill	1030.83	202	NA	NA	244.039	0.544486	Inconclusive	Inconclusive	Inconclusive	Inconclusive	Negative	NA	NA	NA	NA	NA	NA	NA
20130903 Plate 1	20130903	131-11-3	TX001552	DMPT	Dimethyl phthalate	+	-1.49076	hill	7.33923	200	NA	NA	244.039	0.595912	Inconclusive	Inconclusive	Inconclusive	Inconclusive	Negative	-	-	-	I	NA	NA	NA
20130903 Plate 1	20130903	104-67-6	TX002311	5HDH23F	5-Heptyldihydro-2(3H)-furanone	+	-1.49076	hill	9.24937	200	NA	NA	244.039	0.676931	Inconclusive	Inconclusive	Inconclusive	Inconclusive	Negative	NA	NA	NA	NA	NA	NA	NA
20130903 Plate 1	20130903	78-63-7	TX005044	25DM25DTBPH	2,5-Dimethyl-2,5-di-(tert-butylperoxy)hexane	+	-1.49076	hill	1025.25	200	NA	NA	11.2216	0.179712	Inconclusive	Inconclusive	Inconclusive	Inconclusive	Negative	NA	NA	NA	NA	NA	NA	NA
20130903 Plate 2	20130903	678-39-7	TX004626	12TTDF1D	1,1,2,2-Tetrahydroperfluoro-1-decanol	+	-2.26837	gnls	7.72293	200	130	NA	5.53275	0.184933	Negative	Negative	Inconclusive	Inconclusive	Negative	NA	NA	NA	NA	NA	NA	NA
20130903 Plate 3	20130903	3844-45-9	TX007739	FDCB1	FD&C Blue No. 1	+	-1.9058	cnst	NA	129	NA	NA	7.73836	0.622429	Inconclusive	Inconclusive	Inconclusive	Inconclusive	Negative	NA	NA	NA	NA	NA	NA	NA
20130903 Plate 4	20130903	101-77-9	TX003485	44MLDA	4,4'-Methylenedianiline	+	-1.7538	cnst	NA	200	NA	NA	244.039	0.0955902	Inconclusive	Inconclusive	Inconclusive	Inconclusive	Negative	NA	NA	NA	NA	NA	NA	NA
20130903 Plate 4	20130903	95-94-3	TX007284	1245TCBZ	1,2,4,5-Tetrachlorobenzene	+	-1.7538	cnst	NA	200	NA	NA	244.039	0.343668	Inconclusive	Inconclusive	Inconclusive	Inconclusive	Negative	NA	NA	NA	NA	NA	NA	NA
20130905 Plate 1	20130905	90-12-0	TX001801	1MNPT	1-Methylnaphthalene	+	-2.26837	hill	1729.14	200	150	NA	244.039	0.448718	Inconclusive	Inconclusive	Inconclusive	Inconclusive	Negative	NA	NA	NA	NA	NA	NA	NA
20130905 Plate 1	20130905	51-21-8	TX003099	5FUCL	5-Fluorouracil	+	-2.26837	hill	487.335	199	55	NA	2.08476	0.000748645	Inconclusive	Inconclusive	Inconclusive	Inconclusive	Negative	NA	NA	NA	NA	NA	NA	NA
20130905 Plate 1	20130905	1646-75-9	TX005406	ACOM	Aldicarb oxime	+	-2.26837	hill	581.627	200	NA	NA	244.039	0.622429	Inconclusive	Inconclusive	Inconclusive	Inconclusive	Negative	NA	NA	NA	NA	NA	NA	NA
20130905 Plate 1	20130905	106-47-8	TX007246	4CAL	4-Chloroaniline	+	-2.26837	cnst	NA	199	NA	NA	1.59392	0.939614	Inconclusive	Inconclusive	Inconclusive	Inconclusive	Negative	NA	NA	NA	NA	NA	NA	NA
20130905 Plate 2	20130905	106-43-4	TX002193	4CTL	4-Chlorotoluene	+	-2.07573	hill	547.183	200	NA	NA	244.039	0.0634525	Inconclusive	Inconclusive	Inconclusive	Inconclusive	Negative	NA	NA	NA	NA	NA	NA	NA
20130905 Plate 2	20130905	101-20-2	TX006849	TCCB	Triclocarban	+	-2.07573	hill	118.825	200	42	NA	0.446384	0.00506375	Inconclusive	Inconclusive	Inconclusive	Inconclusive	Negative	NA	NA	NA	NA	NA	NA	NA
20130905 Plate 2	20130905	57-41-0	TX006947	55DPHD	5,5-Diphenylhydantoin	+	-2.07573	gnls	18.2401	200	NA	NA	244.039	0.704853	Inconclusive	Inconclusive	Inconclusive	Inconclusive	Negative	NA	NA	NA	NA	NA	NA	NA
20130905 Plate 2	20130905	67-20-9	TX010262	NTFT	Nitrofurantoin	+	-2.07573	hill	291.177	200	NA	NA	3.17422	0.622429	Inconclusive	Inconclusive	Inconclusive	Inconclusive	Negative	NA	NA	NA	NA	inactive	positive	negative
20130905 Plate 3	20130905	35311	TX003085	STOX	Styrene oxide	+	-1.7538	hill	3.23415	200	NA	NA	244.039	0.544486	Inconclusive	Inconclusive	Inconclusive	Inconclusive	Negative	NA	NA	NA	NA	NA	NA	NA
20130905 Plate 3	20130905	1836-75-5	TX006885	NTFN	Nitrofen	+	-1.7538	gnls	21.4362	200	NA	NA	8.07827	0.120427	Inconclusive	Inconclusive	Inconclusive	Inconclusive	Negative	NA	NA	NA	NA	NA	NA	NA
20130905 Plate 4	20130905	5392-40-5	TX002747	37DM26OD	3,7-Dimethyl-2,6-octadienal	+	-3.07573	hill	547.067	200	94	NA	244.039	0.120427	Inconclusive	Inconclusive	Inconclusive	Inconclusive	Negative	NA	NA	NA	NA	NA	NA	NA
20130905 Plate 4	20130905	41372-08-1	TX006855	MDSH	Methyldopa sesquihydrate	+	-3.07573	gnls	22.1596	200	28	190	4.74117	0.225479	Inconclusive	Inconclusive	Inconclusive	Inconclusive	Negative	NA	NA	NA	NA	NA	NA	NA
20130905 Plate 4	20130905	556-52-5	TX008764	GLDL	Glycidol	+	-3.07573	gnls	20.832	200	NA	NA	244.039	0.849788	Inconclusive	Inconclusive	Inconclusive	Inconclusive	Negative	NA	NA	NA	NA	inactive	positive	positive
20130906 Plate 1	20130906	106-46-7	TX001686	14DCBZ	1,4-Dichlorobenzene	+	-1.55216	hill	24.6921	200	NA	NA	244.039	0.0408158	Inconclusive	Inconclusive	Inconclusive	Inconclusive	Negative	NA	NA	NA	NA	NA	NA	NA
20130906 Plate 1	20130906	96-48-0	TX005210	4BLT	4-Butyrolactone	+	-1.55216	gnls	33.1366	198	NA	NA	244.039	0.324712	Inconclusive	Inconclusive	Inconclusive	Inconclusive	Negative	NA	NA	NA	NA	NA	NA	NA
20130906 Plate 1	20130906	13674-87-8	TX005757	T13DCL2PP	Tris(1,3-dichloro-2-propyl)phosphate	+	-1.55216	hill	3.22177	200	NA	NA	6.71397	0.969785	Inconclusive	Inconclusive	Inconclusive	Inconclusive	Negative	NA	NA	NA	NA	NA	NA	NA
20130906 Plate 1	20130906	534-52-1	TX010858	2M46DNP	2-Methyl-4,6-dinitrophenol	+	-1.55216	gnls	20.465	200	32	NA	7.97102	0.0446945	Inconclusive	Inconclusive	Inconclusive	Inconclusive	Negative	NA	NA	NA	NA	NA	NA	NA
20130906 Plate 2	20130906	99-59-2	TX003251	2MX5NA	2-Methoxy-5-nitroaniline	+	-1.9058	gnls	89.0155	200	1.5e-06	NA	244.039	0.324712	Inconclusive	Inconclusive	Inconclusive	Inconclusive	Negative	NA	NA	NA	NA	NA	NA	NA
20130906 Plate 2	20130906	98-87-3	TX004419	BZCL	Benzal chloride	+	-1.9058	cnst	NA	200	2.8	NA	244.039	0.363316	Inconclusive	Inconclusive	Inconclusive	Inconclusive	Negative	NA	NA	NA	NA	NA	NA	NA
20130906 Plate 2	20130906	98-95-3	TX007310	NTBZ	Nitrobenzene	+	-1.9058	cnst	NA	199	NA	NA	244.039	0.820217	Inconclusive	Inconclusive	Inconclusive	Inconclusive	Negative	NA	NA	NA	NA	NA	NA	NA
20130906 Plate 3	20130906	111-90-0	TX002504	22EXEL	2-(2-Ethoxyethoxy)ethanol	+	-1.49076	hill	101.765	NA	NA	NA	244.039	0.000652031	Inconclusive	Inconclusive	Inconclusive	Inconclusive	Negative	NA	NA	NA	NA	NA	NA	NA
20130906 Plate 3	20130906	924-16-3	TX006136	NNTSBA	N-Nitrosodibutylamine	+	-1.49076	hill	516.945	200	53	NA	244.039	0.000897111	Inconclusive	Inconclusive	Inconclusive	Inconclusive	Negative	NA	NA	NA	NA	NA	NA	NA
20130906 Plate 3	20130906	86386-73-4	TX009759	FCNZ	Fluconazole	+	-1.49076	hill	1491.69	200	NA	NA	244.039	0.909529	Inconclusive	Inconclusive	Inconclusive	Inconclusive	Negative	NA	NA	NA	NA	NA	NA	NA
20130906 Plate 4	20130906	541-73-1	TX001069	13DCBZ	1,3-Dichlorobenzene	+	-1.26837	hill	1108.41	200	130	NA	244.039	0.0533888	Inconclusive	Inconclusive	Inconclusive	Inconclusive	Negative	NA	NA	NA	NA	NA	NA	NA
20130906 Plate 4	20130906	95-54-5	TX003437	12PDA	1,2-Phenylenediamine	+	-1.26837	hill	596.427	201	65	NA	2.9035	0.000320204	Inconclusive	Inconclusive	Inconclusive	Inconclusive	Negative	NA	NA	NA	NA	NA	NA	NA
20130906 Plate 4	20130906	91-66-7	TX009649	NNDEA	N,N-Diethylaniline	+	-1.26837	hill	53.7625	197	NA	NA	244.039	0.00399311	Inconclusive	Inconclusive	Inconclusive	Inconclusive	Negative	NA	NA	NA	NA	NA	NA	NA
20130909 Plate 1	20130909	95-87-4	TX001360	25DMP	2,5-Dimethylphenol	+	-1.6163	hill	11.6598	201	120	NA	244.039	0.0170191	Inconclusive	Inconclusive	Inconclusive	Inconclusive	Negative	NA	NA	NA	NA	NA	NA	NA
20130909 Plate 1	20130909	108-91-8	TX001889	CHAM	Cyclohexylamine	+	-1.6163	hill	9.42427	202	NA	NA	244.039	0.622429	Inconclusive	Inconclusive	Inconclusive	Inconclusive	Negative	NA	NA	NA	NA	NA	NA	NA
20130909 Plate 1	20130909	25956-17-6	TX004359	ALRCI16035	Allura Red C.I.16035	+	-1.6163	gnls	3.22175	200	NA	NA	244.039	0.495366	Inconclusive	Inconclusive	Inconclusive	Inconclusive	Negative	NA	NA	NA	NA	NA	NA	NA
20130909 Plate 1-2	20130909	32296	TX005237	246TCP	2,4,6-Trichlorophenol	+	-0.827799	hill	485.747	200	NA	NA	244.039	0.150051	Inconclusive	Inconclusive	Inconclusive	Inconclusive	Negative	NA	NA	NA	NA	NA	NA	NA
20130909 Plate 1-2	20130909	110-26-9	TX008648	NNMBA	N,N'-Methylenebisacrylamide	+	-0.827799	hill	7.81448	200	NA	NA	244.039	0.272007	Inconclusive	Inconclusive	Inconclusive	Inconclusive	Negative	NA	NA	NA	NA	NA	NA	NA
20130909 Plate 1-2	20130909	103-69-5	TX010334	NEAL	N-Ethylaniline	+	-0.827799	gnls	14.3393	200	NA	NA	244.039	0.0882884	Inconclusive	Inconclusive	Inconclusive	Inconclusive	Negative	NA	NA	NA	NA	NA	NA	NA
20130909 Plate 2	20130909	121-69-7	TX001882	NNDMA	N,N-Dimethylaniline	+	-0.905802	hill	5.13849	198	NA	NA	244.039	0.426362	Inconclusive	Inconclusive	Inconclusive	Inconclusive	Negative	NA	NA	NA	NA	NA	NA	NA
20130909 Plate 2	20130909	92-87-5	TX005215	BZDN	Benzidine	+	-0.905802	hill	3.22175	200	NA	NA	244.039	0.544486	Inconclusive	Inconclusive	Inconclusive	Inconclusive	Negative	NA	NA	NA	NA	NA	NA	NA
20130909 Plate 2	20130909	2783-94-0	TX005272	FDCY6	FD&C Yellow 6	+	-0.905802	hill	7.16415	200	NA	NA	244.039	0.383652	Inconclusive	Inconclusive	Inconclusive	Inconclusive	Negative	NA	NA	NA	NA	NA	NA	NA
20130909 Plate 2	20130909	319-85-7	TX011620	BHCLH	beta-Hexachlorocyclohexane	+	-0.905802	hill	15.5548	200	NA	NA	244.039	0.225479	Inconclusive	Inconclusive	Inconclusive	Inconclusive	Negative	NA	NA	NA	NA	NA	NA	NA
20130909 Plate 2-2	20130909	72-55-9	TX003073	PPDDE	p,p'-DDE	+	-1.6163	hill	25.6267	200	51	NA	6.54291	0.0108715	Positive	Positive	Inconclusive	Inconclusive	Negative	NA	NA	NA	NA	NA	NA	NA
20130909 Plate 2-2	20130909	59-87-0	TX008563	NTFZ	Nitrofurazone	+	-1.6163	hill	8.52251	200	NA	NA	9.42962	0.184933	Inconclusive	Inconclusive	Inconclusive	Inconclusive	Negative	NA	NA	NA	NA	inactive	positive	negative
20130909 Plate 2-2	20130909	84-69-5	TX010385	DIPT	Diisobutyl phthalate	+	-1.6163	hill	20.1442	200	NA	NA	8.83836	0.363316	Inconclusive	Inconclusive	Inconclusive	Inconclusive	Negative	NA	NA	NA	NA	NA	NA	NA
20130909 Plate 2-2	20130909	123-42-2	TX011484	DATA	Diacetone alcohol	+	-1.6163	hill	67.9972	200	32	NA	6.3136	0.0634525	Inconclusive	Inconclusive	Inconclusive	Inconclusive	Negative	NA	NA	NA	NA	NA	NA	NA
20130909 Plate 3	20130909	108-80-5	TX003273	CUA	Cyanuric acid	+	-2.49076	hill	6.02464	199	NA	NA	244.039	0.197801	Inconclusive	Inconclusive	Inconclusive	Inconclusive	Negative	NA	NA	NA	NA	NA	NA	NA
20130909 Plate 3	20130909	50-28-2	TX008476	17BED	17beta-Estradiol	+	-2.49076	hill	3.22175	200	NA	NA	2.49754	0.306451	Inconclusive	Inconclusive	Inconclusive	Inconclusive	Negative	NA	NA	NA	NA	NA	NA	NA
20130909 Plate 3	20130909	271-89-6	TX009258	23BZF	2,3-Benzofuran	+	-2.49076	hill	3.31015	202	NA	NA	244.039	0.849788	Negative	Negative	Inconclusive	Inconclusive	Negative	NA	NA	NA	NA	NA	NA	NA
20130909 Plate 3-2	20130909	112-34-5	TX002545	22BXEL	2-(2-Butoxyethoxy)ethanol	+	-1.6163	cnst	NA	200	NA	NA	244.039	0.622429	Inconclusive	Inconclusive	Inconclusive	Inconclusive	Negative	NA	NA	NA	NA	NA	NA	NA
20130911 Plate 1	20130911	119-61-9	TX002253	BZPN	Benzophenone	+	-0.268372	cnst	NA	200	NA	NA	244.039	0.544486	Inconclusive	Inconclusive	Inconclusive	Inconclusive	Negative	NA	NA	NA	NA	NA	NA	NA
20130911 Plate 1	20130911	111-96-6	TX002472	B2MEE	Bis(2-methoxyethyl) ether	+	-0.268372	hill	349.441	200	72	NA	244.039	0.00801496	Positive	Positive	Inconclusive	Inconclusive	Negative	NA	NA	NA	NA	NA	NA	NA
20130911 Plate 1	20130911	108-93-0	TX003301	CHXL	Cyclohexanol	+	-0.268372	hill	3.27352	202	NA	NA	244.039	0.544486	Inconclusive	Inconclusive	Inconclusive	Inconclusive	Negative	NA	NA	NA	NA	NA	NA	NA
20130911 Plate 2	20130911	91-53-2	TX001384	ETXQ	Ethoxyquin	+	-1.68341	hill	1027.25	200	86	NA	6.17876	0.00313216	Positive	Positive	Inconclusive	Inconclusive	Negative	NA	NA	NA	NA	NA	NA	NA
20130911 Plate 2	20130911	129453-61-8	TX012533	FVST	Fulvestrant	+	-1.68341	hill	5.45014	124	8.4	NA	0.84384	0.0280271	Inconclusive	Inconclusive	Inconclusive	Inconclusive	Negative	NA	NA	NA	NA	NA	NA	NA
20130911 Plate 3	20130911	105-67-9	TX002120	24DMP	2,4-Dimethylphenol	+	-0.753799	hill	14.2387	198	NA	NA	244.039	0.139614	Negative	Negative	Inconclusive	Inconclusive	Negative	NA	NA	NA	NA	NA	NA	NA
20130911 Plate 3	20130911	92-52-4	TX004371	BPNL	Biphenyl	+	-0.753799	hill	1619.16	201	140	NA	244.039	0.622429	Inconclusive	Inconclusive	Inconclusive	Inconclusive	Negative	NA	NA	NA	NA	NA	NA	NA
20130911 Plate 3	20130911	84371-65-3	TX005847	MEPN	Mifepristone	+	-0.753799	hill	249.559	200	NA	NA	6.68838	0.172694	Inconclusive	Inconclusive	Inconclusive	Inconclusive	Negative	NA	NA	NA	NA	NA	NA	NA
20130911 Plate 3	20130911	51-52-5	TX006939	6P2TUCL	6-Propyl-2-thiouracil	+	-0.753799	hill	807.568	200	NA	NA	244.039	0.0089604	Negative	Negative	Inconclusive	Inconclusive	Negative	NA	NA	NA	NA	NA	NA	NA
20130911 Plate 4	20130911	29007	TX003513	ACAM	Acrylamide	+	-1.7538	gnls	383.009	200	47	25	244.039	0.00569102	Positive	Positive	Inconclusive	Inconclusive	Negative	NA	NA	NA	NA	NA	NA	NA
20130911 Plate 4	20130911	13292-46-1	TX009070	RFAPC	Rifampicin	+	-1.7538	hill	4.22524	125	NA	NA	3.39747	0.471724	Negative	Negative	Inconclusive	Inconclusive	Negative	NA	NA	NA	NA	NA	NA	NA
20130911 Plate 5	20130911	7632-00-0	TX001747	SDNT	Sodium nitrite	+	-1.37529	hill	207.468	203	53	NA	244.039	0.0264314	Inconclusive	Inconclusive	Inconclusive	Inconclusive	Negative	NA	NA	NA	NA	NA	NA	NA
20130911 Plate 5	20130911	99-54-7	TX008552	34DNBZ	3,4-Dichloronitrobenzene	+	-1.37529	gnls	40.9146	200	NA	NA	244.039	0.120427	Inconclusive	Inconclusive	Inconclusive	Inconclusive	Negative	NA	NA	NA	NA	NA	NA	NA
20130911 Plate 6	20130911	51-30-9	TX008876	IPTHCL	Isoproterenol hydrochloride	+	-1.07573	hill	1004.85	200	120	NA	5.3402	0.225479	Negative	Negative	Inconclusive	Inconclusive	Negative	NA	NA	NA	NA	NA	NA	NA
20130916 Plate 1a	20130916	124-18-5	TX001712	DCN	Decane	+	-0.988264	hill	10.117	200	NA	NA	244.039	0.649446	Inconclusive	Inconclusive	Inconclusive	Inconclusive	Negative	NA	NA	NA	NA	NA	NA	NA
20130916 Plate 1b	20130916	84-75-3	TX004331	DHPT	Dihexyl phthalate	+	-1.49076	hill	229.829	200	NA	NA	7.80893	0.00715984	Inconclusive	Inconclusive	Inconclusive	Inconclusive	Negative	NA	NA	NA	NA	NA	NA	NA
20130916 Plate 1b	20130916	95-53-4	TX005116	2MA	2-Methylaniline	+	-1.49076	gnls	9.01013	201	NA	NA	244.039	0.0690443	Inconclusive	Inconclusive	Inconclusive	Inconclusive	Negative	NA	NA	NA	NA	NA	NA	NA
20130916 Plate 2a	20130916	95-57-8	TX001830	2CPN	2-Chlorophenol	+	-1.7538	hill	561.788	200	120	NA	244.039	0.00853955	Inconclusive	Inconclusive	Inconclusive	Inconclusive	Negative	NA	NA	NA	NA	NA	NA	NA
20130916 Plate 2a	20130916	335-67-1	TX009159	PFOA	PFOA	+	-1.7538	hill	9.06343	200	NA	NA	244.039	0.255818	Inconclusive	Inconclusive	Inconclusive	Inconclusive	Negative	-	-	-		NA	NA	NA
20130916 Plate 2a	20130916	23564-05-8	TX101001	TPNM	Thiophanate-methyl	+	-1.7538	hill	3.22319	200	NA	NA	NA	0.765237	Negative	Negative	Inconclusive	Inconclusive	Negative	-	-	-	+	NA	NA	NA
20130916 Plate 2b	20130916	97-54-1	TX008780	IEGL	Isoeugenol	+	-1.9058	gnls	8.78004	200	10	NA	244.039	0.0446945	Inconclusive	Inconclusive	Inconclusive	Inconclusive	Negative	NA	NA	NA	NA	NA	NA	NA
20130916 Plate 2b	20130916	102-06-7	TX009028	13DPGD	1,3-Diphenylguanidine	+	-1.9058	cnst	NA	200	NA	NA	3.6404	0.676931	Inconclusive	Inconclusive	Inconclusive	Inconclusive	Negative	NA	NA	NA	NA	NA	NA	NA
20130916 Plate 2b	20130916	120-82-1	TX009437	124TCBZ	1,2,4-Trichlorobenzene	+	-1.9058	hill	162.296	199	NA	NA	244.039	0.0153433	Inconclusive	Inconclusive	Inconclusive	Inconclusive	Negative	NA	NA	NA	NA	NA	NA	NA
20130916 Plate 3a	20130916	120-12-7	TX001370	ANTC	Anthracene	+	-1.9058	gnls	3.22175	200	NA	NA	30.501	0.969785	Negative	Negative	Inconclusive	Inconclusive	Negative	NA	NA	NA	NA	NA	NA	NA
20130916 Plate 3a	20130916	58-14-0	TX003331	PYMA	Pyrimethamine	+	-1.9058	hill	59.604	200	NA	NA	4.1732	0.733179	Inconclusive	Inconclusive	Inconclusive	Inconclusive	Negative	NA	NA	NA	NA	NA	NA	NA
20130916 Plate 3b	20130916	51218-45-2	TX000793	MTLC	Metolachlor	+	-1.7538	hill	3.24154	200	NA	NA	7.99578	0.544486	Inconclusive	Inconclusive	Inconclusive	Inconclusive	Negative	-	-	-	+	NA	NA	NA
20130916 Plate 3b	20130916	627-93-0	TX003077	DMAP	Dimethyl adipate	+	-1.7538	hill	208.545	200	50	NA	244.039	0.00353889	Inconclusive	Inconclusive	Inconclusive	Inconclusive	Negative	NA	NA	NA	NA	NA	NA	NA
20130918 Plate 1a	20130918	123-92-2	TX003383	3MBA	3-Methylbutyl acetate	+	-0.905802	hill	3.26543	200	NA	NA	244.039	0.40467	Negative	Negative	Inconclusive	Inconclusive	Negative	NA	NA	NA	NA	NA	NA	NA
20130918 Plate 1a	20130918	2835-95-2	TX007278	5A2MPL	5-Amino-2-methylphenol	+	-0.905802	hill	3.37463	202	NA	NA	2.78964	0.272007	Negative	Negative	Inconclusive	Inconclusive	Negative	NA	NA	NA	NA	NA	NA	NA
20130918 Plate 1b	20130918	98-86-2	TX002111	ATPN	Acetophenone	+	-1.26837	gnls	8.40263	201	NA	NA	244.039	0.0254315	Inconclusive	Inconclusive	Inconclusive	Inconclusive	Negative	NA	NA	NA	NA	NA	NA	NA
20130918 Plate 1b	20130918	375-95-1	TX003818	PFNA	PFNA	+	-1.26837	gnls	3.82911	200	30	NA	10.5536	0.11164	Inconclusive	Inconclusive	Inconclusive	Inconclusive	Negative	NA	NA	NA	NA	NA	NA	NA
20130918 Plate 2a	20130918	100-02-7	TX003185	4NPL	4-Nitrophenol	+	-0.988264	cnst	NA	200	NA	NA	244.039	0.40467	Inconclusive	Inconclusive	Inconclusive	Inconclusive	Negative	NA	NA	NA	NA	NA	NA	NA
20130918 Plate 2a	20130918	307-24-4	TX004421	PFHXA	PFHxA	+	-0.988264	hill	10.7222	200	NA	NA	244.039	0.343668	Inconclusive	Inconclusive	Inconclusive	Inconclusive	Negative	NA	NA	NA	NA	NA	NA	NA
20130918 Plate 2b	20130918	105-60-2	TX004224	CPLT	Caprolactam	+	-2.49076	hill	339.44	198	NA	NA	244.039	0.0690443	Inconclusive	Inconclusive	Inconclusive	Inconclusive	Negative	NA	NA	NA	NA	NA	NA	NA
20130918 Plate 2b	20130918	79-43-6	TX005990	DCLAA	Dichloroacetic acid	+	-2.49076	hill	42.4593	199	NA	NA	244.039	0.495366	Inconclusive	Inconclusive	Inconclusive	Inconclusive	Negative	NA	NA	NA	NA	NA	NA	NA
20130918 Plate 2b	20130918	85-68-7	TX009655	BBPT	Butyl benzyl phthalate	+	-2.49076	hill	9.02312	204	NA	NA	4.72593	1	Inconclusive	Inconclusive	Inconclusive	Inconclusive	Negative	NA	NA	NA	NA	NA	NA	NA
20130923 Plate 1	20130923	87-86-5	TX001735	PCLP	Pentachlorophenol	+	-0.905802	gnls	1.22344	102	NA	NA	2.52071	0.879573	Inconclusive	Inconclusive	Inconclusive	Inconclusive	Negative	NA	NA	NA	NA	NA	NA	NA
20130923 Plate 1	20130923	118-52-5	TX005164	13DC55DMHD	1,3-Dichloro-5,5-dimethylhydantoin	+	-0.905802	hill	8.15632	200	NA	NA	244.039	0.569923	Negative	Negative	Inconclusive	Inconclusive	Negative	NA	NA	NA	NA	NA	NA	NA
20130923 Plate 2	20130923	103-90-2	TX002867	APAP	Acetaminophen	+	-0.827799	hill	3.2759	200	NA	NA	244.039	0.0324086	Negative	Negative	Inconclusive	Inconclusive	Negative	NA	NA	NA	NA	NA	NA	NA
20130923 Plate 2	20130923	122-62-3	TX011221	B2EDC	Bis(2-ethylhexyl) decanedioate	+	-0.827799	gnls	11.4729	200	NA	NA	29.7135	0.410134	Negative	Negative	Inconclusive	Inconclusive	Negative	NA	NA	NA	NA	NA	NA	NA
20130923 Plate 2	20130923	131-11-3	TX101552	DMPT	Dimethyl phthalate	+	-0.827799	hill	3.22589	200	NA	NA	NA	0.733179	Inconclusive	Inconclusive	Inconclusive	Inconclusive	Negative	-	-	-	I	NA	NA	NA
[truncated: 92 more rows]

## Sheet: Hypodiploidy +S9 Optional
Plate	Batch	CASN	Compound_ID	Abbreviation	Compound	S9	BMAD_MN	Model	AC50	Highest_Dose	MN_BMD30	Hypodiploidy_BMD60	Toxcast_Cytotox_Lower_Bound	Jonckheere_Trend_Pvalue	MN_Assessment	MN_Assessment_Optional	Hypodiploidy_Assessment	Hypodiploidy_Assessment_Optional	Hypodiploidy_Assessment_Bryce	GreenScreen	p53	CellCiphr	Ames	Witt_Hit_Call_p53	Witt_Chromosome_Aberration	Witt_In_Vivo_MN_Test
[truncated: 306 more rows]

[truncated: 4 more sheets: Hypodiploidy +S9 Bryce, Hypodiploidy -S9, Hypodiploidy -S9 Optional, Hypodiploidy -S9 Bryce]
