# Supplementary material for: Comprehensive interpretation of in vitro micronucleus test results for 292 chemicals: from hazard identification to risk assessment application
Source: Arch Toxicol. 2022 Apr 21;96(7):2067–85. doi: 10.1007/s00204-022-03286-2 (PMC9151546; doi:10.1007/s00204-022-03286-2)
Supplement: Supplementary file 4 — Supplementary file4 Supplemental File 4. Manual assessment of 15 aneugens classified using methods described in Bryce et al. 2011. (XLSX 13 KB) [file 204_2022_3286_MOESM4_ESM.xlsx]

## Sheet: Sheet1
Plate	Batch	CASN	Compound_ID	Abbreviation	Compound	Aneugen	S9	BMAD_MN	Model	AC50	BMD30 (MN)	BMD60 (Hypodiploidy)	Toxcast_Cytotox_Lower_Bound	Jonckheere_Trend_Pvalue	MN_Assessment	Hypo_Assessment_Similar2MN	Hypo_Assessment_Bryce
20131024 Plate 1	20131024	2243-62-1	TX008968	15NPTD	1,5-Naphthalenediamine	No data found	+	-2.26837	hill	3.22175	8.6	16	4.22568	1.44239e-06	Positive	Negative	Positive
20130903 Plate 2	20130903	2243-62-1	TX008968	15NPTD	1,5-Naphthalenediamine	No data found	+	-2.26837	hill	3.22175	8.6	16	4.22568	1.44239e-06	Positive	Negative	Positive
20130930 Plate 1	20130930	57-63-6	TX005798	17AEED	17alpha-Ethinylestradiol	Potentially	-	-1.37529	gnls	22.0702	2.3	3	1.70109	1	Negative	Positive	Positive
20130909 Plate 3	20130909	50-28-2	TX008476	17BED	17beta-Estradiol	Yes	-	-2.49076	hill	60.3954	8.1	9.9	2.49754	5.74339e-08	Positive	Positive	Positive
20130829 Plate 1	20130829	532-27-4	TX002089	2CAP	2-Chloroacetophenone	No data found	+	-2.07573	gnls	847.849	60	62	2.26232	0.00123062	Positive	Positive	Positive
20130829 Plate 1	20130829	532-27-4	TX002089	2CAP	2-Chloroacetophenone	No data found	-	-2.07573	hill	101.949	11	7.8	2.26232	0.0763165	Negative	Negative	Positive
20130930 Plate 3	20130930	838-88-0	TX005897	44MLB2MA	4,4'-Methylenebis(2-methylaniline)	yes, in yeast	-	-1.7538	hill	888.067	37	33	0.649555	4.36098e-07	Positive	Positive	Positive
20131015 Plate 6	20131015	136-77-6	TX002429	4HRC	4-Hexylresorcinol	No data found	-	-2.49076	gnls	11.7917	2.6	1e-06	9.04808	0.708881	Negative	Positive	Positive
20130930 Plate 2	20130930	19774-82-4	TX004572	AODHC	Amiodarone hydrochloride	No data found	+	-1.37529	hill	180.509	16	11	4.41827	1.25717e-07	Positive	Positive	Positive
20130905 Plate 3	20130905	17804-35-2	TX101588	BNML	Benomyl	Yes	-	-1.7538	gnls	10.8986	2.5	1.3	NA	0.329674	Negative	Positive	Positive
20130911 Plate 4	20130911	10605-21-7	TX006796	CBZD	Carbendazim	Yes	-	-1.7538	gnls	8.34189	2.3	1.9	1.84891	0.903197	Negative	Positive	Positive
20130925 Plate 1	20130925	56-53-1	TX008337	DESBT	Diethylstilbestrol	Yes	-	-1.16884	hill	26.8307	6.7	4.8	5.33142	0.0573641	Negative	Positive	Positive
20130911 Plate 2	20130911	90-94-8	TX006925	MKT	Michlers ketone	Yes	+	-1.68341	hill	322.31	27	22	0.451661	0.00242504	Positive	Positive	Positive
20130905 Plate 3	20130905	28376	TX006959	PLPT	Phenolphthalein	Yes	-	-1.7538	gnls	219.412	22	22	6.0231	0.00112405	Positive	Negative	Positive
20130909 Plate 1	20130909	82640-04-8	TX009795	RFHCL	Raloxifene hydrochloride	No data found	-	-1.6163	gnls	158.419	28	17	6.22711	0.0446945	Positive	Negative	Positive
20131009 Plate 4	20131009	2451-62-9	TX003211	TGIC	Triglycidyl isocyanurate	No data found	-	-0.905802	gnls	1.59581	0.49	25	3.39995	0.0394646	Positive	Positive	Positive
20130916 Plate 2a	20130916	23564-05-8	TX101001	TPNM	Thiophanate-methyl	Potentially (same family as Benomyl)	-	-1.7538	hill	205.719	14	18	NA	9.76668e-11	Positive	Positive	Positive
20131007 Plate 5	20131007	23564-05-8	TX001001	TPNM	Thiophanate-methyl	Potentially (same family as Benomyl)	-	-2.07573	hill	349.361	20	23	5.24203	5.41789e-14	Positive	Positive	Positive
