# Supplementary material for: Comprehensive interpretation of in vitro micronucleus test results for 292 chemicals: from hazard identification to risk assessment application
Source: Arch Toxicol. 2022 Apr 21;96(7):2067–85. doi: 10.1007/s00204-022-03286-2 (PMC9151546; doi:10.1007/s00204-022-03286-2)
Supplement: Supplementary file 8 — Supplementary file8 Supplemental File 8. PODclastogen vs traditional genetox and cancer PODs. (XLSX 16 KB) [file 204_2022_3286_MOESM8_ESM.xlsx]

## Sheet: MN_BER_Summary_ToxVal
Abbreviation	Compound	CASRN	CID	SMILES	MN BMD S9-	MN BMD S9+	MN BMD Minimum	Css	AED	ExpoCast_Median_old_seem2?	ExpoCast_Median	ExpoCast_95th	log10BER_Median_old(seem2?)	log10BER_Median	log10BER_95th	Genetox	Cancer	Protective?
GTAD	Glutaraldehyde	111-30-8	3485	C(CC=O)CC=O	28		28	3.60147	7.7746	2.03e-05	1.15e-05	0.00463	5.58318	5.82998	3.2251	125,60,15,60,60,250,120	6	protective
PPGL	Propyl gallate	121-79-9	4947	CCCOC(=O)C1=CC(=C(C(=C1)O)O)O	17	24	17	7.35712	2.31069	2.56e-07	4.61e-06	0.00201	6.9555	5.70004	3.06054		300,900,58.5,585,4.68,500,500	protective
12PPG	1,2-Propylene glycol	57-55-6	1030	CC(CO)O	130		130	3.80178	34.1945	6.29e-05	0.00576	331	5.73531	3.77353	-0.985871	150005180	2.1002e+24	protective
13PPS	1,3-Propane sultone	1120-71-4	14264	C1COS(=O)(=O)C1	110		110	3.81494	28.834	7.27e-08	1.86e-05	0.0199	8.59837	6.19039	3.16105		70	protective
2CETL	2-Chloroethanol	107-07-3	34	C(CCl)O	60		60	2.20882	27.1638	8.89e-09	4.43e-05	0.366	9.48509	5.78759	1.87051		20100	protective
2MA	2-Methylaniline	95-53-4	7242	CC1=CC=CC=C1N	21		21	23.0459	0.911227	4.21e-06	5.12e-06	0.0232	5.33534	5.25036	1.59414		450450	protective
2MX5MA	2-Methoxy-5-methylaniline	120-71-8	8445	CC1=CC(=C(C=C1)OC)N	48		48	1.86568	25.7279	1.66e-06	0.000101	1.26	7.1903	5.40608	1.31003		50005000400	protective
4CAL	4-Chloroaniline	106-47-8	7812	C1=CC(=CC=C1N)Cl	63		63	42.8974	1.46862	1.02e-06	8.28e-06	0.00388	6.15831	5.24888	2.57808		18.8,300	protective
5HDH23F	5-Heptyldihydro-2(3H)-furanone	104-67-6	7714	CCCCCCCC1CCC(=O)O1	75		75	24.9728	3.00327	4.25e-05	4.6e-06	0.00217	4.84921	5.81484	3.14113	2000		protective
BZAL	Benzyl alcohol	100-51-6	244	C1=CC=C(C=C1)CO	43		43	3.17577	13.54	3.62e-05	0.000119	0.109	5.57291	5.05607	2.09419		200400	protective
BZPN	Benzophenone	119-61-9	3102	C1=CC=C(C=C1)C(=O)C2=CC=CC=C2	59		59	57.0817	1.03361	3.35e-05	0.000309	0.236	4.48931	3.5244	0.641443		15,35	protective
CHAM	Cyclohexylamine	108-91-8	7965	C1CCC(CC1)N	72		72	4.4017	16.3573	3.43e-06	4.38e-06	0.0082	6.67842	6.57224	3.2999	100,50,100,200,200,100,210,50,50,5,25	44,148,50,100	protective
CPLT	Caprolactam	105-60-2	7768	C1CCC(=O)NCC1	44		44	17.525	2.5107	1.38e-05	9.81e-06	14.8	5.25992	5.40813	-0.770468		1071,187.5,187.5,1071	protective
DELG	Diethylene glycol	111-46-6	8117	C(COCCO)O	79		79	4.7686	16.5667	6.28e-05	8.39e-05	2.05	5.42128	5.29547	0.907482		1160750	protective
DNSB	Dinoseb	88-85-7	6950	CCC(C)C1=C(C(=CC(=C1)[N+](=O)[O-])[N+](=O)[O-])O	49		49	21891.5	0.00223831	2.32e-07	2.33e-05	0.0615	3.98443	1.98256	-1.43895		1	protective
FDCY5	FD&C Yellow 5	1934-21-0	164825	C1=CC(=CC=C1N=NC2C(=NN(C2=O)C3=CC=C(C=C3)S(=O)(=O)[O-])C(=O)[O-])S(=O)(=O)[O-].[Na+].[Na+].[Na+]	25	15	15	18.4592	0.812605	4.4e-05	1.48e-06	2.09	4.26643	5.73962	-0.410267	1000,5,10,10,20	2.50026e+37	protective
FFRL	Furfural	1998-01-01	7362	C1=COC(=C1)C=O	130		130	3.08972	42.075	1.43e-06	9.92e-06	0.00278	7.46869	6.62751	4.17998	200200100	250,500,30,60,100,175,30,50	protective
GLDL	Glycidol	556-52-5	11164	C1C(O1)CO	99		99	2.69596	36.7216	9.54e-08	1.84e-06	0.000563	8.58537	7.3001	4.81441		500	protective
MSCL	Methyl salicylate	119-36-8	4133	COC(=O)C1=CC=CC=C1O	15	58	15	0.156953	95.5702	3.26e-05	0.000217	0.184	6.4671	5.64386	2.7155		250500500	protective
NTFN	Nitrofen	1836-75-5	15787	C1=CC(=CC=C1[N+](=O)[O-])OC2=C(C=C(C=C2)Cl)Cl	77		77	114.001	0.675434	9.72e-08	2.23e-07	6.57e-07	6.84192	6.48128	6.01202		70.66,70.66,76.47,76.47,76.47,76.47,160.09,160.09,160.09,160.09,60.7,60.7,60.7,60.7,70.66,65.38	protective
PCRS	p-Cresol	106-44-5	2879	CC1=CC=C(C=C1)O	73		73	1.9737	36.9864	3.96e-06	0.00153	1.52	6.97035	4.38335	1.3862	75	300230	protective
PHNL	Phenol	108-95-2	996	C1=CC=C(C=C1)O	100		100	7.69231	13	8.76e-05	0.000317	1.35	5.17144	4.61288	0.983609	188,160,90,180,50,75,0.75,75,75,100,160	250500625	protective
SBA	Sorbic acid	110-44-1	643460	CC=CC=CC(=O)O	29		29	16.7529	1.73105	2.74e-05	2.97e-06	0.00173	4.80056	5.76555	3.00026	5000,5000,50,75,20,150,15	500015003750	protective
STOX	Styrene oxide	1996-09-03	7276	C1C(O1)C2=CC=CC=C2	96		96	1.72089	55.785	1.25e-06	0.000124	0.0592	7.64961	5.6531	2.9742		50375375375	protective
HDQN	Hydroquinone	123-31-9	785	C1=CC(=CC=C1O)O	63	63	63	3.13506	20.0953	3.77e-05	1.13e-05	0.0859	5.72675	6.25002	2.3691		3681486	protective
NP14BZDA	N-Phenyl-1,4-benzenediamine	101-54-2	7564	C1=CC=C(C=C1)NC2=CC=C(C=C2)N	87	87	87	13.4023	6.49141	9.27e-08	4.19e-07	0.00535	7.84526	7.19013	3.08399		60,60,60,60	protective
TBHQ	tert-Butylhydroquinone	1948-33-0	16043	CC(C)(C)C1=C(C=CC(=C1)O)O	22	22	22	6.63824	3.31413	4.42e-07	3.63e-06	0.0645	6.87495	5.96046	1.71081	200,0.5,2,300,200,10,565,650,10	250,60,120,300,700,231	protective
TCLS	Triclosan	3380-34-5	5564	C1=CC(=C(C=C1Cl)O)OC2=C(C=C(C=C2)Cl)Cl	40	40	40	34.0628	1.1743	1.41e-06	1.93e-05	0.000336	5.92056	4.78422	3.54344		30250	protective
TNA	Tannic acid	1401-55-4	16129778	C1=C(C=C(C(=C1O)O)O)C(=O)OC2=CC(=CC(=C2O)O)C(=O)OCC3C(C(C(C(O3)OC(=O)C4=CC(=C(C(=C4)OC(=O)C5=CC(=C(C(=C5)O)O)O)O)O)OC(=O)C6=CC(=C(C(=C6)OC(=O)C7=CC(=C(C(=C7)O)O)O)O)O)OC(=O)C8=CC(=C(C(=C8)OC(=O)C9=CC(=C(C(=C9)O)O)O)O)O)OC(=O)C1=CC(=C(C(=C1)OC(=O)C1=CC(=C(C(=C1)O)O)O)O)O	0.9	0.9	0.9	1.77577	0.506821	0.000281	1.6e-08	8.4e-05	3.25615	7.50073	3.78058	50100200375	243	protective
6MQL	6-Methylquinoline	91-62-3	7059	CC1=CC2=C(C=C1)N=CC=C2	22	22	22	1.2974	16.957	8.88e-08	0.000145	0.232	8.28094	5.06798	1.86386		25	protective
ACAM	Acrylamide	1979-06-01	6579	C=CC(=O)N	47	47	47	3.72015	12.6339	2.62e-08	7.69e-06	0.626	8.68324	6.21561	1.30496		0.5,0.5,0.1	Non-Protective
DAPT	Diallyl phthalate	131-17-9	8560	C=CCOC(=O)C1=CC=CC=C1C(=O)OCC=C	61	61	61	148.509	0.410751	5.83e-07	0.000193	0.107	5.84791	3.32802	0.584195		150	protective
FLCA	Folic acid	59-30-3	135398658	C1=CC(=CC=C1C(=O)NC(CCC(=O)O)C(=O)O)NCC2=CN=C3C(=N2)C(=O)NC(=N3)N	57	57	57	136.455	0.417721	4.84e-06	-	-	4.93604	NA	NA	0.0033,0.0086		Non-Protective
